# Supplementary material for: Genome-wide identification and characterization of perirenal adipose tissue microRNAs in rabbits fed a high-fat diet
Source: Biosci Rep. 2021 Apr 27;41(4):BSR20204297. doi: 10.1042/BSR20204297 (PMC8082595; doi:10.1042/BSR20204297)
Supplement: Supplementary Tables S1-S8 [file BSR-2020-4297_supp.zip]

Archive with 8 entries (8 files):
- BSR-2020-4297_suppS1.xlsx
- BSR-2020-4297_suppS2.xlsx
- BSR-2020-4297_suppS3.xlsx
- BSR-2020-4297_suppS4.xlsx
- BSR-2020-4297_suppS5.xlsx
- BSR-2020-4297_suppS6.xlsx
- BSR-2020-4297_suppS7.xlsx
- BSR-2020-4297_suppS8.xlsx
