# Supplementary material for: Genome-wide identification and characterization of perirenal adipose tissue microRNAs in rabbits fed a high-fat diet
Source: Biosci Rep. 2021 Apr 27;41(4):BSR20204297. doi: 10.1042/BSR20204297 (PMC8082595; doi:10.1042/BSR20204297)
Supplement: Supplementary Tables S1-S8 [file BSR-2020-4297_supp.zip › BSR-2020-4297_suppS1.xlsx]

## Sheet: Sheet1
Sample	Clean reads	Mapped genome	Percentage(%)	Q20(%)	GC(%)
SND-1	10320920	8900721	86.24	99.54	47.08
SND-2	10044845	8481469	84.44	99.59	47.37
SND-3	17133146	15537856	90.69	99.82	45.74
HFD-1	10112074	8730388	86.34	99.6	47.72
HFD-2	10201926	8904422	87.28	99.59	47.24
HFD-3	11764530	10084871	85.72	99.86	47.64
HFD-4	11872555	10171314	85.67	99.85	46.6
