# Supplementary material for: Genome-wide identification and characterization of perirenal adipose tissue microRNAs in rabbits fed a high-fat diet
Source: Biosci Rep. 2021 Apr 27;41(4):BSR20204297. doi: 10.1042/BSR20204297 (PMC8082595; doi:10.1042/BSR20204297)
Supplement: Supplementary Tables S1-S8 [file BSR-2020-4297_supp.zip › BSR-2020-4297_suppS2.xlsx]

## Sheet: Sheet1
Length (nt)	SND-1 reads percentage(%)	SND-2 reads percentage(%)	SND-3 reads percentage(%)	HFD-1 reads percentage(%)	HFD-2 reads percentage(%)	HFD-3 reads percentage(%)	HFD-4 reads percentage(%)
18	0.83	2.09	1.72	1.72	2.2	2.59	0.95
19	1.28	2.85	3.35	3.35	2.62	3.56	1.03
20	5.09	6.23	7.14	7.14	5.97	7.42	5.93
21	19.74	18.51	16.14	16.14	18.96	18.02	19.07
22	45.44	44.29	41.65	41.65	46.01	41.05	44.17
23	15.36	14.6	12.04	12.04	14.37	13.94	13.63
24	4.15	4.63	5.74	5.74	4.36	5.47	5.46
25	1.39	1.77	2.53	2.53	1.65	2.23	1.91
26	1.08	1.85	2.34	2.34	1.29	1.84	1.71
27	1.23	1.73	2.68	2.68	1.28	1.82	1.92
28	1.11	0.8	3.35	3.35	0.64	1.15	2.09
29	1.14	0.28	0.9	0.9	0.25	0.47	1.21
30	1.25	0.15	0.26	0.26	0.16	0.2	0.52
31	0.55	0.08	0.11	0.11	0.09	0.11	0.19
32	0.15	0.04	0.03	0.03	0.05	0.05	0.08
33	0.1	0.03	0.01	0.01	0.03	0.04	0.1
34	0.05	0.01	0	0	0.02	0.01	0.02
35	0.04	0.02	0	0	0.03	0.01	0.01
36	0	0	0	0	0.01	0	0
37	0.01	0.01	0	0	0.01	0	0
38	0	0	0	0	0	0	0
39	0	0	0	0	0	0	0
40	0	0	0	0	0	0	0
41	0.01	0.01	0	0	0.01	0	0
42	0	0	0	0	0	0	0
43	0	0	0	0	0	0	0
44	0	0	0	0	0	0	0
