# Supplementary material for: Genome-wide identification and characterization of perirenal adipose tissue microRNAs in rabbits fed a high-fat diet
Source: Biosci Rep. 2021 Apr 27;41(4):BSR20204297. doi: 10.1042/BSR20204297 (PMC8082595; doi:10.1042/BSR20204297)
Supplement: Supplementary Tables S1-S8 [file BSR-2020-4297_supp.zip › BSR-2020-4297_suppS3.xlsx]

## Sheet: Sheet1
Name	Means-SND	Means-HFD	log2FC(HFD/SND)	Up-Down-Regulation(HFD/SND)	Pvalue
miR-26a_2	312692	17050.5	-4.35988	Down	1.71e-05
miR-135a	2	44	4.33666	Up	0.000399682
miR-450b-5p	614.667	65	-3.21384	Down	0.000953786
let-7f-1-3p_1	176590	19301.8	-3.18546	Down	0.000996724
miR-6529a	1000.33	13444.2	3.484	Up	0.00136713
miR-122-3p_1	37791	5559.25	-3.01186	Down	0.00173931
miR-383	80.6667	11	-3.04682	Down	0.00194552
miR-122-3p	51916	8986.25	-2.79481	Down	0.00341471
miR-383-5p	61.6667	8.25	-2.88912	Down	0.00343622
miR-92a_2	1164	11031.8	3.09438	Up	0.00376315
let-7i-5p	419312	66976.5	-2.72057	Down	0.00427565
miR-199a-5p_1	36232.3	6255	-2.64793	Down	0.00531465
miR-10a-3p_1	37336	6558.25	-2.62256	Down	0.0057292
miR-7b	2797.67	528.25	-2.62058	Down	0.00578507
miR-9-5p_1	33.6667	266	2.93423	Up	0.00597068
miR-103-5p	1	13.75	3.46398	Up	0.00676436
miR-135	34.6667	6	-2.69336	Down	0.00770057
miR-129-3p	13.3333	108	2.87904	Up	0.00775433
miR-135a-3p	7	60.5	2.90176	Up	0.00816852
miR-26a_1	60656.3	422692	2.7105	Up	0.00977148
miR-26-5p	37121	254977	2.63791	Up	0.0116426
miR-18a-3p_1	161.333	1177.5	2.60776	Up	0.0126622
miR-129-3p_2	27	173.75	2.60207	Up	0.0139813
miR-133-3p	175	1204	2.55569	Up	0.0143394
miR-10	170133	37524.5	-2.25865	Down	0.0161106
miR-26c_1	455183	93532.2	-2.253	Down	0.01636
miR-211_1	184	42	-2.27684	Down	0.0164052
miR-30c	1149	7053	2.49133	Up	0.0165091
miR-22-3p_3	5330.67	34429	2.47964	Up	0.0169476
miR-142-3p_1	252.333	1484.75	2.4724	Up	0.0173524
miR-7	945	5317.75	2.46316	Up	0.0176345
miR-455-3p_2	1882.33	431.5	-2.18791	Down	0.019598
miR-103_1	10193.3	2355.75	-2.18066	Down	0.0198993
miR-7_2	3085.33	785	-2.17037	Down	0.02049
miR-19b-1-5p	98.3333	569	2.37601	Up	0.021905
miR-9-1	507.667	118.5	-2.08501	Down	0.0260812
miR-33a	1.33333	10	2.62838	Up	0.0311776
let-7a-5p_1	246607	65516.2	-2.0073	Down	0.0312552
miR-30e_1	1843.67	484	-2.00544	Down	0.0315357
miR-106b	220.333	61.75	-2.00487	Down	0.0324182
miR-204	25	6.5	-2.07067	Down	0.0352209
miR-24-3p_1	7372.67	37253.5	2.1234	Up	0.037983
miR-29b-3p_1	41	199.5	2.1305	Up	0.0392123
miR-542-3p	32	144	2.11487	Up	0.0408343
miR-107_2	117.333	519.25	2.08948	Up	0.0416888
let-7c_1	22719.3	7224.5	-1.87006	Down	0.0440319
miR-218-5p	1519	473.5	-1.87144	Down	0.0440618
miR-221-3p	478.333	2119.25	2.03847	Up	0.0457958
miR-363-3p	6071	1853	-1.85169	Down	0.0460856
miR-19	65.3333	302.25	2.0466	Up	0.0465872
miR-30b_1	18548	6098.25	-1.84426	Down	0.0468877
miR-450a	1852.67	560.75	-1.84526	Down	0.0469226
miR-363_3	12076.3	3652.5	-1.80509	Down	0.0515373
miR-30b	919.333	3907.5	1.92612	Up	0.0580154
miR-122_1	9705.33	3538.75	-1.70474	Down	0.0652688
miR-381_1	2460.33	9982	1.86438	Up	0.0658695
miR-363_1	4989.33	1748.25	-1.67234	Down	0.0703627
miR-505_2	99.3333	384.25	1.82929	Up	0.071984
miR-152-5p	39.6667	13.5	-1.73409	Down	0.0721327
miR-140-5p_3	823.667	287.5	-1.66255	Down	0.0723601
miR-3596_1	20831.7	7172.5	-1.65405	Down	0.0732968
miR-335-5p	41.3333	166.5	1.83262	Up	0.0733136
miR-10b-5p	81539.7	28052.2	-1.64679	Down	0.0745023
miR-17-5p_2	110.333	413.75	1.80226	Up	0.0762942
miR-452_1	172.333	64.25	-1.64571	Down	0.0763368
miR-148a-5p	227.333	84	-1.64057	Down	0.0771576
miR-144-5p_1	117	476.25	1.76616	Up	0.0816707
miR-383-5p_1	11.3333	47	1.83362	Up	0.0835644
miR-3074	12764.7	4771.5	-1.58764	Down	0.0851007
miR-423-3p	14270.3	5249.75	-1.58307	Down	0.0859641
miR-129a-3p	247.333	93.25	-1.58345	Down	0.0872493
miR-497-3p	87.6667	339.75	1.73197	Up	0.0874351
miR-30c_2	64.3333	24.75	-1.59363	Down	0.090455
miR-103b	1289.33	4485.25	1.69875	Up	0.0920036
miR-10b-3p	53206	192013	1.68926	Up	0.0936309
miR-30e-5p	1309	4408	1.68432	Up	0.0946472
miR-133a-3p_1	2936.33	1147.75	-1.53312	Down	0.0960402
miR-562	44.3333	15.75	-1.5537	Down	0.102402
miR-30c-1-3p	30.6667	102.25	1.66584	Up	0.103266
miR-125b-5p	45379.3	18425.5	-1.49174	Down	0.104856
miR-20a_1	131	427.75	1.63773	Up	0.104875
miR-340-3p_1	65.3333	223	1.64515	Up	0.104945
miR-142-5p_1	239.667	788.25	1.5995	Up	0.11204
miR-1839_1	931	359.25	-1.45426	Down	0.11408
miR-99a_2	309724	127000	-1.45007	Down	0.114543
miR-217-3p_1	6.66667	23.75	1.68667	Up	0.11841
miR-221_2	3188	1277	-1.43124	Down	0.119315
miR-17_1	598	256	-1.43374	Down	0.119317
miR-323_2	57.6667	172	1.55674	Up	0.123208
miR-199	13114.7	42534.5	1.54081	Up	0.124556
miR-9-5p	177	77.5	-1.42329	Down	0.124614
miR-450-5p	608.667	1992	1.52756	Up	0.127984
miR-30b-5p	3053.33	1307.5	-1.39459	Down	0.128723
miR-184	390	163.25	-1.39527	Down	0.130055
miR-411a-5p	3247	1313.25	-1.3712	Down	0.135045
miR-24-5p	6	19.5	1.59987	Up	0.13517
miR-129-3p_1	172	64	-1.37265	Down	0.139279
miR-29b-3p	29.6667	95.25	1.50873	Up	0.140316
miR-185	3324.33	10578.5	1.47621	Up	0.140503
let-7f-2-3p_1	27599.3	11227.2	-1.35076	Down	0.140606
miR-107_3	250.667	797.5	1.46931	Up	0.14304
miR-93-5p	888.333	2746.5	1.45381	Up	0.146562
let-7i-3p	73444.3	207927	1.44914	Up	0.147589
miR-190a	24.6667	78.25	1.4646	Up	0.15302
miR-411a-3p	695	1951.5	1.42918	Up	0.153336
miR-451	13670	43489	1.4243	Up	0.154414
miR-181d-5p	694	299.25	-1.29842	Down	0.156947
miR-182-3p_1	13.6667	39.25	1.45143	Up	0.159128
miR-191_1	135.333	393.25	1.40973	Up	0.160015
miR-10a	13148.3	38896.2	1.3867	Up	0.165215
miR-218b	473.333	195.5	-1.26966	Down	0.16638
miR-148a-3p	201609	100923	-1.22856	Down	0.178813
let-7i_2	52448	152634	1.33893	Up	0.179789
miR-16a-3p_1	6.33333	2.25	-1.49385	Down	0.18147
miR-107_1	432.667	225.75	-1.21971	Down	0.182835
miR-20a-2-3p	246.333	660.5	1.33231	Up	0.183118
miR-451-3p	6537.33	17177.5	1.32764	Up	0.183414
miR-133c_2	3362	1694	-1.18934	Down	0.192799
miR-144_1	831.667	2145	1.2813	Up	0.199017
miR-30d_2	59084.3	26988.5	-1.16839	Down	0.200348
miR-152	7509.33	3490.5	-1.1651	Down	0.201658
miR-142_1	581.333	1582.75	1.27094	Up	0.202762
miR-133-5p	20.6667	55.75	1.30361	Up	0.20529
miR-1-3p	9079.33	3967.5	-1.15525	Down	0.205368
miR-744	4933	2508.5	-1.14101	Down	0.210871
miR-137_1	21.6667	58.25	1.27381	Up	0.211934
miR-138a	5.33333	14.75	1.32616	Up	0.215587
miR-30a-3p	1094.67	2717.5	1.23208	Up	0.216358
miR-218a	425	1080.25	1.2297	Up	0.21765
miR-378c	2685	6967.25	1.21503	Up	0.222508
miR-181c_2	15.3333	39	1.2571	Up	0.222768
miR-455-5p_1	1397.67	740.5	-1.10948	Down	0.223655
miR-9-3p_3	8.33333	22	1.30088	Up	0.224491
let-7g	81739.7	38846.5	-1.09562	Down	0.228904
miR-375_2	121.667	305.5	1.19737	Up	0.231126
miR-21_1	58033	30095	-1.0803	Down	0.235279
miR-1307_1	750.667	396.5	-1.07459	Down	0.2385
miR-15a_1	61.3333	157.5	1.18269	Up	0.240295
miR-181b-2-3p	745	1828.75	1.16649	Up	0.241478
miR-187-3p	9.33333	26	1.26744	Up	0.242801
miR-340_2	131	71.5	-1.06768	Down	0.245108
miR-105b-3p	9.33333	4.5	-1.25519	Down	0.245876
miR-125b	14420.7	37661.8	1.1528	Up	0.24659
miR-450a_1	174	446.75	1.15595	Up	0.246719
miR-223-5p_2	31.3333	75.5	1.16857	Up	0.248663
miR-212-3p	57	28	-1.06025	Down	0.256737
miR-204_1	8	20.75	1.2479	Up	0.257219
miR-7-3p_1	27.3333	13.25	-1.0719	Down	0.258456
miR-103	1876.33	1041	-1.02624	Down	0.259111
miR-33-5p	3.33333	9.75	1.3231	Up	0.260877
miR-106	471	1137	1.1157	Up	0.262541
miR-181a_2	2878	1475.25	-1.0184	Down	0.26257
miR-223_1	380.333	918.25	1.11034	Up	0.265003
miR-29a_2	1560.67	3991.25	1.09892	Up	0.26926
miR-29a-3p	128	299	1.09968	Up	0.270661
miR-155-3p_2	2061.67	1073.5	-0.998063	Down	0.272013
miR-6529b	3310.33	6766.5	1.07737	Up	0.278533
let-7d_1	17881.3	9663.5	-0.980629	Down	0.279914
miR-6529	7353	4377	-0.977708	Down	0.281346
miR-182-3p	48.3333	25.75	-1.00717	Down	0.283997
miR-1307-3p	396	939.25	1.06466	Up	0.284973
miR-127-5p	222.667	122	-0.970021	Down	0.287155
miR-224	474.667	266	-0.962882	Down	0.289782
miR-15a-5p	28.6667	68.25	1.08208	Up	0.289974
miR-190a-5p	17.6667	41.25	1.08044	Up	0.293953
miR-744_1	2279	5240.5	1.0429	Up	0.294135
miR-9	275.333	138	-0.953404	Down	0.295894
miR-539	17.3333	10	-1.00503	Down	0.297685
miR-137a	11	26.75	1.1056	Up	0.300684
miR-139-3p_1	2801.33	6548.5	1.02275	Up	0.303481
miR-758-5p	143	85.75	-0.935708	Down	0.30533
miR-652	236	541	1.01532	Up	0.308203
miR-708-3p_1	1469.67	840.75	-0.921442	Down	0.309436
miR-379_1	3263.33	7274.25	1.00361	Up	0.312555
miR-204_2	686.333	401.5	-0.909377	Down	0.316118
miR-99a-5p	163519	378498	0.991208	Up	0.318446
miR-32-5p	538.333	1177.5	0.983486	Up	0.322895
let-7b-3p	60454.7	34209.5	-0.893902	Down	0.323217
miR-381	19451.3	11777.2	-0.89298	Down	0.323721
miR-301-3p	43.6667	25.5	-0.910272	Down	0.32859
miR-129-5p	82.6667	181.25	0.975751	Up	0.329874
miR-490	12.3333	7	-0.963148	Down	0.334506
miR-181b_1	1690.67	1003.75	-0.870424	Down	0.336063
miR-26c	382938	257746	-0.866502	Down	0.337776
miR-196b	1410.67	848.75	-0.867227	Down	0.337842
miR-30e_2	10791.7	6101	-0.850397	Down	0.346605
miR-542	288	160.75	-0.854718	Down	0.347052
miR-106-5p_1	53	33.25	-0.873771	Down	0.348046
miR-137a-5p	13	27.25	0.972805	Up	0.352611
miR-10b_3	47532.7	29613.5	-0.835987	Down	0.354512
miR-450-3p	19.6667	11.75	-0.896777	Down	0.355472
let-7c	59970.3	34933.5	-0.83279	Down	0.356293
miR-30c_1	15253	32169.8	0.913863	Up	0.357702
miR-101_2	12106.7	7198.75	-0.82554	Down	0.360401
miR-106a_2	151	327.25	0.914314	Up	0.360912
miR-361-3p	310	657.5	0.905659	Up	0.363293
miR-34a-5p	4	8.75	1.0169	Up	0.36469
miR-30d_1	31	63	0.916245	Up	0.366829
miR-130b-5p_2	41.3333	26	-0.83232	Down	0.372637
miR-133a	3046.33	1935.5	-0.803354	Down	0.373176
miR-323_1	137	89.5	-0.774526	Down	0.392991
miR-25	6454.33	13496.5	0.842421	Up	0.396803
miR-195	846	588	-0.752223	Down	0.403784
miR-181c_1	58.6667	114.25	0.839183	Up	0.405766
miR-499	285	548.5	0.826434	Up	0.407074
miR-133a-1-5p	91.6667	60.25	-0.753588	Down	0.408056
miR-130b_1	50	96.75	0.833302	Up	0.409736
miR-105a	3.66667	8	0.975385	Up	0.410203
miR-143	557351	379406	-0.738896	Down	0.411166
miR-139-5p	5226.67	3423	-0.735337	Down	0.413467
miR-181b-5p	1184.33	751.25	-0.73434	Down	0.414535
miR-19a-5p_1	16	32.5	0.84184	Up	0.415579
miR-93_3	1008	1823.5	0.80061	Up	0.421238
miR-19b	1964.33	1382.5	-0.719326	Down	0.423509
miR-143-5p_1	709.333	496	-0.718268	Down	0.424703
miR-182-5p	34	22.25	-0.751538	Down	0.425073
miR-199a-3p	42147	73874	0.791019	Up	0.426523
miR-204-3p_1	28.3333	57	0.821472	Up	0.427359
miR-10a-5p	40293	24945	-0.712334	Down	0.427588
miR-1306-3p	84	56.5	-0.71937	Down	0.428358
miR-379-3p_1	13775	8835.25	-0.709886	Down	0.429152
miR-432-5p	1040.67	693.5	-0.708841	Down	0.430382
miR-142	592.667	1194.75	0.784924	Up	0.430853
miR-106b-3p	345.667	657.5	0.778551	Up	0.435162
miR-181a-1-3p_1	2491.67	4694.5	0.748477	Up	0.452377
miR-889	3611	2355.25	-0.673213	Down	0.452612
miR-143-3p	452722	292732	-0.672432	Down	0.452924
miR-155	1078.67	1964	0.747173	Up	0.453399
miR-15b_1	290	521.5	0.7393	Up	0.459008
miR-21	38541	69607.2	0.735251	Up	0.460395
miR-191	21051.3	35179.5	0.733387	Up	0.461562
miR-218	494	975.25	0.73206	Up	0.463293
miR-425-3p_2	584	1102.25	0.723451	Up	0.468517
let-7d	5911.67	10371	0.710832	Up	0.47579
miR-181a	2642.33	4858	0.708477	Up	0.477383
miR-127_2	37762.7	27526.8	-0.63222	Down	0.479333
miR-106a	41	75.25	0.7189	Up	0.480375
miR-376d	23.6667	43	0.722299	Up	0.480696
miR-181f	59.6667	107.75	0.709615	Up	0.482073
miR-1	3233.33	2176	-0.618311	Down	0.488857
miR-376a-5p	10.6667	7	-0.703858	Down	0.492189
miR-137a-3p	22	15.5	-0.65366	Down	0.492542
miR-196b_1	1686	1192.75	-0.612247	Down	0.493123
miR-181a-5p	8036	6375.25	-0.609958	Down	0.494349
miR-2387	1002	1796.75	0.677847	Up	0.497359
miR-30a-5p	21633.3	15797.2	-0.597919	Down	0.502511
miR-365	315.667	558.5	0.669115	Up	0.504021
miR-1839_2	492.333	815.5	0.664636	Up	0.506396
miR-1306-3p_1	57.6667	102.5	0.674815	Up	0.506681
miR-146a	12910.7	22153.2	0.662425	Up	0.507044
miR-374a_1	1997.33	3413	0.661793	Up	0.507644
miR-455	82.6667	144	0.667345	Up	0.507798
miR-361-3p_2	444	732.5	0.660829	Up	0.508983
miR-18	463	320.25	-0.589937	Down	0.509449
miR-133b-3p	49.6667	35.25	-0.603654	Down	0.51225
miR-143-5p_2	609.333	406.5	-0.58475	Down	0.51274
miR-147b_1	19	33.75	0.674914	Up	0.513066
let-7g-5p	81815.3	57922.8	-0.58245	Down	0.513129
miR-672	26	19	-0.613591	Down	0.514333
miR-181a-3p	1849.33	3245.5	0.650618	Up	0.515057
miR-382_1	238.667	172.25	-0.579385	Down	0.518882
miR-19b-3p	344	586.25	0.64276	Up	0.521323
miR-191-5p	31441	25878	-0.569551	Down	0.522096
miR-541-5p	24.3333	42.25	0.655535	Up	0.522627
miR-29c	212	379.75	0.641823	Up	0.522915
miR-30a-5p_1	60838	41693.8	-0.568351	Down	0.52293
miR-449a	10.3333	7	-0.653935	Down	0.528788
miR-216	19	35.25	0.656512	Up	0.529268
miR-212-5p	70.3333	125.25	0.634059	Up	0.53015
miR-505	470	366.25	-0.558913	Down	0.530722
miR-487a-5p_1	17	29.25	0.650426	Up	0.532939
miR-2424	20.3333	14.25	-0.565137	Down	0.542656
miR-128b	7202.67	11961	0.60651	Up	0.544653
miR-30a	1979.33	3009.25	0.604527	Up	0.546156
miR-30d_3	35762.3	27856	-0.534997	Down	0.54649
miR-214-5p_1	14.3333	23.25	0.651897	Up	0.547733
miR-181c-5p	61.3333	48.25	-0.538955	Down	0.552191
miR-125b-2-3p	8963.67	15353.2	0.59378	Up	0.553408
miR-150_2	3328.33	5553.5	0.592694	Up	0.554244
miR-10b	50349	74837.2	0.582466	Up	0.561218
miR-98	4757.33	3809.5	-0.51087	Down	0.563948
miR-2957	6567.67	10604.8	0.57809	Up	0.564331
miR-223-5p	22.6667	37.25	0.606085	Up	0.565928
miR-143-5p	363	592.25	0.575511	Up	0.567302
miR-377_2	96	161	0.578007	Up	0.567488
miR-3601	239.667	191	-0.505201	Down	0.569233
miR-222a	8083.33	13190.8	0.567182	Up	0.57197
miR-378	92648	72377	-0.498477	Down	0.572857
miR-145-3p_1	6008.33	4599.75	-0.495606	Down	0.57505
miR-361	313.667	504.75	0.562852	Up	0.576382
miR-582	67.3333	109.25	0.563281	Up	0.580699
miR-301b_1	5.33333	9.75	0.670256	Up	0.581662
miR-874_1	129	217.75	0.558217	Up	0.582516
miR-450b	336	254.75	-0.487068	Down	0.583072
miR-139-3p_2	3000	4950.75	0.551485	Up	0.583171
miR-335	43.3333	73	0.563665	Up	0.584641
miR-194a	5320.33	4360	-0.472917	Down	0.591764
miR-376e-3p	7.33333	12.25	0.606317	Up	0.598125
miR-503	121.667	99	-0.462119	Down	0.603204
miR-3613	480.667	751	0.522805	Up	0.604514
miR-3600	39534.3	65991.2	0.521399	Up	0.604619
miR-135a-3p_2	66.6667	53	-0.463696	Down	0.607238
miR-424-5p	88.6667	138.75	0.522519	Up	0.609598
miR-197	36.3333	59	0.532198	Up	0.612046
miR-455-3p	595	502	-0.440156	Down	0.617052
miR-3604	4469.33	6917.25	0.503966	Up	0.617399
miR-30e-5p_1	1946.67	1637.25	-0.43754	Down	0.61842
miR-27b_1	60120.7	49475	-0.436532	Down	0.618925
miR-101_1	11366	9020.75	-0.435818	Down	0.619508
miR-487b-5p	4.33333	7.5	0.641084	Up	0.619629
miR-424_1	381	300.25	-0.43657	Down	0.620445
miR-1306	39.6667	60.5	0.508916	Up	0.62219
miR-21-5p	58981.7	89998.2	0.495796	Up	0.623296
miR-99a-3p	223689	187915	-0.428493	Down	0.625012
miR-409b	916.667	749	-0.428433	Down	0.625661
miR-374b	607.333	931.5	0.493291	Up	0.625879
miR-27b	23915.3	18883.8	-0.427128	Down	0.626071
miR-1386	217.667	348.5	0.49604	Up	0.626078
miR-140-3p	11040	9007.75	-0.42601	Down	0.626947
miR-660_2	1530	1215.25	-0.419233	Down	0.632446
miR-1307_2	12.6667	20.5	0.508708	Up	0.634082
miR-1307	318.667	520.5	0.482986	Up	0.634247
miR-154a_1	79	122.5	0.485222	Up	0.635724
miR-200c-3p	413	655	0.480374	Up	0.635809
miR-382	151.333	120.75	-0.414913	Down	0.639295
let-7f_1	27704	41337.2	0.468264	Up	0.643699
miR-107	253.667	212.25	-0.398581	Down	0.650029
let-7a-3p	92805	129790	0.458538	Up	0.650966
miR-30d-3p	3467.33	2807.25	-0.39351	Down	0.651986
miR-214-5p	53	44.5	-0.405011	Down	0.652995
miR-1248	33.6667	26.5	-0.415698	Down	0.653285
miR-30c-3p_1	60	51.25	-0.397288	Down	0.656715
miR-138	10	8.25	-0.459725	Down	0.657387
miR-455-3p_1	102.333	151	0.453953	Up	0.658469
miR-136-3p	1492.67	1232.5	-0.384164	Down	0.659429
miR-145-3p	6385.33	5618.75	-0.378173	Down	0.663788
miR-30c-1-3p_1	15500	22714.5	0.429953	Up	0.672597
miR-196b-3p	5.66667	4.25	-0.502716	Down	0.673237
miR-539-3p_1	26	36.75	0.44854	Up	0.674782
miR-378_1	32871.3	47618.8	0.425454	Up	0.676011
miR-1246	733.333	623	-0.361608	Down	0.677379
miR-29b_1	96.6667	147.5	0.428198	Up	0.677794
miR-324	21	18.25	-0.382776	Down	0.67855
miR-23b_1	31296.3	46816.8	0.421634	Up	0.678929
miR-191-3p_3	22479	34403.8	0.421253	Up	0.679227
miR-423-5p	22789.3	21215.5	-0.355195	Down	0.681709
miR-497-5p	343.333	306	-0.354482	Down	0.683648
miR-140-3p_2	11365.3	9378.5	-0.352761	Down	0.683655
miR-30d-5p	46836.3	39405.8	-0.338974	Down	0.694501
miR-411	1891.67	1678.5	-0.335808	Down	0.697256
miR-449a-5p	13.3333	11.75	-0.385896	Down	0.700017
miR-181d	184.333	153.25	-0.33648	Down	0.701172
miR-217-5p	6.33333	10.25	0.490859	Up	0.701433
miR-652_2	611.333	542.5	-0.326951	Down	0.70483
miR-181b-5p_1	1191.33	1709.5	0.387135	Up	0.705885
miR-186-3p	13440.3	20275.8	0.380381	Up	0.710797
miR-33a_1	7	5.75	-0.383752	Down	0.713217
miR-186_1	8336	11465.2	0.375464	Up	0.714649
miR-409a	17.3333	25.75	0.413447	Up	0.715416
miR-129-5p_1	119.667	112.5	-0.317983	Down	0.715521
miR-432-3p_1	492	428	-0.312763	Down	0.716408
miR-1902	39	31.5	-0.326364	Down	0.717377
miR-425-3p	451.333	647	0.371982	Up	0.718331
miR-221_1	1238.67	1730.25	0.371021	Up	0.718427
miR-339_1	2286	3287.5	0.370054	Up	0.719029
miR-141_3	242	220.5	-0.311176	Down	0.719137
miR-411_1	2126.33	1756.5	-0.307988	Down	0.719451
miR-185_2	9897.67	8422.25	-0.303488	Down	0.722836
miR-539-3p	18	26.25	0.384841	Up	0.72343
miR-222	8167.67	7285.25	-0.302522	Down	0.723615
miR-127	29588.7	25403	-0.301921	Down	0.724056
miR-125b_1	30640.7	27766.8	-0.300654	Down	0.725072
miR-23b_3	26898.7	37685.5	0.3599	Up	0.726809
miR-30a-3p_1	2007	1715.5	-0.2983	Down	0.72723
miR-409-3p_1	283.333	391.5	0.360855	Up	0.727705
miR-151-3p_1	22094	20434.5	-0.281965	Down	0.740141
miR-3613a	1181	1583.75	0.342461	Up	0.740916
miR-181a_1	949	832.5	-0.281072	Down	0.741399
miR-656	262.667	366.75	0.343939	Up	0.7417
miR-24	16259.7	14765.5	-0.277077	Down	0.744107
miR-3613_1	5	3.75	-0.494103	Down	0.744802
miR-365-5p	144.667	133.75	-0.276996	Down	0.746571
miR-31_3	38.6667	54.5	0.347014	Up	0.747973
miR-7_3	7	10	0.393211	Up	0.748483
miR-10a-3p	25575.3	35048.5	0.329681	Up	0.750714
miR-190a-5p_1	36.3333	33.25	-0.28506	Down	0.752266
miR-93_2	491.667	680.5	0.322935	Up	0.756994
miR-221-5p_1	93.6667	121.75	0.324784	Up	0.761136
miR-1291a	33.6667	30.5	-0.277232	Down	0.762859
miR-146b_1	1190.33	1087.5	-0.253208	Down	0.763886
miR-532-3p	11529.7	10419.2	-0.250109	Down	0.76606
miR-181c	43.6667	64	0.32379	Up	0.766601
miR-335-3p	89.3333	121.25	0.31387	Up	0.767635
let-7b	62924.7	89095	0.308351	Up	0.767746
miR-487a-3p	32.6667	31.5	-0.268127	Down	0.768996
miR-3064	18	23.5	0.321171	Up	0.769736
miR-7180	592	565.75	-0.24224	Down	0.77317
miR-350_1	124.667	170.25	0.305458	Up	0.773362
miR-502-5p	38	52.5	0.306941	Up	0.775867
miR-484_1	561.667	780.75	0.298083	Up	0.776812
let-7a	34045	30183.8	-0.235077	Down	0.77834
miR-34c	8.66667	12.25	0.358927	Up	0.781457
miR-377	44.3333	59.75	0.300991	Up	0.781565
miR-21_2	65312.7	79826.8	0.290406	Up	0.782183
miR-224_1	265.667	237	-0.228252	Down	0.784754
miR-452_2	119.667	158.75	0.282546	Up	0.790365
miR-148	3471.67	3024.75	-0.220092	Down	0.790806
miR-185_1	153	200.75	0.281642	Up	0.792106
miR-452	181.333	169	-0.218796	Down	0.793966
miR-299_2	224.333	209.75	-0.212382	Down	0.799008
miR-183	97	90	-0.215694	Down	0.800149
miR-187	9.33333	13.25	0.348265	Up	0.801317
miR-362-3p_1	40	54	0.27194	Up	0.80254
miR-15a-3p	28	39.75	0.292252	Up	0.803362
miR-30c-3p	1408.33	1779.25	0.264481	Up	0.803484
miR-376b_2	1101	1064	-0.202645	Down	0.805437
miR-96_1	9.66667	14	0.330121	Up	0.805748
miR-199b-3p_1	19784.7	19520.8	-0.201736	Down	0.805827
miR-424	191.667	254	0.263394	Up	0.807569
miR-155-3p	1165.67	1523.5	0.256782	Up	0.809833
miR-491-5p	14.3333	19.5	0.299472	Up	0.811475
miR-15a	40	53.5	0.271374	Up	0.812826
miR-193a_1	540	719.5	0.253464	Up	0.813006
miR-206_1	3946	5365	0.252206	Up	0.813318
miR-195-3p	1439	1885.5	0.250186	Up	0.815158
miR-487b_1	655	639	-0.186479	Down	0.81909
miR-370	939.333	928.25	-0.185616	Down	0.8196
miR-148b-5p_1	114	147.25	0.248466	Up	0.819605
miR-30e	4199.67	4465.25	-0.182989	Down	0.821439
miR-1343-3p	1551.67	1538.75	-0.181411	Down	0.822927
miR-214-3p	955.667	940.25	-0.181238	Down	0.823242
miR-28-5p	8251.33	10983.2	0.239793	Up	0.823417
miR-365-5p_1	378.333	362	-0.181453	Down	0.823799
miR-29c-5p	49.3333	66.75	0.248703	Up	0.824695
miR-30d-3p_2	64.3333	63.5	-0.184881	Down	0.826367
miR-425-5p_1	406	549.75	0.237109	Up	0.826697
miR-9-3p	4	3.5	-0.331619	Down	0.830639
miR-30e-3p_1	4199.67	5225.5	0.230678	Up	0.83094
miR-218-2-3p	1141.33	1544.75	0.229982	Up	0.831817
miR-29a_3	1319	1342.5	-0.17061	Down	0.831942
miR-3578	116.667	143.5	0.229209	Up	0.833514
miR-382_2	81.6667	83.5	-0.164155	Down	0.840502
miR-196a	2392	2411.75	-0.158404	Down	0.842012
miR-30d	56926.7	76051	0.216873	Up	0.842221
miR-331-5p	103.333	103.25	-0.16006	Down	0.842378
miR-495	525	686.75	0.217667	Up	0.842403
miR-22-5p	236	321.5	0.21812	Up	0.843562
miR-767_1	12.3333	16	0.25658	Up	0.845354
miR-199b-2-5p	118.333	120.5	-0.156245	Down	0.846668
miR-142_2	1435.33	1711.5	0.21152	Up	0.846897
miR-3596	45702.3	45893.5	-0.151761	Down	0.847413
miR-3120	908.667	957.75	-0.151645	Down	0.847873
miR-25_2	12666	11771	-0.148964	Down	0.849784
miR-29b-1-5p	9	9.25	-0.156615	Down	0.859146
miR-410	195.333	243.5	0.195713	Up	0.860756
miR-1296	3398	3502	-0.135646	Down	0.861012
miR-134-5p	588	596	-0.135718	Down	0.86149
miR-196	3681	3545.5	-0.133964	Down	0.862437
miR-221	70.3333	84.25	0.194423	Up	0.865049
miR-10b_2	11458	11317	-0.130642	Down	0.86514
miR-214_1	848.333	1075.5	0.189098	Up	0.865712
let-7c-3p	23362	22770.5	-0.120244	Down	0.87386
miR-375	79.6667	79.5	-0.122003	Down	0.874668
miR-141_2	230	285.5	0.170781	Up	0.882348
let-7f	35540	39356	0.16358	Up	0.886462
miR-491_1	28.3333	30.5	-0.107676	Down	0.886918
miR-193a-5p	4003.33	5055	0.161494	Up	0.888301
miR-26b_1	6510	6805.25	-0.101714	Down	0.889497
miR-340	1339.67	1569.25	0.154229	Up	0.894558
miR-181a-3-3p_1	30.6667	33	-0.0978198	Down	0.894845
miR-27b-5p_2	25.3333	32.5	0.15752	Up	0.896161
miR-885	5.33333	5.25	-0.156679	Down	0.898853
miR-136_1	840.667	1039.5	0.14892	Up	0.89921
miR-181b-1-3p_1	6568	6725.75	-0.0890608	Down	0.900174
miR-2887	1320.33	1612.75	0.146548	Up	0.901011
miR-423	15195	17479.5	0.145777	Up	0.901365
miR-760-3p	13	13	-0.117314	Down	0.90368
miR-433	1619.33	1717.75	-0.0829664	Down	0.90547
miR-500_2	51.3333	64.5	0.144467	Up	0.908214
miR-30a-5p_3	23982.3	28805.8	0.136811	Up	0.908872
miR-106a_1	87.3333	90.5	-0.0823521	Down	0.912875
miR-505_1	294.667	318.5	-0.0740814	Down	0.913848
miR-328	9493.33	10258	-0.0714534	Down	0.915026
miR-874_2	236	253.25	-0.0722965	Down	0.916713
let-7i	265665	326424	0.127275	Up	0.916862
miR-326	738.333	916.25	0.12698	Up	0.917691
miR-19a	129.333	146.25	-0.0694199	Down	0.91865
miR-100-5p_1	111269	132547	0.121957	Up	0.921333
miR-409-3p_2	313.667	370.75	0.120442	Up	0.923872
let-7f-2-3p	37268.7	36452.8	-0.0585199	Down	0.925947
miR-487b	5.33333	7	0.205053	Up	0.927258
miR-361-5p	239.667	291.25	0.115761	Up	0.928116
miR-331-3p_1	247.333	263.25	-0.055729	Down	0.929779
miR-455_1	1086.67	1329.5	0.11125	Up	0.930702
miR-152_1	11034	11389.8	-0.0512535	Down	0.932121
miR-301-5p_1	63.6667	71.5	0.11122	Up	0.93266
miR-1306-5p	44	49.25	-0.0522455	Down	0.935504
miR-29a	295.667	315.25	-0.047492	Down	0.936415
miR-151_1	24141	25139	-0.0375585	Down	0.943704
miR-103a	7071	7665	-0.0370961	Down	0.944125
miR-26b-3p	17399.7	19658.5	0.0920157	Up	0.946573
miR-676-3p	5235.33	5491	-0.0333697	Down	0.947307
miR-874	118.667	133	-0.0298598	Down	0.952277
miR-151-5p	187	209.25	-0.0286885	Down	0.95369
let-7d_3	14124.7	15059.2	-0.0249094	Down	0.954434
miR-1224_2	17.3333	20.5	0.10982	Up	0.954939
miR-22	31479.7	33618.8	-0.0229514	Down	0.956081
miR-98-3p	5765.33	5972	0.079912	Up	0.956823
miR-655	532.333	624.75	0.0784471	Up	0.958759
miR-8986a	234.667	272.25	0.0794332	Up	0.959628
miR-92a_1	266	284.5	-0.019634	Down	0.960662
miR-30a-5p_2	81074.7	81846.5	-0.017326	Down	0.960845
miR-376a_1	30	32.5	-0.0291021	Down	0.964625
miR-872	2302.67	2461.75	-0.0117317	Down	0.965733
miR-193a-3p	4507.67	4905.75	-0.0115152	Down	0.965845
miR-497_2	412.667	467.5	-0.00944421	Down	0.968218
miR-25-5p	777	920	0.0662419	Up	0.968844
miR-1224_1	19.3333	22	0.0855485	Up	0.969612
miR-30c-5p	3776	4517.75	0.0622866	Up	0.971782
miR-335_1	46.6667	45.5	-0.0223504	Down	0.972217
miR-671	164.667	190.25	0.0639717	Up	0.972382
miR-487a_1	24.6667	30.5	0.0869422	Up	0.972599
miR-24-1-5p_1	18.3333	19.25	-0.0240426	Down	0.972806
miR-147_1	29	33.5	0.0693433	Up	0.973366
miR-193-5p	116.667	131.25	0.00124933	Up	0.977558
miR-9-3p_2	192	242	0.0564925	Up	0.979147
miR-128a	16782.3	18959.2	0.00544325	Up	0.980168
miR-24_1	24.6667	27.75	-0.0177931	Down	0.981131
miR-190b_1	7	8.5	0.117144	Up	0.983448
miR-125b-3p	21850	24239.5	0.0153023	Up	0.988527
miR-16-5p	699.667	773.5	0.0152523	Up	0.988922
miR-92a	4050.33	4299	0.0189842	Up	0.991727
miR-7-5p	4899.33	5099	0.0377643	Up	0.992507
miR-181e	698	759.75	0.0367303	Up	0.993826
miR-196b_2	960.333	1112.25	0.0304359	Up	0.999058
miR-20b-5p	0	4.25	0	NA	1
miR-539-5p	8.33333	9.25	-0.00770536	Down	1
miR-18b	0.666667	0	0	NA	1
miR-670	0.333333	0.5	0	NA	1
miR-325	0	0.5	0	NA	1
miR-329a_2	0.333333	0.25	0	NA	1
miR-193a	0.666667	1.25	0	NA	1
miR-367_1	12.3333	13.5	0.0312091	Up	1
miR-490_1	0.333333	0	0	NA	1
miR-490-5p	3.33333	4.5	0	NA	1
miR-19a-5p	0.333333	0	0	NA	1
miR-367	18	19.75	0.0252083	Up	1
miR-512a-5p	0	0.25	0	NA	1
miR-18a	0	0.75	0	NA	1
miR-124_1	3.66667	13.75	0	NA	1
miR-599	0	1	0	NA	1
miR-652_1	0	0.5	0	NA	1
miR-205-5p	3.33333	2	0	NA	1
miR-384_1	2.66667	5.75	0	NA	1
miR-1271_2	1.33333	1	0	NA	1
miR-18-5p	0.333333	0	0	NA	1
miR-3141	0	0.75	0	NA	1
miR-758	0	0.75	0	NA	1
miR-124a-5p_1	60.6667	70	0.0345255	Up	1
miR-124a-5p	2.66667	0.75	0	NA	1
miR-504_3	1	0.5	0	NA	1
miR-1271	0.666667	2	0	NA	1
miR-29a-5p	1.66667	2.25	0	NA	1
miR-1264	2.66667	1.75	0	NA	1
miR-219-5p_1	0.333333	0	0	NA	1
let-7g-3p_1	1	0.5	0	NA	1
miR-153-3p	4	2.75	0	NA	1
miR-135b-3p	3	1	0	NA	1
miR-365-5p_2	3	3.75	0	NA	1
miR-504_2	88	99	0.0352004	Up	1
miR-1814c	1.33333	1	0	NA	1
miR-324-3p_1	1	3.5	0	NA	1
miR-592	265.667	308.5	0.00427712	Up	1
miR-346	1.66667	5.5	0	NA	1
miR-876-3p	2	0.5	0	NA	1
miR-384	0.333333	0	0	NA	1
miR-208b_1	1	5.5	0	NA	1
miR-1814	0.333333	1.5	0	NA	1
miR-205	0	2	0	NA	1
miR-4657	2.33333	2.5	0	NA	1
miR-124	2	3.5	0	NA	1
miR-290-5p	1	1.5	0	NA	1
miR-103-1-5p	1	0	0	NA	1
let-7g-3p	0.666667	0	0	NA	1
miR-323a-5p	2	1.5	0	NA	1
miR-542-5p_1	0.666667	5.25	0	NA	1
miR-499-3p_3	0.333333	0.75	0	NA	1
miR-1298	0.333333	0	0	NA	1
miR-34a-3p_1	1	1	0	NA	1
miR-551-3p	4	4.5	0	NA	1
miR-190a-3p	0.333333	1	0	NA	1
miR-542-5p	1.66667	0.75	0	NA	1
miR-1893	4.33333	1.75	0	NA	1
miR-2374	1.33333	3	0	NA	1
miR-329b-5p	0	1.25	0	NA	1
miR-485-3p	2	3	0	NA	1
miR-221-5p_3	0.333333	1	0	NA	1
miR-138b	62.3333	69	0.00590308	Up	1
miR-874-5p	3.33333	4.75	0	NA	1
miR-1346	3.66667	5.5	0	NA	1
miR-133b-5p	3	4.5	0	NA	1
miR-9a-3p	0	1.25	0	NA	1
miR-376a	0.666667	3	0	NA	1
miR-367_2	2.33333	2	0	NA	1
miR-876	0	0.25	0	NA	1
miR-16-1-3p	2	4.5	0	NA	1
miR-302b	0	1.25	0	NA	1
miR-34c-3p	0.333333	0.25	0	NA	1
miR-34b-5p_2	0	1	0	NA	1
miR-205_1	2	6	0	NA	1
miR-632	5	4.75	0	NA	1
miR-128b-5p	9	9.75	-0.0074987	Down	1
miR-29a-1-5p	1	2	0	NA	1
miR-2355-5p	3	5	0	NA	1
miR-1343-5p	0	0.25	0	NA	1
miR-504_1	0	0.25	0	NA	1
miR-4523	1	0.5	0	NA	1
miR-130a-5p	1	5.75	0	NA	1
miR-21-3p_1	0	0.75	0	NA	1
miR-584	0	0.75	0	NA	1
miR-34b_1	0	0.75	0	NA	1
miR-181b-2-3p_1	0.333333	0	0	NA	1
miR-101-2-5p	0	0.5	0	NA	1
miR-485-3p_1	1.66667	3.75	0	NA	1
miR-33-3p	3.33333	3.5	0	NA	1
miR-21-3p_2	1	0	0	NA	1
miR-760-5p	0	0.75	0	NA	1
miR-876-3p_1	2	1	0	NA	1
miR-542-5p_2	4.33333	2.75	0	NA	1
miR-219-5p	1.33333	1	0	NA	1
miR-4286	3.66667	4	0	NA	1
miR-208-3p	3.66667	4.25	0	NA	1
miR-105-1	0	0.25	0	NA	1
miR-1461	2	4.75	0	NA	1
miR-29b-5p_1	0.666667	2.5	0	NA	1
miR-29a-1-5p_1	0	0.5	0	NA	1
miR-1842_2	0.666667	1.25	0	NA	1
miR-551b	0	2	0	NA	1
miR-18b_1	0.666667	0.5	0	NA	1
miR-1584-5p	10.3333	0.25	0	NA	1
miR-363-5p	0.666667	1.25	0	NA	1
miR-9137	1.66667	1.25	0	NA	1
miR-181b-3p	3.66667	1.25	0	NA	1
miR-2901	0.333333	3.25	0	NA	1
miR-1197	0.333333	0	0	NA	1
miR-124a	1.33333	2	0	NA	1
miR-9321	1	0.5	0	NA	1
miR-138_2	2.66667	5.75	0	NA	1
miR-21-3p_3	3.33333	1	0	NA	1
miR-18b-5p	0.333333	0	0	NA	1
miR-8810	0.333333	0	0	NA	1
miR-299	134.333	152.5	0.0118726	Up	1
miR-34b	0	0.25	0	NA	1
miR-101-1-5p	3.33333	5.5	0	NA	1
miR-1468-3p	0	0.25	0	NA	1
miR-107-5p	5	2.25	0	NA	1
miR-498	0.333333	0	0	NA	1
miR-383_1	49.3333	55.25	0.0269941	Up	1
miR-331-3p	213	247	0.0146709	Up	1
miR-8915_1	8.33333	9	0.00604904	Up	1
miR-2881	0.666667	0	0	NA	1
miR-34b-3p_1	0.333333	0.5	0	NA	1
miR-130a	0.333333	1.25	0	NA	1
miR-208b	0	1	0	NA	1
miR-324-3p	218	239.75	0.00631317	Up	1
miR-592_1	2.66667	5	0	NA	1
miR-302d-3p	0.333333	0.5	0	NA	1
miR-503_3	99.3333	109.25	0.0265448	Up	1
miR-377_1	120	138.25	0.00414776	Up	1
miR-1251	0	0.25	0	NA	1
miR-219b-3p	4.33333	4	0	NA	1
