# Supplementary material for: Genome-wide identification and characterization of perirenal adipose tissue microRNAs in rabbits fed a high-fat diet
Source: Biosci Rep. 2021 Apr 27;41(4):BSR20204297. doi: 10.1042/BSR20204297 (PMC8082595; doi:10.1042/BSR20204297)
Supplement: Supplementary Tables S1-S8 [file BSR-2020-4297_supp.zip › BSR-2020-4297_suppS4.xlsx]

## Sheet: Sheet1
Name	Means-SND	Means-HFD	log2FC(HFD/SND)	Up-Down-Regulation(HFD/SND)	Pvalue
novel_mir397	0.333333	0.25	-0.421109	Down	1
novel_mir483	78	372.5	1.9195	Up	0.00767784
novel_mir411	2.33333	2.75	0.0139754	Up	1
novel_mir262	3.66667	0.25	-3.50427	Down	0.00991881
novel_mir49	11.3333	15.25	0.288245	Up	0.714705
novel_mir77	0.333333	0.75	0.786928	Up	0.874708
novel_mir245	0	0.25	0	NA	1
novel_mir73	1	2	0.810253	Up	0.56973
novel_mir170	1	0.5	-0.970239	Down	0.75765
novel_mir298	2.33333	1.5	-0.809832	Down	0.526915
novel_mir533	1.33333	2.25	0.570407	Up	0.659834
novel_mir285	5.66667	7	0.0502897	Up	1
novel_mir203	1.66667	3.5	0.774747	Up	0.60242
novel_mir443	28	72.5	1.2006	Up	0.0950606
novel_mir471	0	0.25	0	NA	1
novel_mir319	11.3333	10.25	-0.351717	Down	0.630873
novel_mir343	4.33333	6.75	0.382945	Up	0.727106
novel_mir495	29.3333	19.25	-0.634857	Down	0.36245
novel_mir442	0.666667	1	0.364498	Up	0.983289
novel_mir268	1	2.25	0.955381	Up	0.56973
novel_mir149	13	15.75	0.195362	Up	0.813971
novel_mir112	2.33333	4.75	0.760209	Up	0.448346
novel_mir465	0	1.5	3.64169	Up	0.109974
novel_mir42	4	3.25	-0.390763	Down	0.818179
novel_mir254	2	1	-1.12988	Down	0.382231
novel_mir580	2	1.75	-0.358439	Down	0.852676
novel_mir554	0.666667	0.5	-0.472817	Down	1
novel_mir519	0	0.5	0	NA	1
novel_mir499	6.66667	2.25	-1.6442	Down	0.0538826
novel_mir38	24	23.75	-0.127891	Down	0.866297
novel_mir6	41.6667	36.25	-0.534782	Down	0.427974
novel_mir194	1	0.75	-0.427275	Down	1
novel_mir175	1	2	0.693661	Up	0.703727
novel_mir331	1.66667	3.75	0.821394	Up	0.60242
novel_mir16	91.6667	68.5	-0.584657	Down	0.374431
novel_mir455	3	2	-0.734176	Down	0.423963
novel_mir338	3.66667	5	0.231628	Up	0.952697
novel_mir509	3	1	-1.73294	Down	0.0858562
novel_mir417	1.66667	3.25	0.646409	Up	0.694227
novel_mir467	16.6667	30	0.717872	Up	0.325207
novel_mir83	4	2.5	-0.781236	Down	0.43998
novel_mir65	5.66667	2	-1.51034	Down	0.149194
novel_mir116	0.333333	1.25	1.41201	Up	0.452777
novel_mir166	0.333333	2	1.96246	Up	0.23732
novel_mir121	0.333333	0	0	NA	1
novel_mir416	4	1.75	-1.29648	Down	0.211922
novel_mir431	27.3333	12.5	-1.19005	Down	0.091221
novel_mir590	2	4	0.817381	Up	0.451405
novel_mir96	4.66667	5.75	0.222678	Up	0.871377
novel_mir362	1.66667	2	0.16204	Up	0.995313
novel_mir305	0	0.75	2.74073	Up	0.413384
novel_mir103	1	2.5	1.09391	Up	0.37142
novel_mir561	0.333333	0.25	-0.475393	Down	1
novel_mir377	6.66667	7.25	-0.107549	Down	0.921641
novel_mir1	157.333	134.25	-0.252727	Down	0.693158
novel_mir76	15	13.25	-0.480985	Down	0.498869
novel_mir98	0	0.25	0	NA	1
novel_mir182	0	0.5	0	NA	1
novel_mir275	2.33333	0.75	-1.62443	Down	0.249915
novel_mir209	16.3333	15.75	-0.194894	Down	0.80283
novel_mir123	0.333333	0.25	-0.427585	Down	1
novel_mir267	3.33333	2.5	-0.581058	Down	0.635993
novel_mir523	1247	1709.25	0.304695	Up	0.665045
novel_mir99	0.666667	1.5	0.816868	Up	0.767712
novel_mir412	2.66667	1.5	-1.0417	Down	0.302086
novel_mir204	2.33333	1.5	-0.79415	Down	0.529861
novel_mir361	4.66667	10	0.887885	Up	0.294562
novel_mir72	4.33333	5	-0.0238701	Down	1
novel_mir24	88	107.25	0.0629508	Up	0.947968
novel_mir135	25.6667	35.25	0.154232	Up	0.864318
novel_mir525	1.33333	2	0.380613	Up	0.788864
novel_mir310	4.33333	3.25	-0.657921	Down	0.451327
novel_mir250	3.66667	3.5	-0.299277	Down	0.838561
novel_mir312	4	4.25	-0.0688394	Down	0.968486
novel_mir396	3.33333	4	0.0809393	Up	0.973021
novel_mir21	83	112.5	0.19053	Up	0.801407
novel_mir387	3.33333	0.75	-2.12075	Down	0.0858562
novel_mir248	55	109.75	0.839196	Up	0.235206
novel_mir323	5.33333	2.75	-0.968596	Down	0.309637
novel_mir78	0.666667	1.25	0.642498	Up	0.767712
novel_mir518	2.33333	1.75	-0.560161	Down	0.675329
novel_mir213	3	1.75	-0.904188	Down	0.423963
novel_mir585	3	3	-0.142913	Down	0.999227
novel_mir476	2.66667	1.25	-1.08244	Down	0.526915
novel_mir425	32.6667	7.5	-2.17901	Down	0.00298856
novel_mir297	2	5.75	1.26973	Up	0.243618
novel_mir352	3	2	-0.712219	Down	0.531651
novel_mir494	1.66667	1	-0.834994	Down	0.707364
novel_mir572	10.3333	19.5	0.716976	Up	0.370578
novel_mir557	2	2.5	0.135354	Up	1
novel_mir48	6.66667	9.5	0.253615	Up	0.81196
novel_mir466	11	14.75	0.219301	Up	0.79965
novel_mir474	8	14.5	0.793168	Up	0.329708
novel_mir211	2.66667	3.75	0.269954	Up	0.937909
novel_mir277	3	2.5	-0.471945	Down	0.772883
novel_mir581	2	7	1.51398	Up	0.138136
novel_mir532	5.33333	8.5	0.402762	Up	0.672586
novel_mir409	0	0.25	0	NA	1
novel_mir473	11.6667	12.5	-0.161255	Down	0.836545
novel_mir176	4	3	-0.62676	Down	0.533697
novel_mir9	312.667	330.75	-0.0973482	Down	0.868103
novel_mir542	0.333333	0.25	-0.444719	Down	1
novel_mir167	0	0.25	0	NA	1
novel_mir64	137.667	123.5	-0.300642	Down	0.639173
novel_mir56	6.33333	6.25	-0.209534	Down	0.838134
novel_mir187	3206.67	5395.75	0.568483	Up	0.410904
novel_mir289	0	0.25	0	NA	1
novel_mir51	8.66667	8.25	-0.268744	Down	0.757829
novel_mir478	3.33333	4.75	0.194712	Up	1
novel_mir142	6.33333	7	-0.0602158	Down	0.991135
novel_mir586	0.666667	1.5	0.866545	Up	0.767712
novel_mir399	1.66667	3.75	0.884386	Up	0.454602
novel_mir40	10	31.25	1.52169	Up	0.043145
novel_mir569	6.66667	8	0.0343521	Up	1
novel_mir415	39.6667	37	-0.264656	Down	0.694447
novel_mir263	0.333333	1	1.11252	Up	0.629614
novel_mir330	0.666667	0.5	-0.452417	Down	1
novel_mir370	2.66667	3	0.0221116	Up	1
novel_mir25	55	71.75	0.167731	Up	0.827752
novel_mir292	1.66667	3	0.568715	Up	0.7348
novel_mir463	0.666667	0.25	-1.24548	Down	0.79668
novel_mir89	9.66667	0.75	-3.53103	Down	0.000156906
novel_mir274	12.3333	17	0.324354	Up	0.705049
novel_mir364	2.66667	4.75	0.544423	Up	0.616123
novel_mir321	10.3333	3	-1.85482	Down	0.0298933
novel_mir278	0.333333	1.25	1.4867	Up	0.452777
novel_mir341	0.333333	0.25	-0.416371	Down	1
novel_mir143	25.3333	12.25	-1.13377	Down	0.113539
novel_mir79	1.66667	3.5	0.954885	Up	0.386378
novel_mir372	5	6.5	0.257753	Up	0.781326
novel_mir133	3.66667	1.5	-1.37528	Down	0.193166
novel_mir216	46	48.5	-0.0938377	Down	0.889244
novel_mir228	6.33333	5.75	-0.354737	Down	0.717015
novel_mir20	142	80.75	-0.862297	Down	0.192573
novel_mir124	2.33333	5.75	1.04732	Up	0.34991
novel_mir150	1	0.25	-1.65242	Down	0.468067
novel_mir419	0	0.5	0	NA	1
novel_mir113	1.33333	2	0.337129	Up	0.938223
novel_mir506	1.33333	1.25	-0.34695	Down	0.707364
novel_mir522	11	10	-0.188668	Down	0.859363
novel_mir201	438	454.25	-0.113847	Down	0.848142
novel_mir438	25	86.25	1.67005	Up	0.0220951
novel_mir191	1.33333	3.75	1.23663	Up	0.263295
novel_mir530	2.33333	5.5	1.02021	Up	0.34991
novel_mir32	38	23	-0.868031	Down	0.207385
novel_mir395	5.33333	6.25	-0.0526096	Down	0.992303
novel_mir106	0	0	0	NA	1
novel_mir450	59.6667	11.25	-2.49275	Down	0.000456621
novel_mir408	4	3	-0.549731	Down	0.629079
novel_mir47	3	7.5	0.944492	Up	0.36145
novel_mir50	8.66667	10.5	0.230815	Up	0.812958
novel_mir134	41	10.5	-2.00577	Down	0.00494237
novel_mir493	0.666667	2	1.22079	Up	0.56973
novel_mir304	2.33333	9	1.67111	Up	0.084956
novel_mir31	0.666667	7	3.06523	Up	0.00583869
novel_mir15	61	88.75	0.341203	Up	0.63446
novel_mir368	0.333333	1.75	1.86294	Up	0.23732
novel_mir543	6.33333	4.5	-0.611057	Down	0.531793
novel_mir311	10	6.25	-0.848438	Down	0.301439
novel_mir242	1	1.5	0.387775	Up	0.865159
novel_mir188	4.33333	3.75	-0.5039	Down	0.533492
novel_mir8	511.667	433.5	-0.461076	Down	0.473974
novel_mir345	2.33333	3	0.111108	Up	0.960815
novel_mir544	2	3.5	0.469984	Up	0.752169
novel_mir184	6.66667	15.5	0.955077	Up	0.260177
novel_mir168	0.333333	2.5	2.33451	Up	0.128025
novel_mir538	1	0.25	-1.70023	Down	0.468067
novel_mir531	45	50.5	-0.00122412	Down	1
novel_mir57	1	1	-0.11451	Down	1
novel_mir594	0.666667	0.25	-1.27382	Down	0.79668
novel_mir394	1	1	-0.266042	Down	0.729274
novel_mir199	10	15.5	0.319301	Up	0.714705
novel_mir299	2.66667	5.25	0.789986	Up	0.494783
novel_mir582	0.666667	1	0.284769	Up	0.983289
novel_mir379	5.33333	24	1.95043	Up	0.0155198
novel_mir291	13	12.75	-0.249236	Down	0.757451
novel_mir579	11.3333	15.25	0.305269	Up	0.728159
novel_mir232	16.6667	18	0.0373567	Up	0.989944
novel_mir236	2.66667	0.75	-1.78689	Down	0.174305
novel_mir485	2457.67	2418	-0.122407	Down	0.836894
novel_mir251	0.333333	2.25	2.30262	Up	0.128025
novel_mir173	7	3.75	-1.09741	Down	0.214168
novel_mir512	7	3.75	-0.931377	Down	0.300857
novel_mir160	2.33333	1	-1.32922	Down	0.278885
novel_mir325	8.33333	3.25	-1.41929	Down	0.108464
novel_mir440	93.3333	70.75	-0.511812	Down	0.441268
novel_mir541	36.3333	15.25	-1.2934	Down	0.0675918
novel_mir90	6.66667	0.25	-4.36157	Down	0.000272813
novel_mir111	3	0.5	-2.45046	Down	0.0617289
novel_mir380	1.66667	1.25	-0.502694	Down	0.892695
novel_mir26	23.6667	17.75	-0.700605	Down	0.321803
novel_mir570	51	112.5	0.873552	Up	0.219082
novel_mir373	2.33333	0.5	-2.21396	Down	0.0924316
novel_mir260	1.66667	1.5	-0.472028	Down	0.689795
novel_mir355	122.333	96.75	-0.395095	Down	0.545855
novel_mir69	1	1.75	0.531118	Up	0.865159
novel_mir88	9	6.75	-0.520679	Down	0.529671
novel_mir18	67.3333	88.75	0.227355	Up	0.763528
novel_mir418	0.333333	0	0	NA	1
novel_mir54	18.3333	25.5	0.376651	Up	0.615165
novel_mir302	2.33333	2	-0.511599	Down	0.663175
novel_mir477	1.33333	2.75	0.868698	Up	0.457717
novel_mir588	2	2	-0.255156	Down	0.820796
novel_mir484	1	1.25	0.0466745	Up	0.944851
novel_mir93	0.666667	2	1.2037	Up	0.460295
novel_mir220	3	4.25	0.358011	Up	0.686345
novel_mir174	1	2.25	0.850305	Up	0.56973
novel_mir144	11.3333	19	0.63516	Up	0.400158
novel_mir246	25	23	-0.258176	Down	0.713326
novel_mir52	4	8.25	0.866171	Up	0.336572
novel_mir261	3.33333	2.75	-0.517355	Down	0.635993
novel_mir371	7	8.25	0.068037	Up	0.993266
novel_mir507	3.33333	4	0.133988	Up	1
novel_mir340	0	0.25	0	NA	1
novel_mir227	5.66667	29.75	2.20043	Up	0.00566907
novel_mir492	2	0.75	-1.50771	Down	0.212705
novel_mir472	0	0.25	0	NA	1
novel_mir555	4.66667	0.75	-2.47071	Down	0.0310987
novel_mir60	6	6.75	-0.0135527	Down	1
novel_mir521	68.6667	80	0.0397724	Up	0.971964
novel_mir30	2	3.5	0.584246	Up	0.662547
novel_mir100	1	1	-0.18921	Down	1
novel_mir288	0.666667	0.5	-0.416219	Down	1
novel_mir363	0.333333	1.5	1.6427	Up	0.326803
novel_mir407	6.33333	5.75	-0.38505	Down	0.649873
novel_mir235	0	0.25	0	NA	1
novel_mir378	246.333	203.75	-0.454106	Down	0.482992
novel_mir183	2.33333	1.5	-0.804159	Down	0.526915
novel_mir141	9.66667	6.75	-0.711965	Down	0.404459
novel_mir269	1	0	0	NA	1
novel_mir303	24	58.5	1.08613	Up	0.136355
novel_mir202	17.6667	45	1.09585	Up	0.139991
novel_mir324	2.33333	2.75	0.0782393	Up	1
novel_mir193	0	2.5	4.23098	Up	0.035089
novel_mir583	2.33333	3	0.0774752	Up	1
novel_mir369	0	2.5	4.23496	Up	0.035089
novel_mir426	4.66667	4.75	-0.161378	Down	0.921783
novel_mir444	2.33333	1.5	-0.83919	Down	0.526915
novel_mir354	3.33333	6.5	0.686694	Up	0.530833
novel_mir108	1	4.25	1.77579	Up	0.130133
novel_mir181	0.333333	0.25	-0.416371	Down	1
novel_mir214	0.666667	0.75	0.00164352	Up	1
novel_mir420	1	1	-0.197238	Down	1
novel_mir550	0.333333	0.75	0.763068	Up	0.874708
novel_mir110	0.333333	0.25	-0.373301	Down	1
novel_mir432	5	2.5	-0.978284	Down	0.37198
novel_mir381	2.66667	2	-0.638848	Down	0.652801
novel_mir272	11.6667	16	0.204356	Up	0.840358
novel_mir504	0	1	3.10784	Up	0.259609
novel_mir593	3.66667	1.75	-1.05339	Down	0.423963
novel_mir27	22.6667	70	1.45379	Up	0.0458849
novel_mir515	1	2	0.864757	Up	0.56973
novel_mir529	14	12.25	-0.457319	Down	0.52586
novel_mir374	2.33333	1.5	-0.731575	Down	0.675329
novel_mir223	0	0.25	0	NA	1
novel_mir68	0	0.25	0	NA	1
novel_mir163	1.66667	1.75	-0.15516	Down	0.852676
novel_mir207	2.33333	2.25	-0.246204	Down	0.958714
novel_mir301	1.33333	2.75	0.852228	Up	0.457717
novel_mir281	0	0.25	0	NA	1
novel_mir154	71	8	-3.37002	Down	4.47e-06
novel_mir393	240	576.25	1.00242	Up	0.149814
novel_mir17	29.3333	23.5	-0.460868	Down	0.507731
novel_mir266	0.333333	0.5	0.293479	Up	1
novel_mir257	1	1	-0.148084	Down	1
novel_mir421	0.333333	0.75	0.793527	Up	0.874708
novel_mir536	1.33333	3	0.905587	Up	0.457717
novel_mir294	1.66667	2.25	0.306561	Up	0.857394
novel_mir309	6.33333	3.25	-0.997829	Down	0.281113
novel_mir259	35	18.75	-1.00661	Down	0.142359
novel_mir551	2	1.5	-0.632529	Down	0.675329
novel_mir92	1	2.5	1.0548	Up	0.460163
novel_mir327	23.3333	38.25	0.452814	Up	0.541807
novel_mir520	2	2	-0.13941	Down	1
novel_mir161	1.66667	1.5	-0.287078	Down	1
novel_mir578	3	2.5	-0.465156	Down	0.643832
novel_mir428	88885.3	85372	-0.167007	Down	0.78438
novel_mir218	3	0.5	-2.52336	Down	0.0416334
novel_mir382	0.333333	0.5	0.285901	Up	1
novel_mir70	5	3.25	-0.751666	Down	0.459775
novel_mir238	3.33333	5.75	0.596804	Up	0.540796
novel_mir451	0	0.25	0	NA	1
novel_mir81	8	10.5	0.179858	Up	0.88821
novel_mir130	12.6667	9.5	-0.502644	Down	0.527489
novel_mir125	0	1.5	0	NA	1
novel_mir152	0.333333	0	0	NA	1
novel_mir317	3.33333	2.25	-0.748055	Down	0.532719
novel_mir12	44.3333	76.75	0.550039	Up	0.445587
novel_mir430	0.333333	1.5	1.63489	Up	0.452777
novel_mir487	2	4.25	0.941058	Up	0.390261
novel_mir28	18.6667	38.25	0.797629	Up	0.28452
novel_mir46	3.66667	6	0.594735	Up	0.482481
novel_mir452	3	3.25	-0.0222483	Down	1
novel_mir197	46	35.25	-0.672495	Down	0.319526
novel_mir87	0.333333	2	2.00479	Up	0.23732
novel_mir107	1.66667	1.75	-0.0820142	Down	1
novel_mir528	10.6667	16	0.396073	Up	0.614217
novel_mir458	17.6667	15.75	-0.348708	Down	0.617221
novel_mir171	1.66667	1.5	-0.300082	Down	0.852676
novel_mir405	0.333333	1.25	1.41201	Up	0.452777
novel_mir33	11.6667	12.25	-0.0488907	Down	0.965525
novel_mir546	12.3333	1	-3.53228	Down	0.000101079
novel_mir258	2.33333	7.75	1.46823	Up	0.134583
novel_mir61	2.33333	2.75	0.0929072	Up	1
novel_mir290	0.666667	3.25	1.82743	Up	0.24259
novel_mir347	7	8.75	0.0312205	Up	1
novel_mir505	0.666667	0.5	-0.428638	Down	1
novel_mir402	3	4.75	0.495565	Up	0.730843
novel_mir357	62.6667	94	0.311957	Up	0.671877
novel_mir461	0.333333	2.5	2.40617	Up	0.0951845
novel_mir320	0.666667	0	0	NA	1
novel_mir55	2	1.25	-0.707162	Down	0.689795
novel_mir328	7	4.5	-0.706525	Down	0.412322
novel_mir2	337.333	274	-0.394158	Down	0.540267
novel_mir102	1.66667	3	0.590824	Up	0.694227
novel_mir95	3.33333	1.25	-1.55073	Down	0.148534
novel_mir271	5.33333	2	-1.57924	Down	0.0844098
novel_mir11	1.33333	3.25	1.0197	Up	0.534477
novel_mir414	3.33333	10.75	1.36082	Up	0.148342
novel_mir464	0.666667	2	1.29384	Up	0.460295
novel_mir383	3.66667	2.25	-0.954747	Down	0.283224
novel_mir119	1.33333	1.75	0.234426	Up	0.938223
novel_mir552	11	14.25	0.212853	Up	0.79965
novel_mir153	0.666667	0.25	-1.19781	Down	0.79668
novel_mir45	1.66667	1.25	-0.641285	Down	0.522033
novel_mir3	1530	2729.5	0.560893	Up	0.417582
novel_mir282	0	0.5	2.2963	Up	0.676696
novel_mir126	24	13.25	-0.93803	Down	0.194262
novel_mir488	229.667	222.5	-0.130529	Down	0.830708
novel_mir514	7	5.5	-0.499663	Down	0.590674
novel_mir326	3	2.75	-0.305457	Down	0.88903
novel_mir84	7.66667	7.25	-0.265429	Down	0.7328
novel_mir185	0.666667	1.25	0.513265	Up	0.983289
novel_mir490	3.66667	6.25	0.647304	Up	0.522174
novel_mir367	0.333333	0.75	0.780287	Up	0.874708
novel_mir217	3.33333	16.75	2.10652	Up	0.0115623
novel_mir208	9	0.5	-3.98387	Down	0.000156906
novel_mir80	1	1.5	0.369957	Up	1
novel_mir146	3	0.5	-2.43716	Down	0.0617289
novel_mir427	0.333333	0	0	NA	1
novel_mir162	1	2.5	0.932162	Up	0.659834
novel_mir334	21.6667	16.25	-0.453265	Down	0.545973
novel_mir91	0	0	0	NA	1
novel_mir34	3	4.25	0.296079	Up	0.886502
novel_mir537	1.33333	1	-0.48745	Down	0.944851
novel_mir127	0	0.5	2.23971	Up	0.676696
novel_mir29	56	79.25	0.471256	Up	0.506159
novel_mir439	11	11	-0.27527	Down	0.739984
novel_mir186	1.33333	7.75	2.34813	Up	0.0183301
novel_mir434	2	2.75	0.263166	Up	1
novel_mir359	0.333333	0.5	0.267405	Up	1
novel_mir287	1.66667	3.5	0.941461	Up	0.386378
novel_mir279	0	0.25	0	NA	1
novel_mir486	5.66667	8	0.210984	Up	0.906423
novel_mir553	0	2	4.06765	Up	0.0504806
novel_mir480	3.66667	1.75	-1.14296	Down	0.336958
novel_mir86	1.33333	0.25	-2.09316	Down	0.275012
novel_mir470	5.33333	10.75	0.713983	Up	0.453913
novel_mir300	1	1.75	0.552854	Up	0.703727
novel_mir558	2	1.5	-0.577928	Down	0.689795
novel_mir151	0	0.75	2.72372	Up	0.413384
novel_mir401	0.666667	1.5	0.85942	Up	0.59525
novel_mir392	1.33333	0.5	-1.34935	Down	0.49859
novel_mir62	1.33333	4	1.22989	Up	0.386378
novel_mir244	4	2	-1.29119	Down	0.168043
novel_mir293	26.6667	21	-0.40421	Down	0.557399
novel_mir237	0.666667	0.25	-1.30238	Down	0.79668
novel_mir196	1.33333	1.25	-0.295936	Down	0.892695
novel_mir66	3.33333	2.5	-0.556702	Down	0.635993
novel_mir138	2.66667	2.25	-0.407771	Down	0.772883
novel_mir445	1.66667	0.75	-1.21487	Down	0.513696
novel_mir212	0.666667	0.75	-0.0139673	Down	1
novel_mir556	21	33	0.530237	Up	0.465159
novel_mir576	4.33333	4.75	-0.0409403	Down	1
novel_mir58	4	3.75	-0.218781	Down	0.885936
novel_mir403	1.33333	0.75	-0.938686	Down	0.729274
novel_mir391	415.667	515.5	0.0624181	Up	0.944299
novel_mir240	3.33333	7.5	0.964107	Up	0.291281
novel_mir360	320.333	470.75	0.415912	Up	0.551954
novel_mir200	1.33333	3.5	0.973361	Up	0.534477
novel_mir322	6.33333	5.75	-0.302876	Down	0.717015
novel_mir296	2.33333	0.5	-2.14957	Down	0.0601415
novel_mir562	3.66667	3	-0.481008	Down	0.629079
novel_mir132	100.333	109	-0.158524	Down	0.797236
novel_mir247	2	3.5	0.592911	Up	0.60242
novel_mir7	893.333	1171	0.19645	Up	0.786023
novel_mir351	10.6667	5.75	-0.932734	Down	0.228358
novel_mir510	0.666667	0.25	-1.20344	Down	0.79668
novel_mir169	13.6667	17.75	0.172928	Up	0.885213
novel_mir4	2	1.75	-0.298051	Down	1
novel_mir264	9	14.5	0.55784	Up	0.502014
novel_mir468	0	0.75	2.74668	Up	0.413384
novel_mir516	8.33333	8.5	-0.132014	Down	0.928273
novel_mir205	2	0.75	-1.45795	Down	0.249915
novel_mir517	8.33333	3.75	-1.32005	Down	0.108464
novel_mir53	16	24.25	0.385925	Up	0.624714
novel_mir436	3	6.5	0.902389	Up	0.354471
novel_mir233	5.33333	6.5	0.100859	Up	1
novel_mir270	1.33333	2.5	0.73101	Up	0.550078
novel_mir36	18	30.75	0.567676	Up	0.459018
novel_mir85	1.66667	5.25	1.34703	Up	0.172388
novel_mir400	37.3333	23	-0.753663	Down	0.273948
novel_mir433	34	12	-1.55745	Down	0.0281553
novel_mir35	19.6667	58.75	1.35449	Up	0.0652545
novel_mir390	0	0	0	NA	1
novel_mir348	3	8.25	1.1963	Up	0.193039
novel_mir195	3.33333	16	1.97814	Up	0.0185175
novel_mir239	6.66667	6	-0.327888	Down	0.70153
novel_mir256	2.66667	3	-0.0993358	Down	0.999227
novel_mir496	21.3333	41.5	0.82927	Up	0.253166
novel_mir14	166	167	-0.131387	Down	0.828226
novel_mir342	2	1.5	-0.575279	Down	0.689795
novel_mir180	6.66667	11.25	0.473323	Up	0.622609
novel_mir147	8	12	0.412449	Up	0.625252
novel_mir565	6.66667	8.75	0.220613	Up	0.854856
novel_mir527	2	2	-0.176455	Down	1
novel_mir423	2.66667	0.75	-1.87866	Down	0.122015
novel_mir283	2.66667	1.5	-1.08111	Down	0.302086
novel_mir398	20	51.75	1.1538	Up	0.113173
novel_mir94	5.33333	3.25	-0.767079	Down	0.45584
novel_mir19	118.667	30	-1.99457	Down	0.00332581
novel_mir333	3	1	-1.64382	Down	0.148534
novel_mir190	34.3333	3	-3.67857	Down	4.46e-06
novel_mir489	2.33333	1.25	-1.11079	Down	0.278885
novel_mir63	3.66667	2.25	-0.872929	Down	0.361953
novel_mir548	4.33333	3.25	-0.59124	Down	0.533642
novel_mir164	1.66667	2.75	0.607293	Up	0.62745
novel_mir22	65	69.25	-0.0101967	Down	0.977368
novel_mir44	10	15.25	0.459827	Up	0.574272
novel_mir462	376.667	474.5	0.269846	Up	0.704052
novel_mir243	2	4.5	0.899315	Up	0.448346
novel_mir224	1.33333	2.75	0.752913	Up	0.7348
novel_mir265	0.333333	1	1.14004	Up	0.629614
novel_mir453	1	3.75	1.68644	Up	0.130133
novel_mir37	22.3333	17.25	-0.542766	Down	0.447065
novel_mir501	89	44.25	-1.07442	Down	0.109537
novel_mir481	0.666667	0.75	0.0466369	Up	1
novel_mir574	1.33333	0.75	-0.939237	Down	0.729274
novel_mir559	0	0.25	0	NA	1
novel_mir511	2.33333	3.75	0.392159	Up	0.897805
novel_mir498	1	0.25	-1.6587	Down	0.468067
novel_mir67	2.33333	4.25	0.581414	Up	0.637075
novel_mir234	1.33333	3	0.920494	Up	0.534477
novel_mir82	1.33333	2	0.289638	Up	1
novel_mir385	0.333333	1	1.10436	Up	0.629614
novel_mir249	1.33333	2	0.330492	Up	0.938223
novel_mir5	1551.33	1146.25	-0.622855	Down	0.335418
novel_mir43	7	38.75	2.26786	Up	0.00452205
novel_mir469	5	3.5	-0.720703	Down	0.45584
novel_mir74	1.66667	2.75	0.52395	Up	0.7348
novel_mir375	2.33333	2.75	-0.144138	Down	0.88903
novel_mir109	0.333333	0.5	0.31184	Up	1
novel_mir422	6	10.75	0.616128	Up	0.456391
novel_mir560	1.66667	1	-0.791048	Down	0.707364
novel_mir566	10.3333	9	-0.376649	Down	0.606901
novel_mir120	0.333333	0.25	-0.444719	Down	1
novel_mir59	3	7.5	0.944814	Up	0.358258
novel_mir508	3.66667	5	0.234088	Up	0.87801
novel_mir376	7	8.5	0.03829	Up	1
novel_mir117	0.333333	0.75	0.715529	Up	0.874708
novel_mir148	28.3333	26.25	-0.22701	Down	0.750997
novel_mir145	0.333333	0.75	0.763132	Up	0.874708
novel_mir413	1.66667	3.5	0.903539	Up	0.521786
novel_mir206	2.33333	1.25	-0.933188	Down	0.526915
novel_mir329	2.33333	2.5	-0.0622104	Down	1
novel_mir314	3.33333	4.5	0.165238	Up	1
novel_mir448	2	2.5	0.0663114	Up	1
novel_mir137	0.333333	0	0	NA	1
novel_mir255	1	0.25	-1.70965	Down	0.468067
novel_mir75	7.66667	12.25	0.526226	Up	0.518273
novel_mir349	6.33333	1.5	-2.14061	Down	0.027181
novel_mir10	79	115.25	0.355145	Up	0.620905
novel_mir276	0	1.25	3.36531	Up	0.167108
novel_mir564	647.333	656.5	-0.100138	Down	0.864009
novel_mir178	17.6667	4	-2.25653	Down	0.00404506
novel_mir284	0.333333	0.5	0.298079	Up	1
novel_mir336	0.666667	0.25	-1.19781	Down	0.79668
novel_mir388	1	0.25	-1.76209	Down	0.468067
novel_mir177	1.33333	3	0.985302	Up	0.457717
novel_mir23	24.6667	122	2.07848	Up	0.00483867
novel_mir410	3.33333	2.5	-0.60904	Down	0.532719
novel_mir313	3.33333	2.5	-0.563789	Down	0.643832
novel_mir104	1	1	-0.0961695	Down	1
novel_mir13	40.3333	69	0.51673	Up	0.481645
novel_mir198	0.666667	0.75	0.0243297	Up	1
novel_mir165	1.33333	2.5	0.692915	Up	0.7348
novel_mir306	0.333333	0	0	NA	1
novel_mir459	2.33333	0.75	-1.70786	Down	0.174305
