# Supplementary material for: Genome-wide identification and characterization of perirenal adipose tissue microRNAs in rabbits fed a high-fat diet
Source: Biosci Rep. 2021 Apr 27;41(4):BSR20204297. doi: 10.1042/BSR20204297 (PMC8082595; doi:10.1042/BSR20204297)
Supplement: Supplementary Tables S1-S8 [file BSR-2020-4297_supp.zip › BSR-2020-4297_suppS5.xlsx]

## Sheet: Sheet1
	GO term	Target genes annotation in term	Target genes with GO annotation	Genes annotation in term	All genes with GO annotation	Pvalue	FDR	Enrichment factor	GO id	Gene list
BP	regulation of cytoskeleton organization	19	113	869	25694	1.04e-08	5.28e-06	4.9715	GO:0051493	XR_001792857.1,XM_002724123.3,XM_002708013.3,XR_001792860.1,XR_001792854.1,XR_001792855.1,XR_001792863.1,XR_001792853.1,XR_001792862.1,XR_001792866.1,XR_001792865.1,XR_001792856.1,XR_001792861.1,XM_002723852.3,XR_001792852.1,XR_001792864.1,XR_001792858.1,XM_017340270.1,XR_001792859.1
	intermediate filament cytoskeleton organization	7	113	60	25694	1.79e-08	5.28e-06	26.5277	GO:0045104	XM_008254859.2,XM_008254856.2,XM_008262351.2,XM_008254857.2,XM_008262350.2,XM_008254854.2,XM_008254860.2
	intermediate filament-based process	7	113	60	25694	1.79e-08	5.28e-06	26.5277	GO:0045103	XM_008254859.2,XM_008254856.2,XM_008262351.2,XM_008254857.2,XM_008262350.2,XM_008254854.2,XM_008254860.2
	positive regulation of nodal signaling pathway involved in determination of lateral mesoderm left/right asymmetry	3	113	3	25694	1.62e-06	0.000239	227.381	GO:1900224	XM_002713521.3,XM_008260145.2,XM_017344161.1
	regulation of Kit signaling pathway	3	113	3	25694	1.62e-06	0.000239	227.381	GO:1900234	XM_008249650.2,XM_017338225.1,XM_002722278.3
	negative regulation of Kit signaling pathway	3	113	3	25694	1.62e-06	0.000239	227.381	GO:1900235	XM_008249650.2,XM_017338225.1,XM_002722278.3
	regulation of signal transduction	37	113	3853	25694	1.97e-06	0.00025	2.18351	GO:0009966	XR_001792857.1,XM_008260145.2,XM_002724123.3,XM_008251381.2,XM_002708013.3,XM_008254859.2,XM_008254856.2,XM_017338041.1,XM_017339214.1,XM_008249650.2,XR_001792853.1,XR_001792863.1,XR_001792866.1,XM_002722278.3,XR_001792865.1,XR_001792856.1,XR_001792861.1,XM_017348683.1,XM_008257291.2,XM_008251380.2,XM_008253660.2,XR_001792859.1,XR_001792860.1,XM_017344161.1,XR_001792854.1,XR_001792855.1,XM_017338…
	regulation of nodal signaling pathway involved in determination of left/right asymmetry	3	113	4	25694	2.83e-06	0.000256	170.535	GO:1900145	XM_002713521.3,XM_008260145.2,XM_017344161.1
	regulation of nodal signaling pathway involved in determination of lateral mesoderm left/right asymmetry	3	113	4	25694	2.83e-06	0.000256	170.535	GO:1900175	XM_002713521.3,XM_008260145.2,XM_017344161.1
	regulation of mesoderm development	4	113	19	25694	2.89e-06	0.000256	47.8696	GO:2000380	XM_002713521.3,XM_008260145.2,XM_017344161.1,XM_017348683.1
	negative regulation of mast cell degranulation	3	113	5	25694	4.51e-06	0.000332	136.428	GO:0043305	XM_008249650.2,XM_017338225.1,XM_002722278.3
	positive regulation of mesoderm development	3	113	5	25694	4.51e-06	0.000332	136.428	GO:2000382	XM_002713521.3,XM_008260145.2,XM_017344161.1
	regulation of cellular component organization	34	113	3516	25694	5.29e-06	0.00036	2.19879	GO:0051128	XR_001792857.1,XM_002724123.3,XM_008251381.2,XM_002708013.3,XM_008251510.2,XM_017338346.1,XM_017339214.1,XM_008249650.2,XR_001792853.1,XR_001792863.1,XR_001792866.1,XM_002722278.3,XR_001792865.1,XR_001792856.1,XR_001792861.1,XM_002723852.3,XM_017338251.1,XM_008251380.2,XR_001792859.1,XM_008251512.2,XM_008251511.2,XM_017344161.1,XR_001792860.1,XR_001792854.1,XR_001792855.1,XM_017338225.1,XR_001792…
	regulation of signaling	38	113	4287	25694	9.27e-06	0.000586	2.0155	GO:0023051	XR_001792857.1,XM_008260145.2,XM_002724123.3,XM_008251381.2,XM_002708013.3,XM_008254859.2,XM_008254856.2,XM_017338041.1,XM_017339214.1,XM_008249650.2,XR_001792853.1,XR_001792863.1,XR_001792866.1,XM_002722278.3,XR_001792865.1,XR_001792856.1,XR_001792861.1,XM_002723852.3,XM_017348683.1,XM_008257291.2,XM_008251380.2,XM_008253660.2,XR_001792859.1,XR_001792860.1,XM_017344161.1,XR_001792854.1,XR_001792…
	regulation of cell communication	38	113	4348	25694	1.29e-05	0.000647	1.98723	GO:0010646	XR_001792857.1,XM_008260145.2,XM_002724123.3,XM_008251381.2,XM_002708013.3,XM_008254859.2,XM_008254856.2,XM_017338041.1,XM_017339214.1,XM_008249650.2,XR_001792853.1,XR_001792863.1,XR_001792866.1,XM_002722278.3,XR_001792865.1,XR_001792856.1,XR_001792861.1,XM_002723852.3,XM_017348683.1,XM_008257291.2,XM_008251380.2,XM_008253660.2,XR_001792859.1,XR_001792860.1,XM_017344161.1,XR_001792854.1,XR_001792…
	negative regulation of mast cell activation	3	113	8	25694	1.32e-05	0.000647	85.2677	GO:0033004	XM_008249650.2,XM_017338225.1,XM_002722278.3
	negative regulation of mast cell activation involved in immune response	3	113	8	25694	1.32e-05	0.000647	85.2677	GO:0033007	XM_008249650.2,XM_017338225.1,XM_002722278.3
	regulation of nodal signaling pathway	3	113	8	25694	1.32e-05	0.000647	85.2677	GO:1900107	XM_002713521.3,XM_008260145.2,XM_017344161.1
	dephosphorylation of RNA polymerase II C-terminal domain	3	113	9	25694	1.75e-05	0.000773	75.7935	GO:0070940	XM_008261209.2,XM_017344111.1,XM_002713499.3
	negative regulation of interleukin-6 secretion	3	113	9	25694	1.75e-05	0.000773	75.7935	GO:1900165	XM_008249650.2,XM_017338225.1,XM_002722278.3
	negative regulation of myeloid leukocyte mediated immunity	3	113	10	25694	2.26e-05	0.000871	68.2142	GO:0002887	XM_008249650.2,XM_017338225.1,XM_002722278.3
	regulation of Fc receptor mediated stimulatory signaling pathway	3	113	10	25694	2.26e-05	0.000871	68.2142	GO:0060368	XM_008249650.2,XM_017338225.1,XM_002722278.3
	negative regulation of leukocyte degranulation	3	113	10	25694	2.26e-05	0.000871	68.2142	GO:0043301	XM_008249650.2,XM_017338225.1,XM_002722278.3
	positive regulation of activin receptor signaling pathway	3	113	12	25694	3.58e-05	0.00132	56.8451	GO:0032927	XM_002713521.3,XM_008260145.2,XM_017344161.1
	positive regulation of protein kinase B signaling	6	113	140	25694	4.54e-05	0.00161	9.74488	GO:0051897	XR_001792626.1,XM_008251380.2,XM_017339214.1,XM_008251381.2,XM_002708013.3,XR_001792627.1
	negative regulation of leukocyte migration	4	113	42	25694	4.93e-05	0.00168	21.6553	GO:0002686	XM_008249650.2,XM_017338225.1,XM_002708013.3,XM_002722278.3
	paraxial mesoderm morphogenesis	3	113	15	25694	6.36e-05	0.00208	45.4761	GO:0048340	XM_002713521.3,XM_017344161.1,XM_017348683.1
	regulation of response to stimulus	41	113	5226	25694	6.73e-05	0.00213	1.78389	GO:0048583	XR_001792857.1,XM_008260145.2,XM_002724123.3,XM_008251381.2,XM_002708013.3,XM_008254859.2,XM_008254856.2,XM_017338041.1,XM_017339214.1,XM_008249650.2,XR_001792853.1,XR_001792863.1,XR_001792866.1,XM_002722278.3,XR_001792865.1,XR_001792856.1,XR_001792861.1,XM_017348683.1,XM_008257291.2,XM_008249762.2,XM_017338251.1,XM_008251380.2,XM_008253660.2,XR_001792859.1,XM_017345601.1,XR_001792860.1,XM_017344…
	regulation of cell projection assembly	6	113	165	25694	0.000109	0.00333	8.26838	GO:0060491	XR_001792626.1,XM_008251380.2,XM_017339214.1,XM_008251381.2,XM_002708013.3,XR_001792627.1
	negative regulation of regulated secretory pathway	3	113	20	25694	0.0001358	0.00401	34.1071	GO:1903306	XM_008249650.2,XM_017338225.1,XM_002722278.3
	ventricular compact myocardium morphogenesis	2	113	3	25694	0.0001884	0.00538	151.587	GO:0003223	XM_008262351.2,XM_008262350.2
	zygotic specification of dorsal/ventral axis	2	113	4	25694	0.0002818	0.00779	113.69	GO:0007352	XM_002713521.3,XM_017344161.1
	stem cell development	6	113	200	25694	0.000299	0.00793	6.82142	GO:0048864	XM_017349106.1,XM_002723382.3,XM_017349105.1,XM_017349107.1,XM_017349111.1,XM_017348683.1
	regulation of activin receptor signaling pathway	3	113	27	25694	0.0003045	0.00793	25.2645	GO:0032925	XM_002713521.3,XM_008260145.2,XM_017344161.1
	negative regulation of receptor-mediated endocytosis	3	113	28	25694	0.000336	0.0085	24.3622	GO:0048261	XM_008249650.2,XM_017338225.1,XM_002722278.3
	dorsal/ventral axis specification	3	113	29	25694	0.0003696	0.00909	23.5221	GO:0009950	XM_002713521.3,XM_017344161.1,XM_017348683.1
	plasma membrane lactate transport	2	113	5	25694	0.0003934	0.00916	90.9522	GO:0035879	XM_017349126.1,XM_002718819.3
	protein localization to adherens junction	2	113	5	25694	0.0003934	0.00916	90.9522	GO:0071896	XM_008262351.2,XM_008262350.2
	regulation of protein kinase B signaling	6	113	221	25694	0.0005006	0.0113	6.17323	GO:0051896	XR_001792626.1,XM_008251380.2,XM_017339214.1,XM_008251381.2,XM_002708013.3,XR_001792627.1
	regulation of organelle organization	19	113	1865	25694	0.0005192	0.0113	2.31648	GO:0033043	XR_001792857.1,XM_002724123.3,XM_002708013.3,XR_001792860.1,XR_001792854.1,XR_001792855.1,XR_001792863.1,XR_001792853.1,XR_001792862.1,XR_001792866.1,XR_001792865.1,XR_001792856.1,XR_001792861.1,XM_002723852.3,XR_001792852.1,XR_001792864.1,XR_001792858.1,XM_017340270.1,XR_001792859.1
	protein localization to cell junction	2	113	6	25694	0.000523	0.0113	75.7935	GO:1902414	XM_008262351.2,XM_008262350.2
	regulation of mast cell degranulation	3	113	34	25694	0.0005698	0.0117	20.063	GO:0043304	XM_008249650.2,XM_017338225.1,XM_002722278.3
	regulation of mast cell activation involved in immune response	3	113	34	25694	0.0005698	0.0117	20.063	GO:0033006	XM_008249650.2,XM_017338225.1,XM_002722278.3
	paraxial mesoderm development	3	113	36	25694	0.000666	0.0134	18.9484	GO:0048339	XM_002713521.3,XM_017344161.1,XM_017348683.1
	purine nucleoside diphosphate biosynthetic process	2	113	8	25694	0.0008358	0.0151	56.8451	GO:0009136	XM_008251027.2,XM_002722978.3
	ribonucleoside diphosphate biosynthetic process	2	113	8	25694	0.0008358	0.0151	56.8451	GO:0009188	XM_008251027.2,XM_002722978.3
	ADP biosynthetic process	2	113	8	25694	0.0008358	0.0151	56.8451	GO:0006172	XM_008251027.2,XM_002722978.3
	nitrate metabolic process	2	113	8	25694	0.0008358	0.0151	56.8451	GO:0042126	XM_008260706.2,XM_017347775.1
	purine ribonucleoside diphosphate biosynthetic process	2	113	8	25694	0.0008358	0.0151	56.8451	GO:0009180	XM_008251027.2,XM_002722978.3
	negative regulation of exocytosis	3	113	40	25694	0.0008879	0.0154	17.0535	GO:0045920	XM_008249650.2,XM_017338225.1,XM_002722278.3
	mesenchyme morphogenesis	3	113	40	25694	0.0008879	0.0154	17.0535	GO:0072132	XM_002713521.3,XM_017344161.1,XM_017348683.1
	negative regulation of leukocyte mediated immunity	3	113	41	25694	0.0009499	0.0162	16.6376	GO:0002704	XM_008249650.2,XM_017338225.1,XM_002722278.3
	negative regulation of interleukin-6 production	3	113	44	25694	0.001152	0.0187	15.5032	GO:0032715	XM_008249650.2,XM_017338225.1,XM_002722278.3
	lactate transmembrane transport	2	113	10	25694	0.001219	0.0187	45.4761	GO:0035873	XM_017349126.1,XM_002718819.3
	lactate transport	2	113	10	25694	0.001219	0.0187	45.4761	GO:0015727	XM_017349126.1,XM_002718819.3
	cardiac muscle cell-cardiac muscle cell adhesion	2	113	10	25694	0.001219	0.0187	45.4761	GO:0086042	XM_008262351.2,XM_008262350.2
	bundle of His cell-Purkinje myocyte adhesion involved in cell communication	2	113	10	25694	0.001219	0.0187	45.4761	GO:0086073	XM_008262351.2,XM_008262350.2
	regulation of mast cell activation	3	113	45	25694	0.001225	0.0187	15.1587	GO:0033003	XM_008249650.2,XM_017338225.1,XM_002722278.3
	regulation of leukocyte degranulation	3	113	46	25694	0.001301	0.0195	14.8292	GO:0043300	XM_008249650.2,XM_017338225.1,XM_002722278.3
	beta-catenin destruction complex assembly	2	113	11	25694	0.001436	0.0212	41.3419	GO:1904885	XM_008254859.2,XM_008254856.2
	phagocytosis	5	113	185	25694	0.001516	0.0215	6.14542	GO:0006909	XM_008254859.2,XM_008254856.2,XM_008254857.2,XM_008254854.2,XM_008254860.2
	negative regulation of small GTPase mediated signal transduction	3	113	49	25694	0.001545	0.0215	13.9213	GO:0051058	XM_008249650.2,XM_017338225.1,XM_002722278.3
	negative regulation of Ras protein signal transduction	3	113	49	25694	0.001545	0.0215	13.9213	GO:0046580	XM_008249650.2,XM_017338225.1,XM_002722278.3
	positive regulation of transmembrane receptor protein serine/threonine kinase signaling pathway	4	113	109	25694	0.001555	0.0215	8.34424	GO:0090100	XM_002713521.3,XM_008260145.2,XM_017344161.1,XM_017348683.1
	desmosome organization	2	113	12	25694	0.001671	0.0224	37.8968	GO:0002934	XM_008262351.2,XM_008262350.2
	primary miRNA processing	2	113	12	25694	0.001671	0.0224	37.8968	GO:0031053	XM_002713521.3,XM_017344161.1
	regulation of regulated secretory pathway	4	113	112	25694	0.001712	0.0226	8.12073	GO:1903305	XM_008249650.2,XM_017338225.1,XM_002723852.3,XM_002722278.3
	nucleoside diphosphate biosynthetic process	2	113	13	25694	0.001922	0.025	34.9816	GO:0009133	XM_008251027.2,XM_002722978.3
	peptidyl-serine phosphorylation	5	113	201	25694	0.002158	0.0277	5.65623	GO:0018105	XM_008254859.2,XM_008254856.2,XM_008254857.2,XM_008254854.2,XM_008254860.2
	negative regulation of cytokine-mediated signaling pathway	3	113	56	25694	0.002223	0.0277	12.1811	GO:0001960	XM_008249650.2,XM_017338225.1,XM_002722278.3
	regulation of myeloid leukocyte mediated immunity	3	113	56	25694	0.002223	0.0277	12.1811	GO:0002886	XM_008249650.2,XM_017338225.1,XM_002722278.3
	common-partner SMAD protein phosphorylation	2	113	15	25694	0.002476	0.03	30.3174	GO:0007182	XM_002713521.3,XM_017344161.1
	regulation of ventricular cardiac muscle cell action potential	2	113	15	25694	0.002476	0.03	30.3174	GO:0098911	XM_008262351.2,XM_008262350.2
	signal transduction involved in regulation of gene expression	2	113	16	25694	0.002777	0.0318	28.4226	GO:0023019	XM_002713521.3,XM_017344161.1
	embryonic foregut morphogenesis	2	113	16	25694	0.002777	0.0318	28.4226	GO:0048617	XM_002713521.3,XM_017344161.1
	foregut morphogenesis	2	113	16	25694	0.002777	0.0318	28.4226	GO:0007440	XM_002713521.3,XM_017344161.1
	bundle of His cell to Purkinje myocyte communication	2	113	16	25694	0.002777	0.0318	28.4226	GO:0086069	XM_008262351.2,XM_008262350.2
	negative regulation of response to cytokine stimulus	3	113	61	25694	0.002805	0.0318	11.1826	GO:0060761	XM_008249650.2,XM_017338225.1,XM_002722278.3
	stem cell differentiation	6	113	315	25694	0.002934	0.0329	4.33106	GO:0048863	XM_017349106.1,XM_002723382.3,XM_017349105.1,XM_017349107.1,XM_017349111.1,XM_017348683.1
	SMAD protein complex assembly	2	113	17	25694	0.003095	0.0338	26.7507	GO:0007183	XM_002713521.3,XM_017344161.1
	beta-catenin destruction complex disassembly	2	113	17	25694	0.003095	0.0338	26.7507	GO:1904886	XM_008254859.2,XM_008254856.2
	negative regulation of endocytosis	3	113	64	25694	0.003194	0.0345	10.6585	GO:0045806	XM_008249650.2,XM_017338225.1,XM_002722278.3
	peptidyl-serine modification	5	113	223	25694	0.003339	0.0356	5.09822	GO:0018209	XM_008254859.2,XM_008254856.2,XM_008254857.2,XM_008254854.2,XM_008254860.2
	regulation of GTP binding	2	113	18	25694	0.003429	0.0361	25.2645	GO:1904424	XM_008254859.2,XM_008254856.2
	negative regulation of cytokine secretion	3	113	66	25694	0.003471	0.0361	10.3355	GO:0050710	XM_008249650.2,XM_017338225.1,XM_002722278.3
	regulation of receptor-mediated endocytosis	4	113	139	25694	0.003649	0.0376	6.54332	GO:0048259	XM_008249650.2,XM_017338225.1,XM_002723852.3,XM_002722278.3
	regulation of cardiac muscle cell action potential	2	113	20	25694	0.004146	0.0417	22.7381	GO:0098901	XM_008262351.2,XM_008262350.2
	AMP metabolic process	2	113	20	25694	0.004146	0.0417	22.7381	GO:0046033	XM_008251027.2,XM_002722978.3
	regulation of cellular component movement	12	113	1133	25694	0.004406	0.0438	2.40827	GO:0051270	XM_008251381.2,XM_002708013.3,XM_008251380.2,XR_001792626.1,XM_017338251.1,XM_008262351.2,XM_017339214.1,XM_008249650.2,XM_008262350.2,XM_017338225.1,XR_001792627.1,XM_002722278.3
	cellular response to dexamethasone stimulus	2	113	21	25694	0.004527	0.0445	21.6553	GO:0071549	XM_002710762.3,XM_008249762.2
	tRNA modification	3	113	76	25694	0.005077	0.0494	8.97555	GO:0006400	XM_017346427.1,XM_017346429.1,XM_002715728.3
	purine nucleoside monophosphate biosynthetic process	3	113	77	25694	0.005258	0.05	8.85898	GO:0009127	XM_008256543.2,XM_008251027.2,XM_002722978.3
	purine ribonucleoside monophosphate biosynthetic process	3	113	77	25694	0.005258	0.05	8.85898	GO:0009168	XM_008256543.2,XM_008251027.2,XM_002722978.3
	response to dexamethasone	2	113	23	25694	0.005338	0.0503	19.7722	GO:0071548	XM_002710762.3,XM_008249762.2
	macromolecule modification	30	113	4281	25694	0.0054	0.0503	1.59342	GO:0043412	XM_017346427.1,XM_002723382.3,XM_008261209.2,XM_017344161.1,XM_008254859.2,XM_017339261.1,XM_008254856.2,XM_008262351.2,XM_008254857.2,XM_017346429.1,XM_008262350.2,XM_008249650.2,XM_017338225.1,XM_008269712.2,XM_017344111.1,XM_002709541.3,XM_002722278.3,XM_002719996.3,XM_008265728.2,XM_017348683.1,XM_002713499.3,XM_002713521.3,XM_002708305.3,XM_002712604.3,XM_008254854.2,XM_002715728.3,XM_017350…
	ATP metabolic process	4	113	157	25694	0.005549	0.0512	5.79313	GO:0046034	XM_008256543.2,XM_002718960.2,XM_008251027.2,XM_002722978.3
	reactive nitrogen species metabolic process	2	113	25	25694	0.00621	0.0561	18.1904	GO:2001057	XM_008260706.2,XM_017347775.1
	intermediate filament organization	2	113	25	25694	0.00621	0.0561	18.1904	GO:0045109	XM_008262351.2,XM_008262350.2
	pericardium development	2	113	27	25694	0.007142	0.0638	16.843	GO:0060039	XM_002713521.3,XM_017344161.1
	ribonucleoside monophosphate biosynthetic process	3	113	88	25694	0.007509	0.0665	7.75161	GO:0009156	XM_008256543.2,XM_008251027.2,XM_002722978.3
	production of miRNAs involved in gene silencing by miRNA	2	113	28	25694	0.007631	0.0669	16.2415	GO:0035196	XM_002713521.3,XM_017344161.1
	regulation of cellular process	80	113	15245	25694	0.007806	0.0677	1.19321	GO:0050794	XM_017347245.1,XR_001792857.1,XM_008260145.2,XM_002724123.3,XM_008251510.2,XM_017339261.1,XM_008254856.2,XM_008249650.2,XR_001792853.1,XR_001792863.1,NM_001167222.1,XM_002722278.3,XR_001792865.1,XM_002719996.3,XR_001792861.1,XM_017344975.1,XM_017348683.1,XM_008255454.2,XM_008257291.2,NM_001167319.1,XM_017338251.1,XM_008251380.2,XR_001792859.1,XM_008251512.2,NM_001082065.1,NM_001167330.1,XM_008251…
	dsRNA fragmentation	2	113	29	25694	0.008134	0.0692	15.6814	GO:0031050	XM_002713521.3,XM_017344161.1
	production of small RNA involved in gene silencing by RNA	2	113	29	25694	0.008134	0.0692	15.6814	GO:0070918	XM_002713521.3,XM_017344161.1
	RNA modification	4	113	178	25694	0.008489	0.0716	5.10967	GO:0009451	XM_002708305.3,XM_017346427.1,XM_017346429.1,XM_002715728.3
	positive regulation of BMP signaling pathway	2	113	30	25694	0.008651	0.0716	15.1587	GO:0030513	XM_002713521.3,XM_017344161.1
	response to cholesterol	2	113	30	25694	0.008651	0.0716	15.1587	GO:0070723	XM_002713521.3,XM_017344161.1
	digestive tract development	4	113	181	25694	0.008978	0.0729	5.02498	GO:0048565	XM_002713521.3,XM_017338251.1,XM_017344161.1,XM_008257291.2
	regulation of leukocyte migration	4	113	181	25694	0.008978	0.0729	5.02498	GO:0002685	XM_008249650.2,XM_017338225.1,XM_002708013.3,XM_002722278.3
	Wnt signaling pathway	5	113	287	25694	0.00933	0.0751	3.96133	GO:0016055	XM_008254859.2,XM_008254856.2,XM_008254857.2,XM_008254854.2,XM_008254860.2
	nucleoside triphosphate biosynthetic process	3	113	97	25694	0.009716	0.0775	7.03239	GO:0009142	XM_008256543.2,XM_008251027.2,XM_002722978.3
	regulation of action potential	2	113	33	25694	0.01029	0.0806	13.7806	GO:0098900	XM_008262351.2,XM_008262350.2
	cellular response to glucocorticoid stimulus	2	113	33	25694	0.01029	0.0806	13.7806	GO:0071385	XM_002710762.3,XM_008249762.2
	nucleoside monophosphate biosynthetic process	3	113	100	25694	0.01053	0.0817	6.82142	GO:0009124	XM_008256543.2,XM_008251027.2,XM_002722978.3
	digestive system development	4	113	191	25694	0.01074	0.0827	4.7619	GO:0055123	XM_002713521.3,XM_017338251.1,XM_017344161.1,XM_008257291.2
	cell communication involved in cardiac conduction	2	113	35	25694	0.01145	0.0859	12.9932	GO:0086065	XM_008262351.2,XM_008262350.2
	cellular response to corticosteroid stimulus	2	113	35	25694	0.01145	0.0859	12.9932	GO:0071384	XM_002710762.3,XM_008249762.2
	response to sterol	2	113	35	25694	0.01145	0.0859	12.9932	GO:0036314	XM_002713521.3,XM_017344161.1
	purine ribonucleoside triphosphate metabolic process	4	113	196	25694	0.0117	0.087	4.64042	GO:0009205	XM_008256543.2,XM_002718960.2,XM_008251027.2,XM_002722978.3
	mesoderm morphogenesis	3	113	105	25694	0.01196	0.0882	6.49659	GO:0048332	XM_002713521.3,XM_017344161.1,XM_017348683.1
	regulation of cytokine secretion	4	113	199	25694	0.0123	0.09	4.57046	GO:0050707	XM_017339261.1,XM_008249650.2,XM_017338225.1,XM_002722278.3
	regulation of heart rate by cardiac conduction	2	113	38	25694	0.0133	0.096	11.9674	GO:0086091	XM_008262351.2,XM_008262350.2
	purine nucleoside triphosphate metabolic process	4	113	204	25694	0.01334	0.096	4.45844	GO:0009144	XM_008256543.2,XM_002718960.2,XM_008251027.2,XM_002722978.3
	ribonucleoside triphosphate metabolic process	4	113	205	25694	0.01356	0.0968	4.43669	GO:0009199	XM_008256543.2,XM_002718960.2,XM_008251027.2,XM_002722978.3
	negative regulation of growth	5	113	317	25694	0.01378	0.0976	3.58644	GO:0045926	XM_017338346.1,XM_017339261.1,XM_008251512.2,XM_008251511.2,XM_008251510.2
	cranial skeletal system development	3	113	112	25694	0.01415	0.0994	6.09055	GO:1904888	XM_002713521.3,XM_017338251.1,XM_017344161.1
	neuron apoptotic process	2	113	40	25694	0.0146	0.102	11.369	GO:0051402	XM_002712915.3,XM_008259765.2
	positive regulation of cellular component movement	7	113	582	25694	0.01509	0.104	2.73482	GO:0051272	XM_017338251.1,XR_001792626.1,XM_008251380.2,XM_017339214.1,XM_008251381.2,XM_002708013.3,XR_001792627.1
	positive regulation of locomotion	7	113	590	25694	0.01613	0.11	2.69774	GO:0040017	XM_017338251.1,XR_001792626.1,XM_008251380.2,XM_017339214.1,XM_008251381.2,XM_002708013.3,XR_001792627.1
	response to ketone	3	113	118	25694	0.0162	0.11	5.78086	GO:1901654	XM_002708013.3,XM_002710762.3,XM_008249762.2
	positive regulation of interleukin-12 production	2	113	43	25694	0.01664	0.112	10.5758	GO:0032735	XM_017339261.1,XM_017344975.1
	axis specification	3	113	121	25694	0.01728	0.116	5.63753	GO:0009798	XM_002713521.3,XM_017344161.1,XM_017348683.1
	regulation of cell projection organization	8	113	743	25694	0.01752	0.117	2.44824	GO:0031344	XM_008251381.2,XM_002708013.3,XM_002723852.3,XM_008251380.2,XR_001792626.1,XM_017338251.1,XM_017339214.1,XR_001792627.1
	regulation of cytokine-mediated signaling pathway	3	113	122	25694	0.01765	0.117	5.59132	GO:0001959	XM_008249650.2,XM_017338225.1,XM_002722278.3
	negative regulation of cell growth	4	113	223	25694	0.01782	0.117	4.07857	GO:0030308	XM_017338346.1,XM_008251512.2,XM_008251511.2,XM_008251510.2
	regulation of cardiac muscle cell contraction	2	113	45	25694	0.01807	0.118	10.1058	GO:0086004	XM_008262351.2,XM_008262350.2
	insulin secretion	2	113	46	25694	0.0188	0.119	9.88611	GO:0030073	XM_002713521.3,XM_017344161.1
	regulation of exocytosis	4	113	227	25694	0.01887	0.119	4.00671	GO:0017157	XM_008249650.2,XM_017338225.1,XM_002723852.3,XM_002722278.3
	purine ribonucleoside monophosphate metabolic process	4	113	228	25694	0.01914	0.119	3.98913	GO:0009167	XM_008256543.2,XM_002718960.2,XM_008251027.2,XM_002722978.3
	purine nucleoside monophosphate metabolic process	4	113	229	25694	0.01941	0.119	3.97171	GO:0009126	XM_008256543.2,XM_002718960.2,XM_008251027.2,XM_002722978.3
	heterotypic cell-cell adhesion	2	113	47	25694	0.01955	0.119	9.67577	GO:0034113	XM_008262351.2,XM_008262350.2
	purine nucleoside biosynthetic process	3	113	127	25694	0.01957	0.119	5.37119	GO:0042451	XM_008256543.2,XM_008251027.2,XM_002722978.3
	purine ribonucleoside biosynthetic process	3	113	127	25694	0.01957	0.119	5.37119	GO:0046129	XM_008256543.2,XM_008251027.2,XM_002722978.3
	endoderm development	3	113	128	25694	0.01996	0.119	5.32923	GO:0007492	XM_002713521.3,XM_017344161.1,XM_017348683.1
	mitotic nuclear division	5	113	350	25694	0.02012	0.119	3.24829	GO:0007067	XM_008254859.2,XM_008254856.2,XM_008254857.2,XM_008254854.2,XM_008254860.2
	nucleoside triphosphate metabolic process	4	113	232	25694	0.02024	0.119	3.92035	GO:0009141	XM_008256543.2,XM_002718960.2,XM_008251027.2,XM_002722978.3
	regulation of actin filament-based movement	2	113	48	25694	0.0203	0.119	9.47419	GO:1903115	XM_008262351.2,XM_008262350.2
	ncRNA processing	5	113	351	25694	0.02034	0.119	3.23904	GO:0034470	XM_002713521.3,XM_017346427.1,XM_017346429.1,XM_002715728.3,XM_017344161.1
	tRNA processing	3	113	129	25694	0.02036	0.119	5.28792	GO:0008033	XM_017346427.1,XM_017346429.1,XM_002715728.3
	protein targeting to membrane	3	113	129	25694	0.02036	0.119	5.28792	GO:0006612	XM_008249650.2,XM_017338225.1,XM_002722278.3
	negative regulation of inflammatory response	3	113	129	25694	0.02036	0.119	5.28792	GO:0050728	XM_008249650.2,XM_017338225.1,XM_002722278.3
	regulation of response to cytokine stimulus	3	113	131	25694	0.02118	0.123	5.20719	GO:0060759	XM_008249650.2,XM_017338225.1,XM_002722278.3
	transmembrane receptor protein serine/threonine kinase signaling pathway	4	113	236	25694	0.02137	0.124	3.85391	GO:0007178	XM_002713521.3,XM_017338251.1,XM_017344161.1,XM_017348683.1
	SMAD protein signal transduction	2	113	50	25694	0.02185	0.126	9.09522	GO:0060395	XM_002713521.3,XM_017344161.1
	ribonucleoside monophosphate metabolic process	4	113	239	25694	0.02224	0.127	3.80553	GO:0009161	XM_008256543.2,XM_002718960.2,XM_008251027.2,XM_002722978.3
	embryonic axis specification	2	113	51	25694	0.02265	0.128	8.91688	GO:0000578	XM_002713521.3,XM_017344161.1
	peptide cross-linking	2	113	52	25694	0.02345	0.131	8.74541	GO:0018149	XM_008262351.2,XM_008262350.2
	pituitary gland development	2	113	52	25694	0.02345	0.131	8.74541	GO:0021983	XM_017348683.1,XM_008257291.2
	gene silencing by miRNA	2	113	52	25694	0.02345	0.131	8.74541	GO:0035195	XM_002713521.3,XM_017344161.1
	regulation of biological process	81	113	16011	25694	0.02377	0.131	1.15032	GO:0050789	XM_017347245.1,XR_001792857.1,XM_008260145.2,XM_002724123.3,XM_008251510.2,XM_017339261.1,XM_008254856.2,XM_008249650.2,XR_001792853.1,XR_001792863.1,NM_001167222.1,XM_002722278.3,XR_001792865.1,XM_002719996.3,XR_001792861.1,XM_017344975.1,XM_017348683.1,XM_008255454.2,XM_008257291.2,NM_001167319.1,XM_017338251.1,XM_008251380.2,XR_001792859.1,XM_008251512.2,NM_001082065.1,NM_001167330.1,XM_008251…
	dorsal/ventral pattern formation	3	113	140	25694	0.02506	0.137	4.87244	GO:0009953	XM_002713521.3,XM_017344161.1,XM_017348683.1
	cellular response to ketone	2	113	54	25694	0.0251	0.137	8.4215	GO:1901655	XM_002710762.3,XM_008249762.2
	ncRNA metabolic process	6	113	506	25694	0.02529	0.137	2.69621	GO:0034660	XM_002713521.3,XM_017346427.1,XM_017346429.1,XM_002715728.3,XM_017344161.1,XM_002713499.3
	cytoskeleton organization	12	113	1445	25694	0.02585	0.139	1.88828	GO:0007010	XM_008263562.2,XM_008263565.2,XM_008263564.2,XM_008263563.2,XM_008254859.2,XM_008254856.2,XM_008262351.2,XM_008254857.2,XM_008263560.2,XM_008262350.2,XM_008254854.2,XM_008254860.2
	posttranscriptional gene silencing	2	113	56	25694	0.02679	0.143	8.12073	GO:0016441	XM_002713521.3,XM_017344161.1
	posttranscriptional gene silencing by RNA	2	113	56	25694	0.02679	0.143	8.12073	GO:0035194	XM_002713521.3,XM_017344161.1
	nucleoside monophosphate metabolic process	4	113	256	25694	0.02762	0.146	3.55282	GO:0009123	XM_008256543.2,XM_002718960.2,XM_008251027.2,XM_002722978.3
	cellular response to dsRNA	2	113	57	25694	0.02765	0.146	7.97826	GO:0071359	XM_002713521.3,XM_017344161.1
	negative regulation of immune effector process	3	113	146	25694	0.02785	0.146	4.6722	GO:0002698	XM_008249650.2,XM_017338225.1,XM_002722278.3
	protein modification process	26	113	4050	25694	0.02815	0.146	1.45973	GO:0036211	XM_002723382.3,XM_008261209.2,XM_017344161.1,XM_008254859.2,XM_017339261.1,XM_008254856.2,XM_008262351.2,XM_008254857.2,XM_008262350.2,XM_008249650.2,XM_017338225.1,XM_008269712.2,XM_017344111.1,XM_002709541.3,XM_002722278.3,XM_002719996.3,XM_008265728.2,XM_002713499.3,XM_017348683.1,XM_002713521.3,XM_002712604.3,XM_008254854.2,XM_017350890.1,XM_002719997.3,XM_002720143.3,XM_008254860.2
	cellular protein modification process	26	113	4050	25694	0.02815	0.146	1.45973	GO:0006464	XM_002723382.3,XM_008261209.2,XM_017344161.1,XM_008254859.2,XM_017339261.1,XM_008254856.2,XM_008262351.2,XM_008254857.2,XM_008262350.2,XM_008249650.2,XM_017338225.1,XM_008269712.2,XM_017344111.1,XM_002709541.3,XM_002722278.3,XM_002719996.3,XM_008265728.2,XM_002713499.3,XM_017348683.1,XM_002713521.3,XM_002712604.3,XM_008254854.2,XM_017350890.1,XM_002719997.3,XM_002720143.3,XM_008254860.2
	purine ribonucleotide biosynthetic process	3	113	147	25694	0.02833	0.146	4.64042	GO:0009152	XM_008256543.2,XM_008251027.2,XM_002722978.3
	ribonucleoside biosynthetic process	3	113	150	25694	0.0298	0.151	4.54761	GO:0042455	XM_008256543.2,XM_008251027.2,XM_002722978.3
	nucleoside biosynthetic process	3	113	151	25694	0.0303	0.151	4.51749	GO:0009163	XM_008256543.2,XM_008251027.2,XM_002722978.3
	negative regulation of protein secretion	3	113	151	25694	0.0303	0.151	4.51749	GO:0050709	XM_008249650.2,XM_017338225.1,XM_002722278.3
	mesoderm development	3	113	151	25694	0.0303	0.151	4.51749	GO:0007498	XM_002713521.3,XM_017344161.1,XM_017348683.1
	response to alcohol	4	113	264	25694	0.03039	0.151	3.44516	GO:0097305	XM_002713521.3,XM_017344161.1,XM_002710762.3,XM_008249762.2
	regulation of locomotion	10	113	1146	25694	0.03044	0.151	1.98412	GO:0040012	XM_008251381.2,XM_002708013.3,XM_008251380.2,XR_001792626.1,XM_017338251.1,XM_017339214.1,XM_008249650.2,XM_017338225.1,XR_001792627.1,XM_002722278.3
	glycosyl compound biosynthetic process	3	113	153	25694	0.0313	0.155	4.45844	GO:1901659	XM_008256543.2,XM_008251027.2,XM_002722978.3
	ADP metabolic process	2	113	62	25694	0.03212	0.157	7.33486	GO:0046031	XM_008251027.2,XM_002722978.3
	regulation of interleukin-6 production	3	113	155	25694	0.03233	0.157	4.40091	GO:0032675	XM_008249650.2,XM_017338225.1,XM_002722278.3
	negative regulation of immune response	3	113	155	25694	0.03233	0.157	4.40091	GO:0050777	XM_008249650.2,XM_017338225.1,XM_002722278.3
	purine nucleotide biosynthetic process	3	113	156	25694	0.03285	0.158	4.3727	GO:0006164	XM_008256543.2,XM_008251027.2,XM_002722978.3
	endocytosis	6	113	539	25694	0.03288	0.158	2.53114	GO:0006897	XM_008254859.2,XM_008254856.2,XM_008254857.2,XM_002723382.3,XM_008254854.2,XM_008254860.2
	nuclear division	6	113	543	25694	0.03389	0.161	2.51249	GO:0000280	XM_008254859.2,XM_008254856.2,XM_008254857.2,XM_017339561.1,XM_008254854.2,XM_008254860.2
	palate development	3	113	158	25694	0.0339	0.161	4.31735	GO:0060021	XM_002713521.3,XM_017344161.1,XM_017348683.1
	regulation of cell migration	9	113	1011	25694	0.0352	0.167	2.02416	GO:0030334	XM_008251381.2,XM_002708013.3,XM_008251380.2,XR_001792626.1,XM_008249650.2,XM_017339214.1,XM_017338225.1,XR_001792627.1,XM_002722278.3
	male sex differentiation	3	113	162	25694	0.03606	0.17	4.21075	GO:0046661	XM_017339561.1,XM_008269712.2,XM_017348683.1
	negative regulation of cytokine production	4	113	280	25694	0.03642	0.17	3.24829	GO:0001818	XM_008249650.2,XM_017338225.1,XM_002722278.3,XM_002720143.3
	regulation of transmembrane receptor protein serine/threonine kinase signaling pathway	4	113	281	25694	0.03682	0.17	3.23673	GO:0090092	XM_002713521.3,XM_008260145.2,XM_017344161.1,XM_017348683.1
	cardiac conduction	2	113	67	25694	0.03686	0.17	6.78748	GO:0061337	XM_008262351.2,XM_008262350.2
	regulation of interleukin-12 production	2	113	67	25694	0.03686	0.17	6.78748	GO:0032655	XM_017339261.1,XM_017344975.1
	ribonucleotide biosynthetic process	3	113	165	25694	0.03772	0.172	4.13419	GO:0009260	XM_008256543.2,XM_008251027.2,XM_002722978.3
	peptide hormone secretion	2	113	68	25694	0.03784	0.172	6.68766	GO:0030072	XM_002713521.3,XM_017344161.1
	neuron death	2	113	68	25694	0.03784	0.172	6.68766	GO:0070997	XM_002712915.3,XM_008259765.2
	mesenchyme development	4	113	284	25694	0.03803	0.172	3.20254	GO:0060485	XM_002713521.3,XM_002723382.3,XM_017344161.1,XM_017348683.1
	purine-containing compound biosynthetic process	3	113	168	25694	0.03942	0.177	4.06037	GO:0072522	XM_008256543.2,XM_008251027.2,XM_002722978.3
	positive regulation of cell migration	6	113	564	25694	0.03953	0.177	2.41894	GO:0030335	XR_001792626.1,XM_008251380.2,XM_017339214.1,XM_008251381.2,XM_002708013.3,XR_001792627.1
	peptide secretion	2	113	71	25694	0.04083	0.182	6.40509	GO:0002790	XM_002713521.3,XM_017344161.1
	ribose phosphate biosynthetic process	3	113	171	25694	0.04116	0.182	3.98913	GO:0046390	XM_008256543.2,XM_008251027.2,XM_002722978.3
	positive regulation of cell motility	6	113	570	25694	0.04125	0.182	2.39348	GO:2000147	XR_001792626.1,XM_008251380.2,XM_017339214.1,XM_008251381.2,XM_002708013.3,XR_001792627.1
	homotypic cell-cell adhesion	2	113	72	25694	0.04184	0.183	6.31613	GO:0034109	XM_008262351.2,XM_008262350.2
	tissue morphogenesis	8	113	883	25694	0.04213	0.183	2.06007	GO:0048729	XM_008260145.2,XM_017344161.1,XM_017348683.1,XM_008257291.2,XM_002713521.3,XM_017338251.1,XM_008262350.2,XM_008262351.2
	regulation of cell motility	9	113	1046	25694	0.04215	0.183	1.95643	GO:2000145	XM_008251381.2,XM_002708013.3,XM_008251380.2,XR_001792626.1,XM_008249650.2,XM_017339214.1,XM_017338225.1,XR_001792627.1,XM_002722278.3
	pancreas development	2	113	74	25694	0.04391	0.19	6.14542	GO:0031016	XM_002713521.3,XM_017344161.1
	organelle fission	6	113	582	25694	0.04482	0.191	2.34413	GO:0048285	XM_008254859.2,XM_008254856.2,XM_008254857.2,XM_017339561.1,XM_008254854.2,XM_008254860.2
	regulation of phospholipid metabolic process	2	113	75	25694	0.04495	0.191	6.06348	GO:1903725	XM_002708013.3,XM_002723852.3
	somatic stem cell population maintenance	2	113	75	25694	0.04495	0.191	6.06348	GO:0035019	XM_002713521.3,XM_017344161.1
	heart development	7	113	739	25694	0.04583	0.191	2.15381	GO:0007507	XM_002713521.3,XM_017338251.1,XM_008262351.2,XM_008262350.2,XM_017344161.1,XM_017348683.1,XM_008257291.2
	negative regulation of intracellular transport	3	113	179	25694	0.04599	0.191	3.81085	GO:0032387	XM_008249650.2,XM_017338225.1,XM_002722278.3
	ventricular cardiac muscle tissue morphogenesis	2	113	76	25694	0.046	0.191	5.9837	GO:0055010	XM_008262351.2,XM_008262350.2
	negative regulation of cellular response to transforming growth factor beta stimulus	2	113	76	25694	0.046	0.191	5.9837	GO:1903845	XM_002713521.3,XM_017344161.1
	negative regulation of transforming growth factor beta receptor signaling pathway	2	113	76	25694	0.046	0.191	5.9837	GO:0030512	XM_002713521.3,XM_017344161.1
	regulation of cardiac muscle contraction	2	113	77	25694	0.04707	0.194	5.90599	GO:0055117	XM_008262351.2,XM_008262350.2
	digestive tract morphogenesis	2	113	77	25694	0.04707	0.194	5.90599	GO:0048546	XM_002713521.3,XM_017344161.1
	sex differentiation	4	113	306	25694	0.04759	0.195	2.97229	GO:0007548	XM_017339561.1,XM_008269712.2,XM_017348683.1,XM_008257291.2
	ventricular cardiac muscle tissue development	2	113	78	25694	0.04814	0.196	5.83027	GO:0003229	XM_008262351.2,XM_008262350.2
	positive regulation of Wnt signaling pathway	3	113	185	25694	0.04979	0.202	3.68725	GO:0030177	XM_008254859.2,XM_008254856.2,XM_008257291.2
	adherens junction organization	2	113	80	25694	0.05031	0.202	5.68451	GO:0034332	XM_008262351.2,XM_008262350.2
	response to dsRNA	2	113	80	25694	0.05031	0.202	5.68451	GO:0043331	XM_002713521.3,XM_017344161.1
	stem cell population maintenance	3	113	186	25694	0.05044	0.202	3.66743	GO:0019827	XM_002713521.3,XM_017344161.1,XM_017348683.1
	cell division	5	113	456	25694	0.05231	0.208	2.49321	GO:0051301	XM_008254859.2,XM_008254856.2,XM_008254857.2,XM_008254854.2,XM_008254860.2
	regulation of endocytosis	4	113	316	25694	0.05233	0.208	2.87823	GO:0030100	XM_008249650.2,XM_017338225.1,XM_002723852.3,XM_002722278.3
	BMP signaling pathway	2	113	82	25694	0.05252	0.208	5.54587	GO:0030509	XM_017338251.1,XM_017348683.1
	regulation of leukocyte mediated immunity	3	113	194	25694	0.05576	0.217	3.51619	GO:0002703	XM_008249650.2,XM_017338225.1,XM_002722278.3
	purine ribonucleoside metabolic process	4	113	323	25694	0.05581	0.217	2.81586	GO:0046128	XM_008256543.2,XM_002718960.2,XM_008251027.2,XM_002722978.3
	positive regulation of epithelial to mesenchymal transition	2	113	85	25694	0.05589	0.217	5.35013	GO:0010718	XM_002713521.3,XM_017344161.1
	hormone secretion	2	113	85	25694	0.05589	0.217	5.35013	GO:0046879	XM_002713521.3,XM_017344161.1
	response to glucocorticoid	2	113	86	25694	0.05703	0.219	5.28792	GO:0051384	XM_002710762.3,XM_008249762.2
	embryonic limb morphogenesis	3	113	196	25694	0.05713	0.219	3.48031	GO:0030326	XM_017338251.1,XM_017348683.1,XM_008257291.2
	embryonic appendage morphogenesis	3	113	196	25694	0.05713	0.219	3.48031	GO:0035113	XM_017338251.1,XM_017348683.1,XM_008257291.2
	nucleoside diphosphate phosphorylation	2	113	87	25694	0.05818	0.222	5.22714	GO:0006165	XM_008251027.2,XM_002722978.3
	tRNA metabolic process	3	113	199	25694	0.05922	0.224	3.42785	GO:0006399	XM_017346427.1,XM_017346429.1,XM_002715728.3
	embryonic skeletal system morphogenesis	3	113	199	25694	0.05922	0.224	3.42785	GO:0048704	XM_002713521.3,XM_017338251.1,XM_017344161.1
	macromolecular complex disassembly	3	113	200	25694	0.05993	0.226	3.41071	GO:0032984	XM_008254859.2,XM_008254856.2,XM_008263543.2
	purine nucleoside metabolic process	4	113	332	25694	0.06045	0.227	2.73952	GO:0042278	XM_008256543.2,XM_002718960.2,XM_008251027.2,XM_002722978.3
	gene silencing by RNA	2	113	90	25694	0.06167	0.23	5.0529	GO:0031047	XM_002713521.3,XM_017344161.1
	regulation of gene expression, epigenetic	3	113	204	25694	0.06278	0.233	3.34383	GO:0040029	XM_002713521.3,XM_008269712.2,XM_017344161.1
	negative regulation of defense response	3	113	205	25694	0.0635	0.235	3.32752	GO:0031348	XM_008249650.2,XM_017338225.1,XM_002722278.3
	response to corticosteroid	2	113	92	25694	0.06404	0.235	4.94306	GO:0031960	XM_002710762.3,XM_008249762.2
	regulation of striated muscle contraction	2	113	92	25694	0.06404	0.235	4.94306	GO:0006942	XM_008262351.2,XM_008262350.2
	hormone transport	2	113	93	25694	0.06523	0.239	4.8899	GO:0009914	XM_002713521.3,XM_017344161.1
	maintenance of cell number	3	113	208	25694	0.0657	0.239	3.27953	GO:0098727	XM_002713521.3,XM_017344161.1,XM_017348683.1
	response to glucose	2	113	94	25694	0.06644	0.241	4.83788	GO:0009749	XM_002713521.3,XM_017344161.1
	embryonic cranial skeleton morphogenesis	2	113	95	25694	0.06765	0.242	4.78696	GO:0048701	XM_002713521.3,XM_017344161.1
	embryonic digit morphogenesis	2	113	96	25694	0.06887	0.242	4.73709	GO:0042733	XM_017348683.1,XM_008257291.2
	response to BMP	2	113	96	25694	0.06887	0.242	4.73709	GO:0071772	XM_017338251.1,XM_017348683.1
	peptide transport	2	113	96	25694	0.06887	0.242	4.73709	GO:0015833	XM_002713521.3,XM_017344161.1
	nucleotide phosphorylation	2	113	96	25694	0.06887	0.242	4.73709	GO:0046939	XM_008251027.2,XM_002722978.3
	response to hexose	2	113	96	25694	0.06887	0.242	4.73709	GO:0009746	XM_002713521.3,XM_017344161.1
	cellular response to BMP stimulus	2	113	96	25694	0.06887	0.242	4.73709	GO:0071773	XM_017338251.1,XM_017348683.1
	cardiac muscle tissue morphogenesis	2	113	96	25694	0.06887	0.242	4.73709	GO:0055008	XM_008262351.2,XM_008262350.2
	biological regulation	81	113	16616	25694	0.07072	0.246	1.10844	GO:0065007	XM_017347245.1,XR_001792857.1,XM_008260145.2,XM_002724123.3,XM_008251510.2,XM_017339261.1,XM_008254856.2,XM_008249650.2,XR_001792853.1,XR_001792863.1,NM_001167222.1,XM_002722278.3,XR_001792865.1,XM_002719996.3,XR_001792861.1,XM_017344975.1,XM_017348683.1,XM_008255454.2,XM_008257291.2,NM_001167319.1,XM_017338251.1,XM_008251380.2,XR_001792859.1,XM_008251512.2,NM_001082065.1,NM_001167330.1,XM_008251…
	response to monosaccharide	2	113	98	25694	0.07132	0.246	4.64042	GO:0034284	XM_002713521.3,XM_017344161.1
	ribonucleoside metabolic process	4	113	352	25694	0.07148	0.246	2.58387	GO:0009119	XM_008256543.2,XM_002718960.2,XM_008251027.2,XM_002722978.3
	negative regulation of response to wounding	3	113	216	25694	0.07171	0.246	3.15806	GO:1903035	XM_008249650.2,XM_017338225.1,XM_002722278.3
	cellular protein metabolic process	28	113	4842	25694	0.07176	0.246	1.31488	GO:0044267	XR_516173.2,XM_002723382.3,XM_008261209.2,XM_017344161.1,XM_008254859.2,XM_017339261.1,XM_008254856.2,XM_008262351.2,XM_008254857.2,XM_008262350.2,XM_008249650.2,XM_017338225.1,XM_008269712.2,XM_017344111.1,XM_002709541.3,XM_002722278.3,XM_002719996.3,XM_008263543.2,XM_008265728.2,XM_002713499.3,XM_017348683.1,XM_002713521.3,XM_002712604.3,XM_008254854.2,XM_017350890.1,XM_002719997.3,XM_002720143…
	negative regulation of secretion by cell	3	113	217	25694	0.07248	0.246	3.14351	GO:1903531	XM_008249650.2,XM_017338225.1,XM_002722278.3
	mesoderm formation	2	113	99	25694	0.07256	0.246	4.59355	GO:0001707	XM_002713521.3,XM_017344161.1
	endoderm formation	2	113	99	25694	0.07256	0.246	4.59355	GO:0001706	XM_002713521.3,XM_017344161.1
	negative regulation of cell migration	4	113	354	25694	0.07264	0.246	2.56927	GO:0030336	XM_008249650.2,XM_017338225.1,XM_002708013.3,XM_002722278.3
	purine ribonucleoside diphosphate metabolic process	2	113	100	25694	0.07381	0.246	4.54761	GO:0009179	XM_008251027.2,XM_002722978.3
	regulation of cytokine biosynthetic process	2	113	100	25694	0.07381	0.246	4.54761	GO:0042035	XM_017344975.1,XM_002720143.3
	purine nucleoside diphosphate metabolic process	2	113	100	25694	0.07381	0.246	4.54761	GO:0009135	XM_008251027.2,XM_002722978.3
	regulation of BMP signaling pathway	2	113	100	25694	0.07381	0.246	4.54761	GO:0030510	XM_002713521.3,XM_017344161.1
	heart morphogenesis	4	113	357	25694	0.07439	0.248	2.54768	GO:0003007	XM_017338251.1,XM_008262351.2,XM_008262350.2,XM_017348683.1
	regulation of muscle system process	3	113	221	25694	0.0756	0.251	3.08661	GO:0090257	XM_008262351.2,XM_008262350.2,XM_002710762.3
	negative regulation of cell motility	4	113	366	25694	0.07978	0.263	2.48503	GO:2000146	XM_008249650.2,XM_017338225.1,XM_002708013.3,XM_002722278.3
	kidney epithelium development	3	113	227	25694	0.08038	0.263	3.00503	GO:0072073	XM_002713521.3,XM_017344161.1,XM_008257291.2
	gonad development	3	113	227	25694	0.08038	0.263	3.00503	GO:0008406	XM_017339561.1,XM_008269712.2,XM_008257291.2
	purine ribonucleotide metabolic process	4	113	367	25694	0.08039	0.263	2.47826	GO:0009150	XM_008256543.2,XM_002718960.2,XM_008251027.2,XM_002722978.3
	muscle tissue morphogenesis	2	113	106	25694	0.08143	0.265	4.2902	GO:0060415	XM_008262351.2,XM_008262350.2
	carboxylic acid transmembrane transport	2	113	107	25694	0.08272	0.267	4.2501	GO:1905039	XM_017349126.1,XM_002718819.3
	organic acid transmembrane transport	2	113	107	25694	0.08272	0.267	4.2501	GO:1903825	XM_017349126.1,XM_002718819.3
	diencephalon development	2	113	108	25694	0.08402	0.269	4.21075	GO:0021536	XM_017348683.1,XM_008257291.2
	ribonucleoside diphosphate metabolic process	2	113	108	25694	0.08402	0.269	4.21075	GO:0009185	XM_008251027.2,XM_002722978.3
	nucleoside metabolic process	4	113	374	25694	0.08473	0.271	2.43188	GO:0009116	XM_008256543.2,XM_002718960.2,XM_008251027.2,XM_002722978.3
	negative regulation of leukocyte activation	3	113	233	25694	0.08529	0.272	2.92765	GO:0002695	XM_008249650.2,XM_017338225.1,XM_002722278.3
	development of primary sexual characteristics	3	113	234	25694	0.08612	0.273	2.91514	GO:0045137	XM_017339561.1,XM_008269712.2,XM_008257291.2
	organ growth	2	113	110	25694	0.08664	0.274	4.13419	GO:0035265	XM_002713521.3,XM_017344161.1
	phosphorus metabolic process	18	113	2915	25694	0.08755	0.276	1.40407	GO:0006793	XM_008261209.2,XM_017344161.1,XM_008254859.2,XM_017339261.1,XM_008254856.2,XM_008269678.2,XM_008254857.2,XM_002718960.2,XM_017344111.1,XM_002709541.3,XM_002713499.3,XM_017348683.1,XM_002722978.3,XM_002713521.3,XM_008256543.2,XM_008254854.2,XM_008251027.2,XM_008254860.2
	regulation of cell growth	5	113	538	25694	0.0905	0.284	2.1132	GO:0001558	XM_017338346.1,XM_008251512.2,XM_017338251.1,XM_008251511.2,XM_008251510.2
	positive regulation of signal transduction	13	113	1963	25694	0.09136	0.284	1.50583	GO:0009967	XM_008260145.2,XM_008251381.2,XM_002708013.3,XM_017344161.1,XM_017348683.1,XM_008257291.2,XM_002713521.3,XM_008254859.2,XM_008254856.2,XM_008251380.2,XR_001792626.1,XM_017339214.1,XR_001792627.1
	protein dephosphorylation	4	113	385	25694	0.09177	0.284	2.3624	GO:0006470	XM_008261209.2,XM_017344111.1,XM_002709541.3,XM_002713499.3
	embryonic pattern specification	2	113	114	25694	0.09194	0.284	3.98913	GO:0009880	XM_002713521.3,XM_017344161.1
	nucleotide biosynthetic process	3	113	241	25694	0.09203	0.284	2.83046	GO:0009165	XM_008256543.2,XM_008251027.2,XM_002722978.3
	glycosyl compound metabolic process	4	113	386	25694	0.09242	0.284	2.35627	GO:1901657	XM_008256543.2,XM_002718960.2,XM_008251027.2,XM_002722978.3
	limb morphogenesis	3	113	242	25694	0.09288	0.284	2.81877	GO:0035108	XM_017338251.1,XM_017348683.1,XM_008257291.2
	appendage morphogenesis	3	113	242	25694	0.09288	0.284	2.81877	GO:0035107	XM_017338251.1,XM_017348683.1,XM_008257291.2
	muscle organ morphogenesis	2	113	115	25694	0.09328	0.285	3.95444	GO:0048644	XM_008262351.2,XM_008262350.2
	nucleoside phosphate biosynthetic process	3	113	245	25694	0.09548	0.289	2.78425	GO:1901293	XM_008256543.2,XM_008251027.2,XM_002722978.3
	negative regulation of cellular component movement	4	113	391	25694	0.09573	0.289	2.32614	GO:0051271	XM_008249650.2,XM_017338225.1,XM_002708013.3,XM_002722278.3
	response to carbohydrate	2	113	117	25694	0.09598	0.289	3.88685	GO:0009743	XM_002713521.3,XM_017344161.1
	ribonucleotide metabolic process	4	113	392	25694	0.09639	0.289	2.32021	GO:0009259	XM_008256543.2,XM_002718960.2,XM_008251027.2,XM_002722978.3
	purine nucleotide metabolic process	4	113	392	25694	0.09639	0.289	2.32021	GO:0006163	XM_008256543.2,XM_002718960.2,XM_008251027.2,XM_002722978.3
	embryonic skeletal system development	3	113	248	25694	0.0981	0.293	2.75057	GO:0048706	XM_002713521.3,XM_017338251.1,XM_017344161.1
	positive regulation of proteasomal ubiquitin-dependent protein catabolic process	2	113	119	25694	0.09871	0.293	3.82152	GO:0032436	XM_008254859.2,XM_008254856.2
	regulation of protein secretion	5	113	553	25694	0.09873	0.293	2.05588	GO:0050708	XM_017339261.1,XM_008249650.2,XM_017338225.1,XM_002723852.3,XM_002722278.3
	gastrulation	3	113	250	25694	0.09986	0.296	2.72857	GO:0007369	XM_002713521.3,XM_017338251.1,XM_017344161.1
	canonical Wnt signaling pathway	2	113	122	25694	0.1028	0.303	3.72755	GO:0060070	XM_008254859.2,XM_008254856.2
	transcription from RNA polymerase II promoter	3	113	254	25694	0.1034	0.304	2.6856	GO:0006366	XM_002713521.3,XM_017344161.1,XM_002713499.3
	regulation of heart rate	2	113	123	25694	0.1042	0.305	3.69724	GO:0002027	XM_008262351.2,XM_008262350.2
	negative regulation of cell activation	3	113	255	25694	0.1043	0.305	2.67507	GO:0050866	XM_008249650.2,XM_017338225.1,XM_002722278.3
	cardiac ventricle morphogenesis	2	113	124	25694	0.1056	0.307	3.66743	GO:0003208	XM_008262351.2,XM_008262350.2
	keratinocyte differentiation	2	113	125	25694	0.107	0.31	3.63809	GO:0030216	XM_008262351.2,XM_008262350.2
	positive regulation of immune effector process	3	113	260	25694	0.1089	0.315	2.62362	GO:0002699	XM_008249650.2,XM_017338225.1,XM_002722278.3
	circulatory system development	8	113	1093	25694	0.1103	0.317	1.66427	GO:0072359	XM_002723382.3,XM_017344161.1,XM_017348683.1,XM_008257291.2,XM_002713521.3,XM_017338251.1,XM_008262350.2,XM_008262351.2
	cardiovascular system development	8	113	1093	25694	0.1103	0.317	1.66427	GO:0072358	XM_002723382.3,XM_017344161.1,XM_017348683.1,XM_008257291.2,XM_002713521.3,XM_017338251.1,XM_008262350.2,XM_008262351.2
	cellular response to alcohol	2	113	128	25694	0.1112	0.318	3.55282	GO:0097306	XM_002710762.3,XM_008249762.2
	regulation of small GTPase mediated signal transduction	4	113	416	25694	0.1131	0.323	2.18635	GO:0051056	XM_008249650.2,XM_017338225.1,XM_008253660.2,XM_002722278.3
	monocarboxylic acid transport	2	113	130	25694	0.114	0.324	3.49816	GO:0015718	XM_017349126.1,XM_002718819.3
	positive regulation of chemotaxis	2	113	131	25694	0.1155	0.325	3.47146	GO:0050921	XM_017338251.1,XM_002708013.3
	negative regulation of secretion	3	113	268	25694	0.1163	0.325	2.5453	GO:0051048	XM_008249650.2,XM_017338225.1,XM_002722278.3
	appendage development	3	113	268	25694	0.1163	0.325	2.5453	GO:0048736	XM_017338251.1,XM_017348683.1,XM_008257291.2
	limb development	3	113	268	25694	0.1163	0.325	2.5453	GO:0060173	XM_017338251.1,XM_017348683.1,XM_008257291.2
	amide transport	2	113	132	25694	0.1169	0.325	3.44516	GO:0042886	XM_002713521.3,XM_017344161.1
	negative regulation of transmembrane receptor protein serine/threonine kinase signaling pathway	2	113	132	25694	0.1169	0.325	3.44516	GO:0090101	XM_002713521.3,XM_017344161.1
	positive regulation of canonical Wnt signaling pathway	2	113	132	25694	0.1169	0.325	3.44516	GO:0090263	XM_008254859.2,XM_008254856.2
	ribose phosphate metabolic process	4	113	422	25694	0.1174	0.325	2.15527	GO:0019693	XM_008256543.2,XM_002718960.2,XM_008251027.2,XM_002722978.3
	negative regulation of locomotion	4	113	423	25694	0.1181	0.325	2.15017	GO:0040013	XM_008249650.2,XM_017338225.1,XM_002708013.3,XM_002722278.3
	gene silencing	2	113	133	25694	0.1183	0.325	3.41926	GO:0016458	XM_002713521.3,XM_017344161.1
	positive regulation of stem cell differentiation	2	113	133	25694	0.1183	0.325	3.41926	GO:2000738	XM_002713521.3,XM_017344161.1
	anterior/posterior pattern specification	3	113	272	25694	0.1201	0.329	2.50787	GO:0009952	XM_002713521.3,XM_017344161.1,XM_017348683.1
	male gonad development	2	113	137	25694	0.1241	0.337	3.31942	GO:0008584	XM_017339561.1,XM_008269712.2
	development of primary male sexual characteristics	2	113	137	25694	0.1241	0.337	3.31942	GO:0046546	XM_017339561.1,XM_008269712.2
	positive regulation of proteasomal protein catabolic process	2	113	137	25694	0.1241	0.337	3.31942	GO:1901800	XM_008254859.2,XM_008254856.2
	endocrine system development	2	113	138	25694	0.1256	0.339	3.29537	GO:0035270	XM_017348683.1,XM_008257291.2
	intrinsic apoptotic signaling pathway in response to DNA damage	2	113	138	25694	0.1256	0.339	3.29537	GO:0008630	XM_017347245.1,XM_008249762.2
	regulation of transforming growth factor beta receptor signaling pathway	2	113	139	25694	0.127	0.339	3.27166	GO:0017015	XM_002713521.3,XM_017344161.1
	ureteric bud development	2	113	139	25694	0.127	0.339	3.27166	GO:0001657	XM_002713521.3,XM_017344161.1
	regulation of cellular response to transforming growth factor beta stimulus	2	113	139	25694	0.127	0.339	3.27166	GO:1903844	XM_002713521.3,XM_017344161.1
	phosphate-containing compound metabolic process	17	113	2874	25694	0.1272	0.339	1.34498	GO:0006796	XM_008261209.2,XM_017344161.1,XM_008254859.2,XM_017339261.1,XM_008254856.2,XM_008254857.2,XM_002718960.2,XM_017344111.1,XM_002709541.3,XM_002713499.3,XM_017348683.1,XM_002722978.3,XM_002713521.3,XM_008256543.2,XM_008254854.2,XM_008251027.2,XM_008254860.2
	protein ubiquitination	6	113	778	25694	0.1301	0.346	1.75358	GO:0016567	XM_008249650.2,XM_017338225.1,XM_002722278.3,XM_002719997.3,XM_002720143.3,XM_002719996.3
	negative regulation of protein transport	3	113	285	25694	0.1327	0.349	2.39348	GO:0051224	XM_008249650.2,XM_017338225.1,XM_002722278.3
	multicellular organismal signaling	2	113	143	25694	0.1329	0.349	3.18015	GO:0035637	XM_008262351.2,XM_008262350.2
	mesonephric epithelium development	2	113	143	25694	0.1329	0.349	3.18015	GO:0072163	XM_002713521.3,XM_017344161.1
	mesonephric tubule development	2	113	143	25694	0.1329	0.349	3.18015	GO:0072164	XM_002713521.3,XM_017344161.1
	positive regulation of cell morphogenesis involved in differentiation	3	113	287	25694	0.1347	0.353	2.3768	GO:0010770	XM_002713521.3,XM_017338251.1,XM_017344161.1
	lung development	3	113	289	25694	0.1367	0.357	2.36035	GO:0030324	XM_002713521.3,XM_017344161.1,XM_017348683.1
	skin development	3	113	290	25694	0.1377	0.357	2.35221	GO:0043588	XM_008262351.2,XM_008262350.2,XM_017344975.1
	protein phosphorylation	9	113	1342	25694	0.138	0.357	1.52491	GO:0006468	XM_017344161.1,XM_017348683.1,XM_002713521.3,XM_017339261.1,XM_008254859.2,XM_008254856.2,XM_008254857.2,XM_008254854.2,XM_008254860.2
	organic hydroxy compound transport	2	113	147	25694	0.1388	0.357	3.09361	GO:0015850	XM_017349126.1,XM_002718819.3
	protein secretion	2	113	147	25694	0.1388	0.357	3.09361	GO:0009306	XM_002713521.3,XM_017344161.1
	transcription initiation from RNA polymerase II promoter	2	113	147	25694	0.1388	0.357	3.09361	GO:0006367	XM_002713521.3,XM_017344161.1
	establishment of protein localization to membrane	3	113	292	25694	0.1397	0.358	2.3361	GO:0090150	XM_008249650.2,XM_017338225.1,XM_002722278.3
	mesonephros development	2	113	149	25694	0.1418	0.363	3.05209	GO:0001823	XM_002713521.3,XM_017344161.1
	Golgi organization	2	113	150	25694	0.1433	0.365	3.03174	GO:0007030	XM_008254859.2,XM_008254856.2
	regionalization	4	113	456	25694	0.1434	0.365	1.99457	GO:0003002	XM_002713521.3,XM_017338251.1,XM_017344161.1,XM_017348683.1
	positive regulation of signaling	13	113	2137	25694	0.1465	0.371	1.38322	GO:0023056	XM_008260145.2,XM_008251381.2,XM_002708013.3,XM_017344161.1,XM_017348683.1,XM_008257291.2,XM_002713521.3,XM_008254859.2,XM_008254856.2,XM_008251380.2,XR_001792626.1,XM_017339214.1,XR_001792627.1
	respiratory tube development	3	113	300	25694	0.1478	0.374	2.27381	GO:0030323	XM_002713521.3,XM_017344161.1,XM_017348683.1
	microtubule cytoskeleton organization	5	113	633	25694	0.1485	0.374	1.79605	GO:0000226	XM_008263562.2,XM_008263565.2,XM_008263560.2,XM_008263564.2,XM_008263563.2
	protein metabolic process	31	113	5877	25694	0.1496	0.376	1.19939	GO:0019538	XR_516173.2,XM_002723382.3,XM_008261209.2,XM_017344161.1,XM_008254859.2,XM_017339261.1,XM_008254856.2,XM_008262351.2,XM_008254857.2,XM_008262350.2,XM_008249650.2,XM_008256612.2,XM_017338225.1,XM_008269712.2,XM_017344111.1,XM_002709541.3,XM_002711168.3,XM_002722278.3,XM_002719996.3,XM_008263543.2,XM_008265728.2,XM_017348683.1,XM_002713499.3,XM_008249762.2,XM_002713521.3,XM_002712604.3,XM_008254854…
	purine-containing compound metabolic process	4	113	464	25694	0.1498	0.376	1.96018	GO:0072521	XM_008256543.2,XM_002718960.2,XM_008251027.2,XM_002722978.3
	calcium ion transmembrane transport	2	113	156	25694	0.1524	0.381	2.91514	GO:0070588	NM_001082393.1,XM_002708013.3
	nucleoside diphosphate metabolic process	2	113	157	25694	0.1539	0.384	2.89657	GO:0009132	XM_008251027.2,XM_002722978.3
	peptidyl-lysine methylation	2	113	158	25694	0.1554	0.386	2.87823	GO:0018022	XM_002712604.3,XM_008269712.2
	negative regulation of establishment of protein localization	3	113	308	25694	0.1561	0.387	2.21475	GO:1904950	XM_008249650.2,XM_017338225.1,XM_002722278.3
	positive regulation of GTPase activity	6	113	826	25694	0.1583	0.391	1.65167	GO:0043547	XM_008249650.2,XM_017338225.1,XM_008253660.2,XM_002708013.3,XM_017338629.1,XM_002722278.3
	phosphorylation	11	113	1778	25694	0.16	0.394	1.40674	GO:0016310	XM_017344161.1,XM_017348683.1,XM_002722978.3,XM_002713521.3,XM_017339261.1,XM_008254859.2,XM_008254856.2,XM_008254857.2,XM_008254854.2,XM_008251027.2,XM_008254860.2
	cell cycle arrest	2	113	163	25694	0.1631	0.401	2.78995	GO:0007050	XM_008251027.2,XM_002722978.3
	regulation of muscle contraction	2	113	164	25694	0.1647	0.403	2.77293	GO:0006937	XM_008262351.2,XM_008262350.2
	negative regulation of cellular response to growth factor stimulus	2	113	164	25694	0.1647	0.403	2.77293	GO:0090288	XM_002713521.3,XM_017344161.1
	positive regulation of cell communication	13	113	2189	25694	0.1659	0.403	1.35036	GO:0010647	XM_008260145.2,XM_008251381.2,XM_002708013.3,XM_017344161.1,XM_017348683.1,XM_008257291.2,XM_002713521.3,XM_008254859.2,XM_008254856.2,XM_008251380.2,XR_001792626.1,XM_017339214.1,XR_001792627.1
	regulation of cytokine production	6	113	839	25694	0.1664	0.403	1.62608	GO:0001817	XM_017339261.1,XM_008249650.2,XM_017338225.1,XM_017344975.1,XM_002722278.3,XM_002720143.3
	embryonic organ morphogenesis	4	113	484	25694	0.1664	0.403	1.87918	GO:0048562	XM_002713521.3,XM_017338251.1,XM_017344161.1,XM_008257291.2
	negative regulation of intracellular signal transduction	5	113	659	25694	0.1667	0.403	1.72519	GO:1902532	XM_008249650.2,XM_017338225.1,XM_008253660.2,XM_002709541.3,XM_002722278.3
	positive regulation of proteolysis involved in cellular protein catabolic process	2	113	170	25694	0.174	0.42	2.67507	GO:1903052	XM_008254859.2,XM_008254856.2
	cell-matrix adhesion	2	113	171	25694	0.1755	0.422	2.65942	GO:0007160	NM_001082065.1,XM_002708013.3
	embryonic organ development	5	113	673	25694	0.1768	0.424	1.68931	GO:0048568	XM_002713521.3,XM_017338251.1,XM_017344161.1,XM_017348683.1,XM_008257291.2
	cardiac chamber morphogenesis	2	113	173	25694	0.1787	0.427	2.62868	GO:0003206	XM_008262351.2,XM_008262350.2
	regulation of epithelial to mesenchymal transition	2	113	174	25694	0.1802	0.43	2.61357	GO:0010717	XM_002713521.3,XM_017344161.1
	negative regulation of translation	2	113	175	25694	0.1818	0.431	2.59863	GO:0017148	XM_002713521.3,XM_017344161.1
	post-embryonic development	2	113	175	25694	0.1818	0.431	2.59863	GO:0009791	XM_002713521.3,XM_017344161.1
	protein modification by small protein conjugation	6	113	867	25694	0.1843	0.436	1.57357	GO:0032446	XM_008249650.2,XM_017338225.1,XM_002722278.3,XM_002719997.3,XM_002720143.3,XM_002719996.3
	epithelium development	9	113	1442	25694	0.1853	0.437	1.41916	GO:0060429	XM_008260145.2,XM_017344161.1,XM_017348683.1,XM_008257291.2,XM_002713521.3,XM_017338251.1,XM_008262350.2,XM_008262351.2,XM_008269712.2
	mesenchymal cell development	2	113	179	25694	0.1881	0.443	2.54056	GO:0014031	XM_002723382.3,XM_017348683.1
	nucleobase-containing compound biosynthetic process	6	113	874	25694	0.189	0.444	1.56096	GO:0034654	XM_002713521.3,XM_008256543.2,XM_017344161.1,XM_002713499.3,XM_008251027.2,XM_002722978.3
	positive regulation of cellular protein catabolic process	2	113	181	25694	0.1913	0.447	2.51249	GO:1903364	XM_008254859.2,XM_008254856.2
	negative regulation of cellular amide metabolic process	2	113	181	25694	0.1913	0.447	2.51249	GO:0034249	XM_002713521.3,XM_017344161.1
	embryonic morphogenesis	6	113	880	25694	0.1929	0.449	1.55032	GO:0048598	XM_002713521.3,XM_017338251.1,XM_008260145.2,XM_017344161.1,XM_017348683.1,XM_008257291.2
	regulation of actin filament-based process	4	113	518	25694	0.1959	0.454	1.75583	GO:0032970	XM_008262351.2,XM_008262350.2,XM_002708013.3,XM_002723852.3
	respiratory system development	3	113	345	25694	0.196	0.454	1.97722	GO:0060541	XM_002713521.3,XM_017344161.1,XM_017348683.1
	regulation of inflammatory response	3	113	347	25694	0.1983	0.457	1.96583	GO:0050727	XM_008249650.2,XM_017338225.1,XM_002722278.3
	skeletal system morphogenesis	3	113	347	25694	0.1983	0.457	1.96583	GO:0048705	XM_002713521.3,XM_017338251.1,XM_017344161.1
	protein modification by small protein conjugation or removal	7	113	1081	25694	0.2	0.46	1.4724	GO:0070647	XM_008249650.2,XM_017338225.1,XM_008265728.2,XM_002722278.3,XM_002719997.3,XM_002720143.3,XM_002719996.3
	epidermal cell differentiation	2	113	187	25694	0.2008	0.46	2.43188	GO:0009913	XM_008262351.2,XM_008262350.2
	negative regulation of immune system process	4	113	525	25694	0.2022	0.462	1.73242	GO:0002683	XM_008249650.2,XM_017338225.1,XM_002708013.3,XM_002722278.3
	protein complex disassembly	2	113	188	25694	0.2024	0.462	2.41894	GO:0043241	XM_008254859.2,XM_008254856.2
	positive regulation of response to stimulus	15	113	2696	25694	0.2052	0.467	1.2651	GO:0048584	XM_008260145.2,XM_008251381.2,XM_002708013.3,XM_017344161.1,XM_017348683.1,XM_008257291.2,XM_002713521.3,XM_008254859.2,XM_008254856.2,XM_008251380.2,XR_001792626.1,XM_017338251.1,XM_017339214.1,XR_001792627.1,XM_017345601.1
	negative regulation of canonical Wnt signaling pathway	2	113	191	25694	0.2072	0.47	2.38095	GO:0090090	XM_008254859.2,XM_008254856.2
	developmental growth	4	113	532	25694	0.2085	0.472	1.70963	GO:0048589	XM_002713521.3,XM_017347245.1,XM_017344161.1,XM_017348683.1
	single-organism organelle organization	18	113	3337	25694	0.2115	0.477	1.22651	GO:1902589	XM_008260145.2,XM_017339561.1,XM_002723382.3,XM_008263564.2,XM_008254859.2,XM_008254856.2,XM_008262351.2,XM_008254857.2,XM_008262350.2,XM_008269712.2,XM_008263565.2,XM_008263562.2,XM_008263543.2,XM_008263563.2,XM_008263560.2,XM_002715728.3,XM_008254854.2,XM_008254860.2
	regulation of Ras protein signal transduction	3	113	359	25694	0.2118	0.477	1.90012	GO:0046578	XM_008249650.2,XM_017338225.1,XM_002722278.3
	regulation of growth	6	113	912	25694	0.2148	0.482	1.49592	GO:0040008	XM_017338346.1,XM_017339261.1,XM_008251512.2,XM_017338251.1,XM_008251511.2,XM_008251510.2
	cardiac ventricle development	2	113	197	25694	0.2168	0.486	2.30843	GO:0003231	XM_008262351.2,XM_008262350.2
	regulation of GTPase activity	6	113	917	25694	0.2182	0.488	1.48777	GO:0043087	XM_008249650.2,XM_017338225.1,XM_008253660.2,XM_002708013.3,XM_017338629.1,XM_002722278.3
	DNA-templated transcription, initiation	2	113	199	25694	0.22	0.49	2.28523	GO:0006352	XM_002713521.3,XM_017344161.1
	negative regulation of signaling	10	113	1710	25694	0.2208	0.491	1.32971	GO:0023057	XM_002723852.3,XM_017344161.1,XM_002713521.3,XM_008254859.2,XM_008254856.2,XM_008249650.2,XM_008253660.2,XM_017338225.1,XM_002709541.3,XM_002722278.3
	dephosphorylation	4	113	546	25694	0.2214	0.491	1.66579	GO:0016311	XM_008261209.2,XM_017344111.1,XM_002709541.3,XM_002713499.3
	regulation of binding	4	113	553	25694	0.2279	0.504	1.64471	GO:0051098	XM_002713521.3,XM_008254859.2,XM_008254856.2,XM_017344161.1
	formation of primary germ layer	2	113	205	25694	0.2296	0.507	2.21835	GO:0001704	XM_002713521.3,XM_017344161.1
	negative regulation of cell communication	10	113	1731	25694	0.2317	0.51	1.31358	GO:0010648	XM_002723852.3,XM_017344161.1,XM_002713521.3,XM_008254859.2,XM_008254856.2,XM_008249650.2,XM_008253660.2,XM_017338225.1,XM_002709541.3,XM_002722278.3
	nucleotide metabolic process	4	113	561	25694	0.2354	0.516	1.62125	GO:0009117	XM_008256543.2,XM_002718960.2,XM_008251027.2,XM_002722978.3
	heterocycle biosynthetic process	6	113	942	25694	0.236	0.516	1.44828	GO:0018130	XM_002713521.3,XM_008256543.2,XM_017344161.1,XM_002713499.3,XM_008251027.2,XM_002722978.3
	protein localization to membrane	4	113	562	25694	0.2363	0.516	1.61837	GO:0072657	XM_002717291.3,XM_008249650.2,XM_017338225.1,XM_002722278.3
	mesenchymal cell differentiation	2	113	211	25694	0.2393	0.522	2.15527	GO:0048762	XM_002723382.3,XM_017348683.1
	signal release	2	113	212	25694	0.2409	0.523	2.1451	GO:0023061	XM_002713521.3,XM_017344161.1
	cellular response to organic cyclic compound	4	113	567	25694	0.241	0.523	1.6041	GO:0071407	XM_002713521.3,XM_017344161.1,XM_002710762.3,XM_008249762.2
	microtubule-based process	6	113	953	25694	0.2439	0.526	1.43157	GO:0007017	XM_008263562.2,XM_008263565.2,XM_008263560.2,XM_008263564.2,NM_001171490.1,XM_008263563.2
	regulation of heart contraction	2	113	214	25694	0.2442	0.526	2.12505	GO:0008016	XM_008262351.2,XM_008262350.2
	ameboidal-type cell migration	2	113	214	25694	0.2442	0.526	2.12505	GO:0001667	XM_017338251.1,XM_002723382.3
	nucleoside phosphate metabolic process	4	113	573	25694	0.2467	0.53	1.5873	GO:0006753	XM_008256543.2,XM_002718960.2,XM_008251027.2,XM_002722978.3
	calcium ion transport	2	113	217	25694	0.249	0.532	2.09567	GO:0006816	NM_001082393.1,XM_002708013.3
	regulation of chemotaxis	2	113	217	25694	0.249	0.532	2.09567	GO:0050920	XM_017338251.1,XM_002708013.3
	response to UV	2	113	218	25694	0.2506	0.533	2.08606	GO:0009411	XM_017347245.1,XM_008249762.2
	tube development	6	113	963	25694	0.2512	0.533	1.4167	GO:0035295	XM_002713521.3,XM_017338251.1,XM_008260145.2,XM_017344161.1,XM_017348683.1,XM_008257291.2
	aromatic compound biosynthetic process	6	113	963	25694	0.2512	0.533	1.4167	GO:0019438	XM_002713521.3,XM_008256543.2,XM_017344161.1,XM_002713499.3,XM_008251027.2,XM_002722978.3
	apoptotic signaling pathway	3	113	394	25694	0.2522	0.534	1.73132	GO:0097190	XM_017347245.1,XM_017338041.1,XM_008249762.2
	regulation of vesicle-mediated transport	4	113	582	25694	0.2553	0.539	1.56275	GO:0060627	XM_008249650.2,XM_017338225.1,XM_002723852.3,XM_002722278.3
	kidney development	3	113	401	25694	0.2604	0.548	1.7011	GO:0001822	XM_002713521.3,XM_017344161.1,XM_008257291.2
	protein methylation	2	113	225	25694	0.262	0.548	2.02116	GO:0006479	XM_002712604.3,XM_008269712.2
	protein alkylation	2	113	225	25694	0.262	0.548	2.02116	GO:0008213	XM_002712604.3,XM_008269712.2
	cardiac muscle tissue development	2	113	225	25694	0.262	0.548	2.02116	GO:0048738	XM_008262351.2,XM_008262350.2
	regulation of cellular component biogenesis	7	113	1181	25694	0.2647	0.552	1.34773	GO:0044087	XR_001792626.1,XM_008251380.2,XM_017339214.1,XM_008251381.2,XM_002708013.3,XR_001792627.1,XM_002723852.3
	tube morphogenesis	4	113	593	25694	0.2659	0.554	1.53376	GO:0035239	XM_002713521.3,XM_017338251.1,XM_008260145.2,XM_017344161.1
	negative regulation of response to external stimulus	3	113	408	25694	0.2687	0.558	1.67192	GO:0032102	XM_008249650.2,XM_017338225.1,XM_002722278.3
	transcription, DNA-templated	3	113	410	25694	0.2711	0.56	1.66376	GO:0006351	XM_002713521.3,XM_017344161.1,XM_002713499.3
	intrinsic apoptotic signaling pathway	2	113	231	25694	0.2717	0.56	1.96866	GO:0097193	XM_017347245.1,XM_008249762.2
	cell cycle process	8	113	1395	25694	0.2722	0.56	1.30397	GO:0022402	XM_017339561.1,XM_002722978.3,XM_008254859.2,XM_008254856.2,XM_008254857.2,XM_008254854.2,XM_008251027.2,XM_008254860.2
	nucleic acid-templated transcription	3	113	411	25694	0.2723	0.56	1.65971	GO:0097659	XM_002713521.3,XM_017344161.1,XM_002713499.3
	positive regulation of cell projection organization	3	113	414	25694	0.2758	0.565	1.64769	GO:0031346	XM_017338251.1,XM_002708013.3,XM_002723852.3
	cell-substrate adhesion	2	113	234	25694	0.2766	0.565	1.94342	GO:0031589	NM_001082065.1,XM_002708013.3
	regulation of actin filament polymerization	2	113	234	25694	0.2766	0.565	1.94342	GO:0030833	XM_002708013.3,XM_002723852.3
	regulation of Wnt signaling pathway	3	113	415	25694	0.277	0.565	1.64371	GO:0030111	XM_008254859.2,XM_008254856.2,XM_008257291.2
	peptidyl-amino acid modification	7	113	1201	25694	0.2783	0.566	1.32528	GO:0018193	XM_008254859.2,XM_008254856.2,XM_008254857.2,XM_002712604.3,XM_008269712.2,XM_008254854.2,XM_008254860.2
	pattern specification process	4	113	607	25694	0.2794	0.567	1.49839	GO:0007389	XM_002713521.3,XM_017338251.1,XM_017344161.1,XM_017348683.1
	negative regulation of signal transduction	9	113	1616	25694	0.2819	0.571	1.26635	GO:0009968	XM_017344161.1,XM_002713521.3,XM_008254859.2,XM_008254856.2,XM_008249650.2,XM_008253660.2,XM_017338225.1,XM_002709541.3,XM_002722278.3
	mitotic cell cycle process	5	113	806	25694	0.2826	0.571	1.41055	GO:1903047	XM_008254859.2,XM_008254856.2,XM_008254857.2,XM_008254854.2,XM_008254860.2
	protein targeting	3	113	420	25694	0.283	0.571	1.62415	GO:0006605	XM_008249650.2,XM_017338225.1,XM_002722278.3
	negative regulation of protein phosphorylation	4	113	615	25694	0.2873	0.578	1.4789	GO:0001933	XM_008249650.2,XM_017338225.1,XM_002709541.3,XM_002722278.3
	negative regulation of Wnt signaling pathway	2	113	244	25694	0.2928	0.588	1.86377	GO:0030178	XM_008254859.2,XM_008254856.2
	renal system development	3	113	430	25694	0.2949	0.59	1.58638	GO:0072001	XM_002713521.3,XM_017344161.1,XM_008257291.2
	regulation of proteasomal ubiquitin-dependent protein catabolic process	2	113	252	25694	0.3057	0.611	1.80461	GO:0032434	XM_008254859.2,XM_008254856.2
	cardiac chamber development	2	113	253	25694	0.3073	0.613	1.79747	GO:0003205	XM_008262351.2,XM_008262350.2
	signal transduction by protein phosphorylation	2	113	254	25694	0.3089	0.614	1.7904	GO:0023014	XM_017339261.1,XM_017348683.1
	anion transmembrane transport	2	113	255	25694	0.3105	0.615	1.78338	GO:0098656	XM_017349126.1,XM_002718819.3
	growth	4	113	640	25694	0.3119	0.615	1.42113	GO:0040007	XM_002713521.3,XM_017347245.1,XM_017344161.1,XM_017348683.1
	regulation of actin polymerization or depolymerization	2	113	256	25694	0.3122	0.615	1.77641	GO:0008064	XM_002708013.3,XM_002723852.3
	regulation of actin filament length	2	113	256	25694	0.3122	0.615	1.77641	GO:0030832	XM_002708013.3,XM_002723852.3
	regulation of transcription from RNA polymerase II promoter	14	113	2733	25694	0.3151	0.62	1.16477	GO:0006357	XR_516173.2,XM_008260145.2,XM_008261209.2,XM_017344161.1,XM_017348683.1,XM_002713499.3,XM_002712915.3,XM_008257291.2,XM_008259765.2,XM_002713521.3,XM_017338251.1,XM_008269712.2,XM_017344111.1,XM_002709541.3
	negative regulation of phosphorylation	4	113	647	25694	0.3188	0.626	1.40575	GO:0042326	XM_008249650.2,XM_017338225.1,XM_002709541.3,XM_002722278.3
	cell-cell junction organization	2	113	261	25694	0.3202	0.627	1.74238	GO:0045216	XM_008262351.2,XM_008262350.2
	organophosphate biosynthetic process	3	113	452	25694	0.3212	0.628	1.50916	GO:0090407	XM_008256543.2,XM_008251027.2,XM_002722978.3
	positive regulation of proteolysis	3	113	456	25694	0.326	0.633	1.49592	GO:0045862	XM_008254859.2,XM_008254856.2,XM_008249762.2
	positive regulation of hydrolase activity	7	113	1270	25694	0.3265	0.633	1.25328	GO:0051345	XM_008249650.2,XM_017338225.1,XM_008253660.2,XM_002708013.3,XM_017338629.1,XM_002722278.3,XM_008249762.2
	nucleobase-containing small molecule metabolic process	4	113	655	25694	0.3267	0.633	1.38858	GO:0055086	XM_008256543.2,XM_002718960.2,XM_008251027.2,XM_002722978.3
	cellular nitrogen compound biosynthetic process	8	113	1480	25694	0.3271	0.633	1.22908	GO:0044271	XR_516173.2,XM_008263543.2,XM_017344161.1,XM_002713499.3,XM_002722978.3,XM_002713521.3,XM_008256543.2,XM_008251027.2
	skeletal system development	4	113	658	25694	0.3297	0.637	1.38225	GO:0001501	XM_002713521.3,XM_017338251.1,XM_017344161.1,XM_017348683.1
	regulation of blood circulation	2	113	268	25694	0.3314	0.638	1.69687	GO:1903522	XM_008262351.2,XM_008262350.2
	positive regulation of cell differentiation	7	113	1277	25694	0.3315	0.638	1.24641	GO:0045597	XM_002713521.3,XM_017339261.1,XM_017338251.1,XM_002723382.3,XM_002723852.3,XM_017344161.1,XM_017348683.1
	regulation of intracellular signal transduction	12	113	2343	25694	0.3349	0.643	1.16456	GO:1902531	XM_008251381.2,XM_002708013.3,XM_008251380.2,XM_017338041.1,XR_001792626.1,XM_017339214.1,XM_008249650.2,XM_008253660.2,XM_017338225.1,XR_001792627.1,XM_002709541.3,XM_002722278.3
	organic cyclic compound biosynthetic process	6	113	1078	25694	0.3385	0.647	1.26557	GO:1901362	XM_002713521.3,XM_008256543.2,XM_017344161.1,XM_002713499.3,XM_008251027.2,XM_002722978.3
	positive regulation of protein secretion	2	113	273	25694	0.3394	0.647	1.66579	GO:0050714	XM_017339261.1,XM_002723852.3
	cellular response to steroid hormone stimulus	2	113	273	25694	0.3394	0.647	1.66579	GO:0071383	XM_002710762.3,XM_008249762.2
	mitotic cell cycle	5	113	874	25694	0.341	0.648	1.3008	GO:0000278	XM_008254859.2,XM_008254856.2,XM_008254857.2,XM_008254854.2,XM_008254860.2
	regulation of cellular component size	3	113	469	25694	0.3416	0.648	1.45446	GO:0032535	XM_017338251.1,XM_002708013.3,XM_002723852.3
	regulation of secretion by cell	5	113	875	25694	0.3419	0.648	1.29932	GO:1903530	XM_017339261.1,XM_008249650.2,XM_017338225.1,XM_002723852.3,XM_002722278.3
	regulation of stem cell differentiation	2	113	275	25694	0.3426	0.648	1.65368	GO:2000736	XM_002713521.3,XM_017344161.1
	response to organic cyclic compound	5	113	884	25694	0.3497	0.66	1.28609	GO:0014070	XM_002713521.3,XM_008254859.2,XM_017344161.1,XM_002710762.3,XM_008249762.2
	regulation of neuron apoptotic process	2	113	284	25694	0.3569	0.669	1.60127	GO:0043523	XM_017342220.1,XM_008249762.2
	urogenital system development	3	113	482	25694	0.3571	0.669	1.41523	GO:0001655	XM_002713521.3,XM_017344161.1,XM_008257291.2
	cellular macromolecule metabolic process	33	113	7010	25694	0.3575	0.669	1.07041	GO:0044260	XM_017347245.1,XM_017346427.1,XM_008254859.2,XM_017339261.1,XM_008254856.2,XM_008249650.2,XM_002722278.3,XM_002719996.3,XM_008265728.2,XM_017348683.1,XM_002713499.3,XM_002712604.3,XM_008254854.2,XM_002715728.3,XM_002719997.3,XM_008254860.2,XR_516173.2,XM_002723382.3,XM_008261209.2,XM_017344161.1,XM_008262350.2,XM_017346429.1,XM_008254857.2,XM_008262351.2,XM_008269712.2,XM_017338225.1,XM_002709541…
	organ morphogenesis	7	113	1314	25694	0.358	0.669	1.21131	GO:0009887	XM_002713521.3,XM_017338251.1,XM_008262351.2,XM_008262350.2,XM_017344161.1,XM_017348683.1,XM_008257291.2
	response to lipid	5	113	894	25694	0.3585	0.669	1.2717	GO:0033993	XM_002713521.3,XM_002708013.3,XM_017344161.1,XM_002710762.3,XM_008249762.2
	cell cycle	8	113	1540	25694	0.3671	0.684	1.1812	GO:0007049	XM_017339561.1,XM_002722978.3,XM_008254859.2,XM_008254856.2,XM_008254857.2,XM_008254854.2,XM_008251027.2,XM_008254860.2
	regulation of intracellular transport	5	113	906	25694	0.3689	0.684	1.25486	GO:0032386	XM_008249650.2,XM_017338225.1,XM_002723852.3,XM_017348683.1,XM_002722278.3
	carboxylic acid transport	2	113	292	25694	0.3695	0.684	1.5574	GO:0046942	XM_017349126.1,XM_002718819.3
	organic acid transport	2	113	292	25694	0.3695	0.684	1.5574	GO:0015849	XM_017349126.1,XM_002718819.3
	divalent inorganic cation transport	2	113	296	25694	0.3757	0.692	1.53635	GO:0072511	NM_001082393.1,XM_002708013.3
	divalent metal ion transport	2	113	296	25694	0.3757	0.692	1.53635	GO:0070838	NM_001082393.1,XM_002708013.3
	regulation of protein transport	6	113	1126	25694	0.3762	0.692	1.21162	GO:0051223	XM_017339261.1,XM_008249650.2,XM_017338225.1,XM_002723852.3,XM_017348683.1,XM_002722278.3
	regulation of protein polymerization	2	113	297	25694	0.3773	0.693	1.53118	GO:0032271	XM_002708013.3,XM_002723852.3
	oxidation-reduction process	7	113	1344	25694	0.3797	0.694	1.18427	GO:0055114	XM_008256543.2,XM_017340523.1,XM_002723382.3,NM_001171266.1,XM_008260706.2,XM_017347775.1,XM_017350890.1
	RNA biosynthetic process	3	113	502	25694	0.381	0.694	1.35885	GO:0032774	XM_002713521.3,XM_017344161.1,XM_002713499.3
	cell junction organization	2	113	300	25694	0.382	0.694	1.51587	GO:0034330	XM_008262351.2,XM_008262350.2
	epithelial cell development	2	113	300	25694	0.382	0.694	1.51587	GO:0002064	XM_008269712.2,XM_008257291.2
	organonitrogen compound biosynthetic process	6	113	1134	25694	0.3825	0.694	1.20307	GO:1901566	XR_516173.2,XM_017350220.1,XM_008256543.2,XM_008263543.2,XM_008251027.2,XM_002722978.3
	negative regulation of transcription, DNA-templated	9	113	1780	25694	0.3832	0.694	1.14968	GO:0045892	XM_008260145.2,XM_002723382.3,XM_017344161.1,XM_002712915.3,XM_008257291.2,XM_008259765.2,XM_002713521.3,XM_008269712.2,XM_002709541.3
	epithelial cell differentiation	4	113	712	25694	0.3835	0.694	1.27742	GO:0030855	XM_008262351.2,XM_008262350.2,XM_008269712.2,XM_008257291.2
	regulation of proteasomal protein catabolic process	2	113	304	25694	0.3882	0.701	1.49592	GO:0061136	XM_008254859.2,XM_008254856.2
	positive regulation of protein catabolic process	2	113	310	25694	0.3975	0.716	1.46697	GO:0045732	XM_008254859.2,XM_008254856.2
	regulation of canonical Wnt signaling pathway	2	113	311	25694	0.399	0.717	1.46225	GO:0060828	XM_008254859.2,XM_008254856.2
	negative regulation of transcription from RNA polymerase II promoter	6	113	1156	25694	0.3998	0.717	1.18018	GO:0000122	XM_002713521.3,XM_017344161.1,XM_002709541.3,XM_002712915.3,XM_008257291.2,XM_008259765.2
	epidermis development	2	113	312	25694	0.4005	0.717	1.45757	GO:0008544	XM_008262351.2,XM_008262350.2
	RNA processing	5	113	944	25694	0.4021	0.717	1.20435	GO:0006396	XM_002713521.3,XM_017346427.1,XM_017346429.1,XM_002715728.3,XM_017344161.1
	regulation of cellular response to growth factor stimulus	2	113	313	25694	0.4021	0.717	1.45291	GO:0090287	XM_002713521.3,XM_017344161.1
	negative regulation of nucleic acid-templated transcription	9	113	1812	25694	0.4035	0.719	1.12937	GO:1903507	XM_008260145.2,XM_002723382.3,XM_017344161.1,XM_002712915.3,XM_008257291.2,XM_008259765.2,XM_002713521.3,XM_008269712.2,XM_002709541.3
	apoptotic process	5	113	955	25694	0.4117	0.732	1.19047	GO:0006915	XM_017347245.1,XM_017338041.1,XM_002712915.3,XM_008259765.2,XM_008249762.2
	cell fate commitment	2	113	321	25694	0.4143	0.734	1.4167	GO:0045165	XM_002713521.3,XM_017344161.1
	carbohydrate derivative biosynthetic process	4	113	745	25694	0.4162	0.734	1.22084	GO:1901137	XM_017350220.1,XM_008256543.2,XM_008251027.2,XM_002722978.3
	negative regulation of RNA biosynthetic process	9	113	1832	25694	0.4162	0.734	1.11704	GO:1902679	XM_008260145.2,XM_002723382.3,XM_017344161.1,XM_002712915.3,XM_008257291.2,XM_008259765.2,XM_002713521.3,XM_008269712.2,XM_002709541.3
	macromolecule metabolic process	37	113	8077	25694	0.4172	0.734	1.04161	GO:0043170	XM_017347245.1,XM_017346427.1,XM_008254859.2,XM_017339261.1,XM_008254856.2,XM_008249650.2,XM_008256612.2,XM_002711168.3,XM_002722278.3,XM_002719996.3,XM_008265728.2,XM_017344975.1,XM_017348683.1,XM_002713499.3,XM_008249762.2,XM_002712604.3,XM_008254854.2,XM_002715728.3,XM_002719997.3,XM_008254860.2,XR_516173.2,XM_002723382.3,XM_008261209.2,XM_017344161.1,XM_008262351.2,XM_008254857.2,XM_017346429…
	vesicle-mediated transport	7	113	1396	25694	0.4173	0.734	1.14016	GO:0016192	XM_008254859.2,XM_008254856.2,XM_008254857.2,XM_002723382.3,XM_008254854.2,XM_002723852.3,XM_008254860.2
	positive regulation of cell development	4	113	747	25694	0.4182	0.734	1.21757	GO:0010720	XM_002713521.3,XM_017338251.1,XM_002723852.3,XM_017344161.1
	in utero embryonic development	3	113	535	25694	0.4199	0.736	1.27503	GO:0001701	XM_002713521.3,XM_017344161.1,XM_017348683.1
	cellular component disassembly	3	113	536	25694	0.421	0.736	1.27265	GO:0022411	XM_008254859.2,XM_008254856.2,XM_008263543.2
	regulation of cell morphogenesis involved in differentiation	3	113	539	25694	0.4245	0.741	1.26557	GO:0010769	XM_002713521.3,XM_017338251.1,XM_017344161.1
	positive regulation of neuron projection development	2	113	332	25694	0.4309	0.75	1.36976	GO:0010976	XM_017338251.1,XM_002723852.3
	regulation of response to wounding	3	113	545	25694	0.4315	0.75	1.25164	GO:1903034	XM_008249650.2,XM_017338225.1,XM_002722278.3
	ion transmembrane transport	5	113	981	25694	0.4342	0.753	1.15892	GO:0034220	XM_017349126.1,XM_008256543.2,NM_001082393.1,XM_002718819.3,XM_002708013.3
	regulation of secretion	5	113	982	25694	0.4351	0.754	1.15774	GO:0051046	XM_017339261.1,XM_008249650.2,XM_017338225.1,XM_002723852.3,XM_002722278.3
	regulation of localization	16	113	3419	25694	0.4362	0.754	1.06408	GO:0032879	XM_008251381.2,XM_002708013.3,XM_017339261.1,XM_008262351.2,XM_017339214.1,XM_008262350.2,NM_001082393.1,XM_008249650.2,XM_017338225.1,XR_001792627.1,XM_002722278.3,XM_017348683.1,XM_002723852.3,XM_017338251.1,XR_001792626.1,XM_008251380.2
	chordate embryonic development	5	113	985	25694	0.4377	0.755	1.15422	GO:0043009	XM_002713521.3,XM_017338251.1,XM_008260145.2,XM_017344161.1,XM_017348683.1
	regulation of system process	3	113	552	25694	0.4396	0.755	1.23576	GO:0044057	XM_008262351.2,XM_008262350.2,XM_002710762.3
	embryo development ending in birth or egg hatching	5	113	989	25694	0.4411	0.755	1.14955	GO:0009792	XM_002713521.3,XM_017338251.1,XM_008260145.2,XM_017344161.1,XM_017348683.1
	programmed cell death	5	113	989	25694	0.4411	0.755	1.14955	GO:0012501	XM_017347245.1,XM_017338041.1,XM_002712915.3,XM_008259765.2,XM_008249762.2
	regulation of ERK1 and ERK2 cascade	2	113	339	25694	0.4413	0.755	1.34148	GO:0070372	XM_002708013.3,XM_002709541.3
	regulation of proteolysis involved in cellular protein catabolic process	2	113	341	25694	0.4443	0.759	1.33361	GO:1903050	XM_008254859.2,XM_008254856.2
	negative regulation of macromolecule biosynthetic process	10	113	2100	25694	0.4454	0.759	1.08276	GO:0010558	XM_008260145.2,XM_002723382.3,XM_017344161.1,XM_002712915.3,XM_008257291.2,XM_008259765.2,XM_002713521.3,XM_008269712.2,XM_002709541.3,XM_002720143.3
	reproductive structure development	3	113	558	25694	0.4465	0.76	1.22248	GO:0048608	XM_017339561.1,XM_008269712.2,XM_008257291.2
	macromolecule methylation	2	113	344	25694	0.4487	0.762	1.32198	GO:0043414	XM_002712604.3,XM_008269712.2
	reproductive system development	3	113	562	25694	0.4511	0.765	1.21378	GO:0061458	XM_017339561.1,XM_008269712.2,XM_008257291.2
	regulation of establishment of protein localization	6	113	1226	25694	0.4547	0.769	1.11279	GO:0070201	XM_017339261.1,XM_008249650.2,XM_017338225.1,XM_002723852.3,XM_017348683.1,XM_002722278.3
	inorganic cation transmembrane transport	3	113	567	25694	0.4568	0.772	1.20307	GO:0098662	XM_008256543.2,NM_001082393.1,XM_002708013.3
	regulation of neuron death	2	113	351	25694	0.459	0.774	1.29562	GO:1901214	XM_017342220.1,XM_008249762.2
	single organism signaling	29	113	6409	25694	0.4659	0.783	1.02887	GO:0044700	XM_017347245.1,NM_001082065.1,NM_001167330.1,XM_002708013.3,XM_017344161.1,XM_017349232.1,XM_008254859.2,XM_017339261.1,XM_002714370.1,XM_008254856.2,XM_017338041.1,XM_008262351.2,XM_008254857.2,XM_008262350.2,NM_001167222.1,XM_002719996.3,XM_008263543.2,XM_017338629.1,XM_002723852.3,NM_001167310.1,XM_017348683.1,NM_001167319.1,XM_008249762.2,XM_002713521.3,XM_017338251.1,XM_008254854.2,XM_002719…
	gene expression	10	113	2136	25694	0.467	0.783	1.06452	GO:0010467	XR_516173.2,XM_017346427.1,XM_008263543.2,XM_017344975.1,XM_017344161.1,XM_002713499.3,XM_008249762.2,XM_002713521.3,XM_017346429.1,XM_002715728.3
	signaling	29	113	6412	25694	0.467	0.783	1.02839	GO:0023052	XM_017347245.1,NM_001082065.1,NM_001167330.1,XM_002708013.3,XM_017344161.1,XM_017349232.1,XM_008254859.2,XM_017339261.1,XM_002714370.1,XM_008254856.2,XM_017338041.1,XM_008262351.2,XM_008254857.2,XM_008262350.2,NM_001167222.1,XM_002719996.3,XM_008263543.2,XM_017338629.1,XM_002723852.3,NM_001167310.1,XM_017348683.1,NM_001167319.1,XM_008249762.2,XM_002713521.3,XM_017338251.1,XM_008254854.2,XM_002719…
	signal transduction	27	113	5963	25694	0.4679	0.783	1.02956	GO:0007165	XM_017347245.1,NM_001082065.1,NM_001167330.1,XM_002708013.3,XM_017344161.1,XM_017349232.1,XM_008254859.2,XM_017339261.1,XM_002714370.1,XM_008254856.2,XM_017338041.1,XM_008254857.2,NM_001167222.1,XM_002719996.3,XM_008263543.2,XM_017338629.1,XM_002723852.3,NM_001167310.1,XM_017348683.1,NM_001167319.1,XM_008249762.2,XM_002713521.3,XM_017338251.1,XM_008254854.2,XM_002719997.3,XM_017345601.1,XM_008254…
	single organismal cell-cell adhesion	3	113	579	25694	0.4704	0.785	1.17814	GO:0016337	XM_008262351.2,XM_008262350.2,XM_002708013.3
	negative regulation of RNA metabolic process	9	113	1918	25694	0.4707	0.785	1.06696	GO:0051253	XM_008260145.2,XM_002723382.3,XM_017344161.1,XM_002712915.3,XM_008257291.2,XM_008259765.2,XM_002713521.3,XM_008269712.2,XM_002709541.3
	regulation of cellular protein catabolic process	2	113	360	25694	0.472	0.785	1.26323	GO:1903362	XM_008254859.2,XM_008254856.2
	cell surface receptor signaling pathway	11	113	2386	25694	0.4818	0.8	1.04828	GO:0007166	NM_001082065.1,XM_002708013.3,XM_017344161.1,XM_017348683.1,XM_002713521.3,XM_008254859.2,XM_008254856.2,XM_017338251.1,XM_008254857.2,XM_008254854.2,XM_008254860.2
	cell death	5	113	1039	25694	0.4838	0.8	1.09423	GO:0008219	XM_017347245.1,XM_017338041.1,XM_002712915.3,XM_008259765.2,XM_008249762.2
	negative regulation of transport	3	113	591	25694	0.4839	0.8	1.15422	GO:0051051	XM_008249650.2,XM_017338225.1,XM_002722278.3
	negative regulation of cellular biosynthetic process	10	113	2168	25694	0.4861	0.803	1.0488	GO:0031327	XM_008260145.2,XM_002723382.3,XM_017344161.1,XM_002712915.3,XM_008257291.2,XM_008259765.2,XM_002713521.3,XM_008269712.2,XM_002709541.3,XM_002720143.3
	regulation of leukocyte activation	3	113	595	25694	0.4883	0.804	1.14646	GO:0002694	XM_008249650.2,XM_017338225.1,XM_002722278.3
	organelle organization	20	113	4433	25694	0.489	0.804	1.02585	GO:0006996	XR_516173.2,XM_008260145.2,XM_017339561.1,XM_002723382.3,XM_008263564.2,XM_008254859.2,XM_008254856.2,XM_008262351.2,XM_008254857.2,XM_008262350.2,XM_008269712.2,XM_008263565.2,XM_008263562.2,XM_008263543.2,XM_008263563.2,XM_002723852.3,XM_008263560.2,XM_002715728.3,XM_008254854.2,XM_008254860.2
	positive regulation of immune system process	5	113	1047	25694	0.4906	0.806	1.08587	GO:0002684	XM_017339261.1,XM_008249650.2,XM_017338225.1,XM_002708013.3,XM_002722278.3
	regulation of anatomical structure size	3	113	598	25694	0.4917	0.806	1.14071	GO:0090066	XM_017338251.1,XM_002708013.3,XM_002723852.3
	regulation of immune effector process	3	113	600	25694	0.4939	0.806	1.1369	GO:0002697	XM_008249650.2,XM_017338225.1,XM_002722278.3
	developmental process involved in reproduction	4	113	826	25694	0.4945	0.806	1.10112	GO:0003006	XM_017339561.1,XM_008269712.2,XM_017348683.1,XM_008257291.2
	regulation of lipid metabolic process	2	113	376	25694	0.4947	0.806	1.20947	GO:0019216	XM_002708013.3,XM_002723852.3
	negative regulation of biosynthetic process	10	113	2195	25694	0.5022	0.815	1.0359	GO:0009890	XM_008260145.2,XM_002723382.3,XM_017344161.1,XM_002712915.3,XM_008257291.2,XM_008259765.2,XM_002713521.3,XM_008269712.2,XM_002709541.3,XM_002720143.3
	negative regulation of phosphorus metabolic process	4	113	835	25694	0.503	0.815	1.08925	GO:0010563	XM_008249650.2,XM_017338225.1,XM_002709541.3,XM_002722278.3
	negative regulation of phosphate metabolic process	4	113	835	25694	0.503	0.815	1.08925	GO:0045936	XM_008249650.2,XM_017338225.1,XM_002709541.3,XM_002722278.3
	negative regulation of cellular process	27	113	6055	25694	0.5038	0.815	1.01392	GO:0048523	XM_008251512.2,XM_008260145.2,XM_002723382.3,XM_008251511.2,XM_002708013.3,XM_017344161.1,XM_008251510.2,XM_017338346.1,XM_008254859.2,XM_017339261.1,XM_008254856.2,XM_008249650.2,XM_017338225.1,XM_008269712.2,XM_017342220.1,XM_002709541.3,XM_002722278.3,XM_002723852.3,XM_017348683.1,XM_008257291.2,XM_002722978.3,XM_002712915.3,XM_008259765.2,XM_002713521.3,XM_008253660.2,XM_008251027.2,XM_002720…
	single-organism intracellular transport	7	113	1520	25694	0.506	0.817	1.04715	GO:1902582	XM_008256543.2,XM_008249650.2,NM_001082393.1,XM_017338225.1,XM_002708013.3,XM_002723852.3,XM_002722278.3
	positive regulation of metabolic process	24	113	5386	25694	0.5085	0.817	1.01321	GO:0009893	XM_008251512.2,XM_008260145.2,XM_008251511.2,XM_002708013.3,XM_017344161.1,XM_008251510.2,XM_017349232.1,XM_008254859.2,XM_017339261.1,XM_008254856.2,XM_008249650.2,XM_017338225.1,XM_008269712.2,XM_017342220.1,XM_002709541.3,XM_002722278.3,XM_017344975.1,XM_017338629.1,XM_002723852.3,XM_017348683.1,XM_008257291.2,XM_008249762.2,XM_002713521.3,XM_008253660.2
	cellular metal ion homeostasis	2	113	386	25694	0.5085	0.817	1.17814	GO:0006875	XM_002708013.3,XM_002723852.3
	single-organism membrane organization	5	113	1069	25694	0.5089	0.817	1.06352	GO:0044802	XM_002717291.3,XM_008249650.2,XM_017338225.1,XM_002723852.3,XM_002722278.3
	cell communication	29	113	6527	25694	0.5108	0.818	1.01027	GO:0007154	XM_017347245.1,NM_001082065.1,NM_001167330.1,XM_002708013.3,XM_017344161.1,XM_017349232.1,XM_008254859.2,XM_017339261.1,XM_002714370.1,XM_008254856.2,XM_017338041.1,XM_008262351.2,XM_008254857.2,XM_008262350.2,NM_001167222.1,XM_002719996.3,XM_008263543.2,XM_017338629.1,XM_002723852.3,NM_001167310.1,XM_017348683.1,NM_001167319.1,XM_008249762.2,XM_002713521.3,XM_017338251.1,XM_008254854.2,XM_002719…
	negative regulation of cell cycle	3	113	616	25694	0.5114	0.818	1.10737	GO:0045786	XM_017338346.1,XM_008251027.2,XM_002722978.3
	positive regulation of intracellular signal transduction	6	113	1307	25694	0.5168	0.826	1.04383	GO:1902533	XR_001792626.1,XM_008251380.2,XM_017339214.1,XM_008251381.2,XM_002708013.3,XR_001792627.1
	muscle organ development	2	113	394	25694	0.5194	0.827	1.15422	GO:0007517	XM_008262351.2,XM_008262350.2
	intracellular signal transduction	9	113	1996	25694	0.5194	0.827	1.02526	GO:0035556	XM_017347245.1,XM_002723852.3,XM_017344161.1,XM_008249762.2,XM_017349232.1,XM_002713521.3,XM_017339261.1,XM_002719997.3,XM_002719996.3
	cellular protein complex assembly	2	113	396	25694	0.5222	0.83	1.14839	GO:0043623	XM_002713521.3,XM_017344161.1
	single organism cell adhesion	3	113	629	25694	0.5254	0.833	1.08449	GO:0098602	XM_008262351.2,XM_008262350.2,XM_002708013.3
	negative regulation of cellular macromolecule biosynthetic process	9	113	2017	25694	0.5323	0.843	1.01459	GO:2000113	XM_008260145.2,XM_002723382.3,XM_017344161.1,XM_002712915.3,XM_008257291.2,XM_008259765.2,XM_002713521.3,XM_008269712.2,XM_002709541.3
	organic anion transport	2	113	409	25694	0.5395	0.853	1.11189	GO:0015711	XM_017349126.1,XM_002718819.3
	single-organism transport	17	113	3870	25694	0.5425	0.855	0.998829	GO:0044765	XM_017349126.1,XM_002708013.3,XM_017344161.1,XM_008254859.2,XM_008254856.2,XM_008254857.2,NM_001082393.1,XM_008249650.2,XM_017338225.1,XM_002722278.3,XM_002723852.3,NM_001171416.1,XM_002713521.3,XM_008256543.2,XM_002718819.3,XM_008254854.2,XM_008254860.2
	response to light stimulus	2	113	412	25694	0.5434	0.855	1.10379	GO:0009416	XM_017347245.1,XM_008249762.2
	regulation of cell activation	3	113	647	25694	0.5444	0.855	1.05431	GO:0050865	XM_008249650.2,XM_017338225.1,XM_002722278.3
	response to steroid hormone	2	113	413	25694	0.5447	0.855	1.10112	GO:0048545	XM_002710762.3,XM_008249762.2
	negative regulation of response to stimulus	9	113	2041	25694	0.5469	0.857	1.00266	GO:0048585	XM_017344161.1,XM_002713521.3,XM_008254859.2,XM_008254856.2,XM_008249650.2,XM_008253660.2,XM_017338225.1,XM_002709541.3,XM_002722278.3
	morphogenesis of an epithelium	3	113	655	25694	0.5528	0.861	1.04144	GO:0002009	XM_017338251.1,XM_008260145.2,XM_008257291.2
	inorganic ion transmembrane transport	3	113	656	25694	0.5538	0.861	1.03985	GO:0098660	XM_008256543.2,NM_001082393.1,XM_002708013.3
	positive regulation of cellular catabolic process	2	113	420	25694	0.5538	0.861	1.08276	GO:0031331	XM_008254859.2,XM_008254856.2
	cellular response to nitrogen compound	3	113	657	25694	0.5548	0.861	1.03827	GO:1901699	XM_002713521.3,XM_017344161.1,XM_017345601.1
	positive regulation of developmental process	8	113	1824	25694	0.5556	0.861	0.997283	GO:0051094	XM_008260145.2,XM_002723382.3,XM_002723852.3,XM_017344161.1,XM_017348683.1,XM_017339261.1,XM_002713521.3,XM_017338251.1
	cellular metabolic process	41	113	9383	25694	0.5561	0.861	0.993563	GO:0044237	XM_017347245.1,XM_017346427.1,XM_008254859.2,XM_017339261.1,XM_008254856.2,XM_008249650.2,XM_002718960.2,XM_002722278.3,XM_002719996.3,XM_008265728.2,XM_008260706.2,XM_017348683.1,XM_017347775.1,XM_002713499.3,XM_017350220.1,XM_002712604.3,XM_008254854.2,XM_002715728.3,XM_002719997.3,XM_008254860.2,XR_516173.2,XM_002723382.3,XM_008261209.2,XM_017344161.1,XM_008269678.2,XM_008262351.2,XM_008254857…
	positive regulation of response to external stimulus	2	113	423	25694	0.5577	0.861	1.07509	GO:0032103	XM_017338251.1,XM_002708013.3
	response to nitrogen compound	4	113	897	25694	0.5595	0.861	1.01396	GO:1901698	XM_002713521.3,XM_008254859.2,XM_017344161.1,XM_017345601.1
	protein transport	6	113	1367	25694	0.561	0.861	0.998013	GO:0015031	XM_002713521.3,XM_008249650.2,XM_017338225.1,XM_017344161.1,XM_017350890.1,XM_002722278.3
	positive regulation of cellular biosynthetic process	12	113	2764	25694	0.5638	0.861	0.98718	GO:0031328	XM_008251512.2,XM_008260145.2,XM_008251511.2,XM_017344975.1,XM_017344161.1,XM_017348683.1,XM_008257291.2,XM_008251510.2,XM_017349232.1,XM_002713521.3,XM_008269712.2,XM_017342220.1
	negative regulation of nucleobase-containing compound metabolic process	9	113	2070	25694	0.5642	0.861	0.988611	GO:0045934	XM_008260145.2,XM_002723382.3,XM_017344161.1,XM_002712915.3,XM_008257291.2,XM_008259765.2,XM_002713521.3,XM_008269712.2,XM_002709541.3
	positive regulation of cytoplasmic transport	2	113	429	25694	0.5653	0.861	1.06005	GO:1903651	XM_002723852.3,XM_017348683.1
	response to endogenous stimulus	7	113	1608	25694	0.5664	0.861	0.989841	GO:0009719	XM_008254859.2,XM_017338251.1,XM_002708013.3,XM_017348683.1,XM_002710762.3,XM_017345601.1,XM_008249762.2
	cation transmembrane transport	3	113	669	25694	0.5671	0.861	1.01964	GO:0098655	XM_008256543.2,NM_001082393.1,XM_002708013.3
	response to hormone	4	113	906	25694	0.5674	0.861	1.00389	GO:0009725	XM_002708013.3,XM_002710762.3,XM_017345601.1,XM_008249762.2
	protein complex subunit organization	8	113	1843	25694	0.5676	0.861	0.987002	GO:0071822	XR_516173.2,XM_002723382.3,XM_017344161.1,XM_008254859.2,XM_002713521.3,XM_008254856.2,XM_008262350.2,XM_008262351.2
	cell morphogenesis	7	113	1610	25694	0.5677	0.861	0.988611	GO:0000902	XM_008254859.2,XM_008254856.2,XM_008260145.2,XM_008254857.2,XM_002723382.3,XM_008254854.2,XM_008257291.2
	positive regulation of protein transport	3	113	672	25694	0.5701	0.861	1.01509	GO:0051222	XM_017339261.1,XM_002723852.3,XM_017348683.1
	positive regulation of secretion by cell	2	113	433	25694	0.5703	0.861	1.05026	GO:1903532	XM_017339261.1,XM_002723852.3
	striated muscle tissue development	2	113	433	25694	0.5703	0.861	1.05026	GO:0014706	XM_008262351.2,XM_008262350.2
	RNA metabolic process	7	113	1614	25694	0.5704	0.861	0.986161	GO:0016070	XM_002713521.3,XM_002708305.3,XM_017346427.1,XM_017346429.1,XM_002715728.3,XM_017344161.1,XM_002713499.3
	tissue development	10	113	2314	25694	0.5711	0.861	0.98263	GO:0009888	XM_008260145.2,XM_002723382.3,XM_017344161.1,XM_017348683.1,XM_008257291.2,XM_002713521.3,XM_017338251.1,XM_008262351.2,XM_008262350.2,XM_008269712.2
	negative regulation of multicellular organismal process	6	113	1387	25694	0.5754	0.866	0.983622	GO:0051241	XM_017339261.1,XM_008249650.2,XM_017338225.1,XM_017348683.1,XM_002722278.3,XM_002720143.3
	organic substance metabolic process	45	113	10356	25694	0.577	0.867	0.988038	GO:0071704	XM_017347245.1,XM_017346427.1,XM_008254859.2,XM_017339261.1,XM_008254856.2,XM_008249650.2,XM_008256612.2,XM_002718960.2,XM_002711168.3,XM_002722278.3,XM_002719996.3,XM_008265728.2,XM_008260706.2,XM_017344975.1,XM_017348683.1,XM_017347775.1,XM_002713499.3,XM_008249762.2,XM_017350220.1,XM_002712604.3,XM_008254854.2,XM_002715728.3,XM_002719997.3,XM_008254860.2,XR_516173.2,XM_002723382.3,XM_008261209…
	positive regulation of biosynthetic process	12	113	2800	25694	0.5825	0.874	0.974488	GO:0009891	XM_008251512.2,XM_008260145.2,XM_008251511.2,XM_017344975.1,XM_017344161.1,XM_017348683.1,XM_008257291.2,XM_008251510.2,XM_017349232.1,XM_002713521.3,XM_008269712.2,XM_017342220.1
	enzyme linked receptor protein signaling pathway	4	113	925	25694	0.5839	0.874	0.983267	GO:0007167	XM_002713521.3,XM_017338251.1,XM_017344161.1,XM_017348683.1
	cellular cation homeostasis	2	113	445	25694	0.5852	0.875	1.02193	GO:0030003	XM_002708013.3,XM_002723852.3
	regulation of translation	2	113	450	25694	0.5913	0.881	1.01058	GO:0006417	XM_002713521.3,XM_017344161.1
	peptidyl-lysine modification	2	113	450	25694	0.5913	0.881	1.01058	GO:0018205	XM_002712604.3,XM_008269712.2
	negative regulation of protein modification process	4	113	937	25694	0.5941	0.884	0.970675	GO:0031400	XM_008249650.2,XM_017338225.1,XM_002709541.3,XM_002722278.3
	cell development	10	113	2360	25694	0.5967	0.884	0.963477	GO:0048468	XM_008260145.2,XM_002723382.3,XM_017349105.1,XM_017349111.1,XM_017348683.1,XM_008257291.2,XM_017349106.1,XM_017338251.1,XM_008269712.2,XM_017349107.1
	positive regulation of neuron differentiation	2	113	455	25694	0.5973	0.884	0.999475	GO:0045666	XM_017338251.1,XM_002723852.3
	metal ion homeostasis	2	113	456	25694	0.5985	0.884	0.997283	GO:0055065	XM_002708013.3,XM_002723852.3
	cellular ion homeostasis	2	113	456	25694	0.5985	0.884	0.997283	GO:0006873	XM_002708013.3,XM_002723852.3
	regulation of developmental growth	2	113	460	25694	0.6032	0.889	0.988611	GO:0048638	XM_017339261.1,XM_017338251.1
	cellular response to hormone stimulus	3	113	706	25694	0.6036	0.889	0.966206	GO:0032870	XM_002710762.3,XM_017345601.1,XM_008249762.2
	negative regulation of protein metabolic process	7	113	1668	25694	0.6056	0.889	0.954235	GO:0051248	XM_002713521.3,XM_008249650.2,XM_017338225.1,XM_017344161.1,XM_002709541.3,XM_002722278.3,XM_002720143.3
	positive regulation of multicellular organismal process	9	113	2142	25694	0.6062	0.889	0.95538	GO:0051240	XM_008260145.2,XM_002723382.3,XM_017344975.1,XM_002723852.3,XM_017344161.1,XM_017348683.1,XM_002713521.3,XM_017339261.1,XM_017338251.1
	regulation of actin cytoskeleton organization	2	113	463	25694	0.6068	0.889	0.982205	GO:0032956	XM_002708013.3,XM_002723852.3
	regulation of protein localization	6	113	1434	25694	0.6082	0.889	0.951383	GO:0032880	XM_017339261.1,XM_008249650.2,XM_017338225.1,XM_002723852.3,XM_017348683.1,XM_002722278.3
	single-organism cellular localization	5	113	1200	25694	0.6121	0.889	0.947419	GO:1902580	XM_002717291.3,XM_008249650.2,XM_017338225.1,XM_002723852.3,XM_002722278.3
	cell adhesion	5	113	1200	25694	0.6121	0.889	0.947419	GO:0007155	XM_008262351.2,XM_008262350.2,NM_001082065.1,XM_002723382.3,XM_002708013.3
	positive regulation of transcription, DNA-templated	10	113	2389	25694	0.6125	0.889	0.951781	GO:0045893	XM_008251512.2,XM_008260145.2,XM_008251511.2,XM_017344161.1,XM_017348683.1,XM_008257291.2,XM_008251510.2,XM_002713521.3,XM_008269712.2,XM_017342220.1
	positive regulation of nucleic acid-templated transcription	10	113	2389	25694	0.6125	0.889	0.951781	GO:1903508	XM_008251512.2,XM_008260145.2,XM_008251511.2,XM_017344161.1,XM_017348683.1,XM_008257291.2,XM_008251510.2,XM_002713521.3,XM_008269712.2,XM_017342220.1
	regulation of multicellular organismal process	16	113	3795	25694	0.6129	0.889	0.958653	GO:0051239	XM_008260145.2,XM_002723382.3,XM_017344161.1,XM_017339261.1,XM_008262351.2,XM_008262350.2,XM_008249650.2,XM_017338225.1,XM_002710762.3,XM_002722278.3,XM_017344975.1,XM_017348683.1,XM_002723852.3,XM_002713521.3,XM_017338251.1,XM_002720143.3
	positive regulation of secretion	2	113	469	25694	0.6138	0.889	0.96964	GO:0051047	XM_017339261.1,XM_002723852.3
	biological adhesion	5	113	1204	25694	0.615	0.889	0.944271	GO:0022610	XM_008262351.2,XM_008262350.2,NM_001082065.1,XM_002723382.3,XM_002708013.3
	positive regulation of macromolecule biosynthetic process	11	113	2632	25694	0.6164	0.89	0.950299	GO:0010557	XM_008251512.2,XM_008260145.2,XM_008251511.2,XM_017344975.1,XM_017344161.1,XM_017348683.1,XM_008257291.2,XM_008251510.2,XM_002713521.3,XM_008269712.2,XM_017342220.1
	positive regulation of RNA biosynthetic process	10	113	2398	25694	0.6173	0.89	0.948209	GO:1902680	XM_008251512.2,XM_008260145.2,XM_008251511.2,XM_017344161.1,XM_017348683.1,XM_008257291.2,XM_008251510.2,XM_002713521.3,XM_008269712.2,XM_017342220.1
	positive regulation of catalytic activity	9	113	2164	25694	0.6186	0.89	0.945668	GO:0043085	XM_002708013.3,XM_017338629.1,XM_002723852.3,XM_008249762.2,XM_017349232.1,XM_008249650.2,XM_008253660.2,XM_017338225.1,XM_002722278.3
	membrane organization	5	113	1214	25694	0.6224	0.891	0.936493	GO:0061024	XM_002717291.3,XM_008249650.2,XM_017338225.1,XM_002723852.3,XM_002722278.3
	positive regulation of establishment of protein localization	3	113	726	25694	0.6226	0.891	0.939589	GO:1904951	XM_017339261.1,XM_002723852.3,XM_017348683.1
	organophosphate metabolic process	4	113	972	25694	0.623	0.891	0.935722	GO:0019637	XM_008256543.2,XM_002718960.2,XM_008251027.2,XM_002722978.3
	muscle tissue development	2	113	477	25694	0.623	0.891	0.953377	GO:0060537	XM_008262351.2,XM_008262350.2
	methylation	2	113	479	25694	0.6252	0.892	0.949397	GO:0032259	XM_002712604.3,XM_008269712.2
	single-organism localization	18	113	4298	25694	0.6287	0.894	0.952268	GO:1902578	XM_017349126.1,XM_002708013.3,XM_017344161.1,XM_008254859.2,XM_008254856.2,XM_008254857.2,NM_001082393.1,XM_008249650.2,XM_017338225.1,XM_002722278.3,XM_002717291.3,XM_002723852.3,NM_001171416.1,XM_002713521.3,XM_008256543.2,XM_002718819.3,XM_008254854.2,XM_008254860.2
	negative regulation of gene expression	9	113	2186	25694	0.6309	0.894	0.93615	GO:0010629	XM_008260145.2,XM_002723382.3,XM_017344161.1,XM_002712915.3,XM_008257291.2,XM_008259765.2,XM_002713521.3,XM_008269712.2,XM_002709541.3
	endomembrane system organization	3	113	735	25694	0.6309	0.894	0.928084	GO:0010256	XM_008254859.2,XM_002717291.3,XM_008254856.2
	regulation of cellular amide metabolic process	2	113	484	25694	0.6309	0.894	0.939589	GO:0034248	XM_002713521.3,XM_017344161.1
	cell-cell adhesion	3	113	737	25694	0.6327	0.894	0.925565	GO:0098609	XM_008262351.2,XM_008262350.2,XM_002708013.3
	response to oxygen-containing compound	6	113	1471	25694	0.633	0.894	0.927453	GO:1901700	XM_002713521.3,XM_002708013.3,XM_017344161.1,XM_002710762.3,XM_017345601.1,XM_008249762.2
	gland development	2	113	486	25694	0.6331	0.894	0.935722	GO:0048732	XM_017348683.1,XM_008257291.2
	negative regulation of nitrogen compound metabolic process	9	113	2221	25694	0.6499	0.916	0.921398	GO:0051172	XM_008260145.2,XM_002723382.3,XM_017344161.1,XM_002712915.3,XM_008257291.2,XM_008259765.2,XM_002713521.3,XM_008269712.2,XM_002709541.3
	epithelial tube morphogenesis	2	113	504	25694	0.6528	0.918	0.902304	GO:0060562	XM_017338251.1,XM_008260145.2
	G-protein coupled receptor signaling pathway	7	113	1747	25694	0.6543	0.919	0.911084	GO:0007186	XM_002714370.1,NM_001167330.1,XM_002708013.3,NM_001167222.1,NM_001167310.1,NM_001167319.1,XM_017345601.1
	cellular component morphogenesis	7	113	1750	25694	0.6561	0.919	0.909522	GO:0032989	XM_008254859.2,XM_008254856.2,XM_008260145.2,XM_008254857.2,XM_002723382.3,XM_008254854.2,XM_008257291.2
	carbohydrate derivative metabolic process	5	113	1262	25694	0.6564	0.919	0.900874	GO:1901135	XM_017350220.1,XM_008256543.2,XM_002718960.2,XM_008251027.2,XM_002722978.3
	translation	2	113	510	25694	0.6591	0.92	0.891688	GO:0006412	XR_516173.2,XM_008263543.2
	regulation of membrane potential	2	113	510	25694	0.6591	0.92	0.891688	GO:0042391	XM_008262351.2,XM_008262350.2
	protein complex assembly	5	113	1274	25694	0.6646	0.922	0.892388	GO:0006461	XM_002713521.3,XR_516173.2,XM_008254859.2,XM_008254856.2,XM_017344161.1
	cellular response to endogenous stimulus	5	113	1274	25694	0.6646	0.922	0.892388	GO:0071495	XM_017338251.1,XM_017348683.1,XM_002710762.3,XM_017345601.1,XM_008249762.2
	positive regulation of RNA metabolic process	10	113	2489	25694	0.6646	0.922	0.913542	GO:0051254	XM_008251512.2,XM_008260145.2,XM_008251511.2,XM_017344161.1,XM_017348683.1,XM_008257291.2,XM_008251510.2,XM_002713521.3,XM_008269712.2,XM_017342220.1
	protein complex biogenesis	5	113	1274	25694	0.6646	0.922	0.892388	GO:0070271	XM_002713521.3,XR_516173.2,XM_008254859.2,XM_008254856.2,XM_017344161.1
	embryo development	6	113	1524	25694	0.667	0.924	0.895199	GO:0009790	XM_002713521.3,XM_017338251.1,XM_008260145.2,XM_017344161.1,XM_017348683.1,XM_008257291.2
	positive regulation of catabolic process	2	113	521	25694	0.6706	0.924	0.872862	GO:0009896	XM_008254859.2,XM_008254856.2
	secretion by cell	2	113	523	25694	0.6726	0.924	0.869524	GO:0032940	XM_002713521.3,XM_017344161.1
	central nervous system development	5	113	1287	25694	0.6733	0.924	0.883374	GO:0007417	XM_008260145.2,XM_017348683.1,XM_002712915.3,XM_008257291.2,XM_008259765.2
	positive regulation of nucleobase-containing compound metabolic process	11	113	2747	25694	0.6734	0.924	0.910515	GO:0045935	XM_008251512.2,XM_008260145.2,XM_008251511.2,XM_017344161.1,XM_017348683.1,XM_008257291.2,XM_008251510.2,XM_017349232.1,XM_002713521.3,XM_008269712.2,XM_017342220.1
	cation homeostasis	2	113	524	25694	0.6736	0.924	0.867865	GO:0055080	XM_002708013.3,XM_002723852.3
	negative regulation of biological process	27	113	6515	25694	0.6739	0.924	0.942329	GO:0048519	XM_008251512.2,XM_008260145.2,XM_002723382.3,XM_008251511.2,XM_002708013.3,XM_017344161.1,XM_008251510.2,XM_017338346.1,XM_008254859.2,XM_017339261.1,XM_008254856.2,XM_008249650.2,XM_017338225.1,XM_008269712.2,XM_017342220.1,XM_002709541.3,XM_002722278.3,XM_002723852.3,XM_017348683.1,XM_008257291.2,XM_002722978.3,XM_002712915.3,XM_008259765.2,XM_002713521.3,XM_008253660.2,XM_008251027.2,XM_002720…
	peptide biosynthetic process	2	113	526	25694	0.6756	0.924	0.864565	GO:0043043	XR_516173.2,XM_008263543.2
	establishment of protein localization	6	113	1541	25694	0.6775	0.924	0.885323	GO:0045184	XM_002713521.3,XM_008249650.2,XM_017338225.1,XM_017344161.1,XM_017350890.1,XM_002722278.3
	nitrogen compound transport	2	113	529	25694	0.6787	0.924	0.859662	GO:0071705	XM_002713521.3,XM_017344161.1
	negative regulation of cellular protein metabolic process	6	113	1545	25694	0.6799	0.924	0.883031	GO:0032269	XM_002713521.3,XM_008249650.2,XM_017338225.1,XM_017344161.1,XM_002709541.3,XM_002722278.3
	protein localization	9	113	2285	25694	0.6834	0.924	0.895591	GO:0008104	XM_002717291.3,XM_017344161.1,XM_002713521.3,XM_008249650.2,XM_008262350.2,XM_008262351.2,XM_017338225.1,XM_017350890.1,XM_002722278.3
	regulation of ion transmembrane transport	2	113	534	25694	0.6837	0.924	0.851612	GO:0034765	NM_001082393.1,XM_002723852.3
	intracellular transport	7	113	1798	25694	0.6839	0.924	0.885241	GO:0046907	XM_008256543.2,XM_008249650.2,NM_001082393.1,XM_017338225.1,XM_002708013.3,XM_002723852.3,XM_002722278.3
	single-organism biosynthetic process	5	113	1303	25694	0.6839	0.924	0.872527	GO:0044711	XM_017350220.1,XM_008256543.2,XM_008269678.2,XM_008251027.2,XM_002722978.3
	cellular chemical homeostasis	2	113	535	25694	0.6847	0.924	0.850021	GO:0055082	XM_002708013.3,XM_002723852.3
	nucleobase-containing compound metabolic process	13	113	3255	25694	0.6866	0.924	0.908125	GO:0006139	XM_017347245.1,XM_017346427.1,XM_017344161.1,XM_002713499.3,XM_002722978.3,XM_002713521.3,XM_002708305.3,XM_008256543.2,XM_017346429.1,XM_002718960.2,XM_008269712.2,XM_002715728.3,XM_008251027.2
	positive regulation of cytokine production	2	113	538	25694	0.6876	0.924	0.845281	GO:0001819	XM_017339261.1,XM_017344975.1
	positive regulation of apoptotic process	3	113	802	25694	0.6887	0.924	0.850551	GO:0043065	XM_002710418.3,XM_008255454.2,XM_008249762.2
	regulation of cell development	5	113	1311	25694	0.6891	0.924	0.867203	GO:0060284	XM_002713521.3,XM_017338251.1,XM_002723852.3,XM_017344161.1,XM_017348683.1
	inorganic ion homeostasis	2	113	542	25694	0.6915	0.924	0.839043	GO:0098771	XM_002708013.3,XM_002723852.3
	positive regulation of programmed cell death	3	113	806	25694	0.692	0.924	0.84633	GO:0043068	XM_002710418.3,XM_008255454.2,XM_008249762.2
	positive regulation of neurogenesis	2	113	543	25694	0.6925	0.924	0.837497	GO:0050769	XM_017338251.1,XM_002723852.3
	oxoacid metabolic process	4	113	1064	25694	0.6928	0.924	0.854814	GO:0043436	XM_008269678.2,XM_008260706.2,XM_017347775.1,XM_017350890.1
	regulation of response to external stimulus	5	113	1318	25694	0.6936	0.924	0.862597	GO:0032101	XM_017338251.1,XM_008249650.2,XM_017338225.1,XM_002708013.3,XM_002722278.3
	regulation of transcription, DNA-templated	19	113	4711	25694	0.6985	0.924	0.917052	GO:0006355	XR_516173.2,XM_008251512.2,XM_008260145.2,XM_002723382.3,XM_008251511.2,XM_008261209.2,XM_017344161.1,XM_008251510.2,XM_008269712.2,XM_017342220.1,XM_017344111.1,XM_002709541.3,XM_002713499.3,XM_017348683.1,XM_008257291.2,XM_002712915.3,XM_008259765.2,XM_002713521.3,XM_017338251.1
	positive regulation of intracellular transport	2	113	551	25694	0.7002	0.924	0.825338	GO:0032388	XM_002723852.3,XM_017348683.1
	positive regulation of biological process	34	113	8223	25694	0.7011	0.924	0.94016	GO:0048518	XM_008260145.2,XM_008251381.2,XM_002708013.3,XM_008251510.2,XM_017349232.1,XM_008254859.2,XM_017339261.1,XM_008254856.2,XM_017339214.1,XM_008249650.2,XM_017342220.1,XM_002722278.3,XM_017344975.1,XM_002723852.3,XM_017348683.1,XM_008255454.2,XM_008257291.2,XM_008249762.2,XM_017338251.1,XM_008251380.2,XM_008253660.2,XM_017345601.1,XM_008251512.2,XM_008251511.2,XM_002723382.3,XM_017344161.1,XM_008269…
	positive regulation of molecular function	10	113	2568	25694	0.7029	0.924	0.885438	GO:0044093	XM_008260145.2,XM_002708013.3,XM_017338629.1,XM_002723852.3,XM_008249762.2,XM_017349232.1,XM_008249650.2,XM_008253660.2,XM_017338225.1,XM_002722278.3
	anion transport	2	113	554	25694	0.703	0.924	0.820868	GO:0006820	XM_017349126.1,XM_002718819.3
	regulation of transmembrane transport	2	113	554	25694	0.703	0.924	0.820868	GO:0034762	NM_001082393.1,XM_002723852.3
	spermatogenesis	2	113	558	25694	0.7067	0.924	0.814984	GO:0007283	XM_008269712.2,NM_001171490.1
	positive regulation of cell adhesion	2	113	558	25694	0.7067	0.924	0.814984	GO:0045785	XM_002708013.3,XM_002709541.3
	nitrogen compound metabolic process	18	113	4499	25694	0.7077	0.924	0.909724	GO:0006807	XR_516173.2,XM_017347245.1,XM_017346427.1,XM_017344161.1,XM_017346429.1,XM_002718960.2,XM_008269712.2,XM_008260706.2,XM_008263543.2,XM_017347775.1,XM_002713499.3,XM_002722978.3,XM_002713521.3,XM_002708305.3,XM_017350220.1,XM_008256543.2,XM_002715728.3,XM_008251027.2
	regulation of hormone levels	2	113	560	25694	0.7086	0.924	0.812073	GO:0010817	XM_002713521.3,XM_017344161.1
	male gamete generation	2	113	560	25694	0.7086	0.924	0.812073	GO:0048232	XM_008269712.2,NM_001171490.1
	cellular response to lipid	2	113	562	25694	0.7105	0.924	0.809183	GO:0071396	XM_002710762.3,XM_008249762.2
	posttranscriptional regulation of gene expression	2	113	565	25694	0.7132	0.924	0.804887	GO:0010608	XM_002713521.3,XM_017344161.1
	transport	19	113	4753	25694	0.7137	0.924	0.908948	GO:0006810	XM_017349126.1,XM_002723382.3,XM_002708013.3,XM_017344161.1,XM_008254859.2,XM_008254856.2,XM_008254857.2,NM_001082393.1,XM_008249650.2,XM_017338225.1,XM_002722278.3,XM_002723852.3,XM_002713521.3,NM_001171416.1,XM_008256543.2,XM_002718819.3,XM_008254854.2,XM_017350890.1,XM_008254860.2
	organic acid metabolic process	4	113	1095	25694	0.7142	0.924	0.830614	GO:0006082	XM_008269678.2,XM_008260706.2,XM_017347775.1,XM_017350890.1
	positive regulation of gene expression	11	113	2837	25694	0.7146	0.924	0.881631	GO:0010628	XM_008251512.2,XM_008260145.2,XM_008251511.2,XM_017344161.1,XM_017348683.1,XM_008257291.2,XM_008251510.2,XM_002713521.3,XM_017339261.1,XM_008269712.2,XM_017342220.1
	single organism reproductive process	5	113	1352	25694	0.7148	0.924	0.840904	GO:0044702	XM_017339561.1,XM_008269712.2,NM_001171490.1,XM_017348683.1,XM_008257291.2
	positive regulation of cell death	3	113	836	25694	0.7154	0.924	0.815959	GO:0010942	XM_002710418.3,XM_008255454.2,XM_008249762.2
	histone modification	2	113	568	25694	0.7159	0.924	0.800636	GO:0016570	XM_002723382.3,XM_008269712.2
	primary metabolic process	41	113	9889	25694	0.7164	0.924	0.942724	GO:0044238	XM_017347245.1,XM_017346427.1,XM_008254859.2,XM_017339261.1,XM_008254856.2,XM_008249650.2,XM_008256612.2,XM_002718960.2,XM_002711168.3,XM_002722278.3,XM_002719996.3,XM_008265728.2,XM_017348683.1,XM_002713499.3,XM_008249762.2,XM_017350220.1,XM_002712604.3,XM_008254854.2,XM_002715728.3,XM_002719997.3,XM_008254860.2,XR_516173.2,XM_002723382.3,XM_008261209.2,XM_017344161.1,XM_008262351.2,XM_008254857…
	regulation of nucleic acid-templated transcription	19	113	4761	25694	0.7166	0.924	0.907421	GO:1903506	XR_516173.2,XM_008251512.2,XM_008260145.2,XM_002723382.3,XM_008251511.2,XM_008261209.2,XM_017344161.1,XM_008251510.2,XM_008269712.2,XM_017342220.1,XM_017344111.1,XM_002709541.3,XM_002713499.3,XM_017348683.1,XM_008257291.2,XM_002712915.3,XM_008259765.2,XM_002713521.3,XM_017338251.1
	covalent chromatin modification	2	113	570	25694	0.7178	0.924	0.797826	GO:0016569	XM_002723382.3,XM_008269712.2
	regulation of neuron projection development	2	113	570	25694	0.7178	0.924	0.797826	GO:0010975	XM_017338251.1,XM_002723852.3
	regulation of protein catabolic process	2	113	572	25694	0.7196	0.924	0.795037	GO:0042176	XM_008254859.2,XM_008254856.2
	regulation of RNA biosynthetic process	19	113	4771	25694	0.7201	0.924	0.905519	GO:2001141	XR_516173.2,XM_008251512.2,XM_008260145.2,XM_002723382.3,XM_008251511.2,XM_008261209.2,XM_017344161.1,XM_008251510.2,XM_008269712.2,XM_017342220.1,XM_017344111.1,XM_002709541.3,XM_002713499.3,XM_017348683.1,XM_008257291.2,XM_002712915.3,XM_008259765.2,XM_002713521.3,XM_017338251.1
	ion homeostasis	2	113	573	25694	0.7205	0.924	0.793649	GO:0050801	XM_002708013.3,XM_002723852.3
	macromolecular complex assembly	6	113	1616	25694	0.7212	0.924	0.844235	GO:0065003	XM_002713521.3,XR_516173.2,XM_008254859.2,XM_008254856.2,XM_002723852.3,XM_017344161.1
	positive regulation of nitrogen compound metabolic process	11	113	2853	25694	0.7216	0.924	0.876686	GO:0051173	XM_008251512.2,XM_008260145.2,XM_008251511.2,XM_017344161.1,XM_017348683.1,XM_008257291.2,XM_008251510.2,XM_017349232.1,XM_002713521.3,XM_008269712.2,XM_017342220.1
	organic substance transport	8	113	2125	25694	0.7258	0.928	0.856021	GO:0071702	XM_017349126.1,XM_017344161.1,XM_002713521.3,XM_008249650.2,XM_017338225.1,XM_002718819.3,XM_017350890.1,XM_002722278.3
	anatomical structure morphogenesis	13	113	3350	25694	0.7263	0.928	0.882372	GO:0009653	XM_008260145.2,XM_002723382.3,XM_017344161.1,XM_017348683.1,XM_008257291.2,XM_002713521.3,XM_008254859.2,XM_008254856.2,XM_017338251.1,XM_008262351.2,XM_008254857.2,XM_008262350.2,XM_008254854.2
	blood vessel development	2	113	584	25694	0.7302	0.931	0.7787	GO:0001568	XM_017338251.1,XM_002723382.3
	regulation of protein complex assembly	2	113	586	25694	0.7319	0.932	0.776043	GO:0043254	XM_002708013.3,XM_002723852.3
	negative regulation of cell proliferation	3	113	861	25694	0.7339	0.933	0.792267	GO:0008285	XM_002713521.3,XM_017339261.1,XM_017344161.1
	macromolecular complex subunit organization	11	113	2887	25694	0.736	0.933	0.866362	GO:0043933	XR_516173.2,XM_002723382.3,XM_008263543.2,XM_002723852.3,XM_017344161.1,XM_002713521.3,XM_008254859.2,XM_008254856.2,XM_008262351.2,XM_008262350.2,XM_008269712.2
	response to radiation	2	113	591	25694	0.7362	0.933	0.769477	GO:0009314	XM_017347245.1,XM_008249762.2
	small GTPase mediated signal transduction	2	113	594	25694	0.7388	0.934	0.765591	GO:0007264	XM_002723852.3,XM_017349232.1
	regulation of cell morphogenesis	3	113	868	25694	0.7389	0.934	0.785877	GO:0022604	XM_002713521.3,XM_017338251.1,XM_017344161.1
	positive regulation of cellular metabolic process	17	113	4364	25694	0.7448	0.939	0.885763	GO:0031325	XM_008251512.2,XM_008260145.2,XM_008251511.2,XM_002708013.3,XM_017344161.1,XM_008251510.2,XM_017349232.1,XM_008254859.2,XM_008254856.2,XM_008269712.2,XM_017342220.1,XM_002709541.3,XM_017344975.1,XM_017348683.1,XM_008257291.2,XM_008249762.2,XM_002713521.3
	cellular response to organic substance	8	113	2166	25694	0.7453	0.939	0.839817	GO:0071310	XM_002708013.3,XM_017344161.1,XM_017348683.1,XM_008249762.2,XM_002713521.3,XM_017338251.1,XM_002710762.3,XM_017345601.1
	amide biosynthetic process	2	113	602	25694	0.7455	0.939	0.755417	GO:0043604	XR_516173.2,XM_008263543.2
	regulation of cellular biosynthetic process	22	113	5563	25694	0.7468	0.939	0.899222	GO:0031326	XR_516173.2,XM_008251512.2,XM_008260145.2,XM_002723382.3,XM_008251511.2,XM_008261209.2,XM_017344161.1,XM_008251510.2,XM_017349232.1,XM_008269712.2,XM_017342220.1,XM_017344111.1,XM_002709541.3,XM_017344975.1,XM_002713499.3,XM_017348683.1,XM_008257291.2,XM_002712915.3,XM_008259765.2,XM_002713521.3,XM_017338251.1,XM_002720143.3
	forebrain development	2	113	612	25694	0.7536	0.942	0.743074	GO:0030900	XM_017348683.1,XM_008257291.2
	positive regulation of macromolecule metabolic process	17	113	4390	25694	0.7538	0.942	0.880517	GO:0010604	XM_008251512.2,XM_008260145.2,XM_008251511.2,XM_002708013.3,XM_017344161.1,XM_008251510.2,XM_008254859.2,XM_017339261.1,XM_008254856.2,XM_008269712.2,XM_017342220.1,XM_002709541.3,XM_017344975.1,XM_017348683.1,XM_008257291.2,XM_008249762.2,XM_002713521.3
	vasculature development	2	113	616	25694	0.7568	0.942	0.738248	GO:0001944	XM_017338251.1,XM_002723382.3
	regulation of hydrolase activity	7	113	1941	25694	0.758	0.942	0.820023	GO:0051336	XM_008249650.2,XM_017338225.1,XM_008253660.2,XM_002708013.3,XM_017338629.1,XM_002722278.3,XM_008249762.2
	small molecule metabolic process	8	113	2197	25694	0.7594	0.942	0.827967	GO:0044281	XM_008260706.2,XM_017347775.1,XM_002722978.3,XM_008269678.2,XM_008256543.2,XM_002718960.2,XM_017350890.1,XM_008251027.2
	cellular component organization	29	113	7260	25694	0.7604	0.942	0.908269	GO:0016043	XR_516173.2,XM_008260145.2,XM_017339561.1,XM_002723382.3,XM_008263564.2,XM_002708013.3,XM_017344161.1,XM_008254859.2,XM_008254856.2,XM_008262351.2,XM_008254857.2,XM_008262350.2,XM_008249650.2,XM_017338225.1,XM_008269712.2,XM_002722278.3,XM_008263565.2,XM_002717291.3,XM_008263562.2,XM_008263543.2,XM_002723852.3,XM_008263563.2,XM_008257291.2,XM_002713521.3,XM_017338251.1,XM_008263560.2,XM_008254854…
	metal ion transport	2	113	621	25694	0.7608	0.942	0.732304	GO:0030001	NM_001082393.1,XM_002708013.3
	intracellular protein transport	3	113	900	25694	0.7609	0.942	0.757935	GO:0006886	XM_008249650.2,XM_017338225.1,XM_002722278.3
	heterocycle metabolic process	13	113	3440	25694	0.7609	0.942	0.859287	GO:0046483	XM_017347245.1,XM_017346427.1,XM_017344161.1,XM_002713499.3,XM_002722978.3,XM_002713521.3,XM_002708305.3,XM_008256543.2,XM_017346429.1,XM_002718960.2,XM_008269712.2,XM_002715728.3,XM_008251027.2
	transmembrane transport	5	113	1433	25694	0.7612	0.942	0.793372	GO:0055085	XM_017349126.1,XM_008256543.2,NM_001082393.1,XM_002718819.3,XM_002708013.3
	regulation of macromolecule biosynthetic process	21	113	5371	25694	0.7612	0.942	0.889032	GO:0010556	XR_516173.2,XM_008251512.2,XM_008260145.2,XM_002723382.3,XM_008251511.2,XM_008261209.2,XM_017344161.1,XM_008251510.2,XM_008269712.2,XM_017342220.1,XM_017344111.1,XM_002709541.3,XM_017344975.1,XM_002713499.3,XM_017348683.1,XM_008257291.2,XM_002712915.3,XM_008259765.2,XM_002713521.3,XM_017338251.1,XM_002720143.3
	regulation of homeostatic process	2	113	623	25694	0.7623	0.942	0.729954	GO:0032844	XM_017339261.1,XM_002708013.3
	positive regulation of cellular process	28	113	7050	25694	0.7675	0.947	0.903072	GO:0048522	XM_008251512.2,XM_008260145.2,XM_002723382.3,XM_008251381.2,XM_008251511.2,XM_002708013.3,XM_017344161.1,XM_008251510.2,XM_017349232.1,XM_008254859.2,XM_017339261.1,XM_008254856.2,XM_017339214.1,XM_017342220.1,XM_008269712.2,XR_001792627.1,XM_002709541.3,XM_002710418.3,XM_017344975.1,XM_002723852.3,XM_017348683.1,XM_008257291.2,XM_008255454.2,XM_008249762.2,XM_002713521.3,XM_017338251.1,XM_008251…
	negative regulation of macromolecule metabolic process	13	113	3460	25694	0.7682	0.947	0.85432	GO:0010605	XM_008260145.2,XM_002723382.3,XM_017344161.1,XM_002712915.3,XM_008257291.2,XM_008259765.2,XM_002713521.3,XM_008249650.2,XM_017338225.1,XM_008269712.2,XM_002709541.3,XM_002722278.3,XM_002720143.3
	regulation of biosynthetic process	22	113	5636	25694	0.7693	0.947	0.887575	GO:0009889	XR_516173.2,XM_008251512.2,XM_008260145.2,XM_002723382.3,XM_008251511.2,XM_008261209.2,XM_017344161.1,XM_008251510.2,XM_017349232.1,XM_008269712.2,XM_017342220.1,XM_017344111.1,XM_002709541.3,XM_017344975.1,XM_002713499.3,XM_017348683.1,XM_008257291.2,XM_002712915.3,XM_008259765.2,XM_002713521.3,XM_017338251.1,XM_002720143.3
	negative regulation of cellular metabolic process	13	113	3467	25694	0.7707	0.947	0.852595	GO:0031324	XM_008260145.2,XM_002723382.3,XM_017344161.1,XM_002712915.3,XM_008257291.2,XM_008259765.2,XM_002713521.3,XM_008249650.2,XM_017338225.1,XM_008269712.2,XM_002709541.3,XM_002722278.3,XM_002720143.3
	cellular developmental process	19	113	4929	25694	0.7726	0.948	0.876492	GO:0048869	XM_008260145.2,XM_002723382.3,XM_017349105.1,XM_017349111.1,XM_017344161.1,XM_008254859.2,XM_008254856.2,XM_008262351.2,XM_008254857.2,XM_008262350.2,XM_008269712.2,XM_017349107.1,XM_017348683.1,XM_002723852.3,XM_008257291.2,XM_002713521.3,XM_017349106.1,XM_017338251.1,XM_008254854.2
	cellular aromatic compound metabolic process	13	113	3477	25694	0.7743	0.949	0.850143	GO:0006725	XM_017347245.1,XM_017346427.1,XM_017344161.1,XM_002713499.3,XM_002722978.3,XM_002713521.3,XM_002708305.3,XM_008256543.2,XM_017346429.1,XM_002718960.2,XM_008269712.2,XM_002715728.3,XM_008251027.2
	peptide metabolic process	2	113	641	25694	0.7761	0.95	0.709456	GO:0006518	XR_516173.2,XM_008263543.2
	secretion	2	113	642	25694	0.7768	0.95	0.708351	GO:0046903	XM_002713521.3,XM_017344161.1
	positive regulation of transcription from RNA polymerase II promoter	6	113	1727	25694	0.7782	0.95	0.789973	GO:0045944	XM_002713521.3,XM_008260145.2,XM_008269712.2,XM_017344161.1,XM_017348683.1,XM_008257291.2
	biosynthetic process	11	113	2996	25694	0.7791	0.95	0.834842	GO:0009058	XR_516173.2,XM_008263543.2,XM_017344161.1,XM_002713499.3,XM_002722978.3,XM_002713521.3,XM_017350220.1,XM_008256543.2,XM_008269678.2,XM_002715728.3,XM_008251027.2
	cellular biosynthetic process	10	113	2752	25694	0.7812	0.951	0.826237	GO:0044249	XR_516173.2,XM_008263543.2,XM_017344161.1,XM_002713499.3,XM_002722978.3,XM_002713521.3,XM_017350220.1,XM_008256543.2,XM_008269678.2,XM_008251027.2
	positive regulation of nervous system development	2	113	651	25694	0.7834	0.952	0.698558	GO:0051962	XM_017338251.1,XM_002723852.3
	cellular response to growth factor stimulus	2	113	654	25694	0.7855	0.952	0.695353	GO:0071363	XM_017338251.1,XM_017348683.1
	reproductive process	5	113	1482	25694	0.7864	0.952	0.767141	GO:0022414	XM_017339561.1,XM_008269712.2,NM_001171490.1,XM_017348683.1,XM_008257291.2
	reproduction	5	113	1483	25694	0.7869	0.952	0.766624	GO:0000003	XM_017339561.1,XM_008269712.2,NM_001171490.1,XM_017348683.1,XM_008257291.2
	axon development	2	113	659	25694	0.7891	0.952	0.690077	GO:0061564	XM_017338251.1,XM_008260145.2
	regulation of defense response	3	113	948	25694	0.7911	0.952	0.719559	GO:0031347	XM_008249650.2,XM_017338225.1,XM_002722278.3
	regulation of immune response	3	113	951	25694	0.7928	0.952	0.717289	GO:0050776	XM_008249650.2,XM_017338225.1,XM_002722278.3
	cellular component organization or biogenesis	29	113	7385	25694	0.7942	0.952	0.892896	GO:0071840	XR_516173.2,XM_008260145.2,XM_017339561.1,XM_002723382.3,XM_008263564.2,XM_002708013.3,XM_017344161.1,XM_008254859.2,XM_008254856.2,XM_008262351.2,XM_008254857.2,XM_008262350.2,XM_008249650.2,XM_017338225.1,XM_008269712.2,XM_002722278.3,XM_008263565.2,XM_002717291.3,XM_008263562.2,XM_008263543.2,XM_002723852.3,XM_008263563.2,XM_008257291.2,XM_002713521.3,XM_017338251.1,XM_008263560.2,XM_008254854…
	cation transport	3	113	954	25694	0.7946	0.952	0.715033	GO:0006812	XM_008256543.2,NM_001082393.1,XM_002708013.3
	muscle structure development	2	113	667	25694	0.7946	0.952	0.681801	GO:0061061	XM_008262351.2,XM_008262350.2
	ion transport	5	113	1500	25694	0.7952	0.952	0.757935	GO:0006811	XM_017349126.1,XM_008256543.2,NM_001082393.1,XM_002718819.3,XM_002708013.3
	regulation of neurogenesis	3	113	956	25694	0.7958	0.952	0.713537	GO:0050767	XM_017338251.1,XM_002723852.3,XM_017348683.1
	organonitrogen compound metabolic process	7	113	2026	25694	0.7959	0.952	0.785619	GO:1901564	XR_516173.2,XM_017350220.1,XM_008256543.2,XM_002718960.2,XM_008263543.2,XM_008251027.2,XM_002722978.3
	regulation of RNA metabolic process	19	113	5015	25694	0.7984	0.954	0.861462	GO:0051252	XR_516173.2,XM_008251512.2,XM_008260145.2,XM_002723382.3,XM_008251511.2,XM_008261209.2,XM_017344161.1,XM_008251510.2,XM_008269712.2,XM_017342220.1,XM_017344111.1,XM_002709541.3,XM_002713499.3,XM_017348683.1,XM_008257291.2,XM_002712915.3,XM_008259765.2,XM_002713521.3,XM_017338251.1
	establishment of localization	19	113	5038	25694	0.8049	0.96	0.857529	GO:0051234	XM_017349126.1,XM_002723382.3,XM_002708013.3,XM_017344161.1,XM_008254859.2,XM_008254856.2,XM_008254857.2,NM_001082393.1,XM_008249650.2,XM_017338225.1,XM_002722278.3,XM_002723852.3,XM_002713521.3,NM_001171416.1,XM_008256543.2,XM_002718819.3,XM_008254854.2,XM_017350890.1,XM_008254860.2
	response to growth factor	2	113	688	25694	0.8087	0.963	0.66099	GO:0070848	XM_017338251.1,XM_017348683.1
	establishment of localization in cell	7	113	2059	25694	0.8093	0.963	0.773028	GO:0051649	XM_008256543.2,XM_008249650.2,NM_001082393.1,XM_017338225.1,XM_002708013.3,XM_002723852.3,XM_002722278.3
	cellular homeostasis	2	113	692	25694	0.8112	0.963	0.657169	GO:0019725	XM_002708013.3,XM_002723852.3
	cell morphogenesis involved in differentiation	3	113	984	25694	0.8116	0.963	0.693233	GO:0000904	XM_008260145.2,XM_002723382.3,XM_008257291.2
	cellular nitrogen compound metabolic process	15	113	4090	25694	0.8134	0.964	0.833914	GO:0034641	XR_516173.2,XM_017347245.1,XM_017346427.1,XM_008263543.2,XM_017344161.1,XM_002713499.3,XM_002722978.3,XM_002713521.3,XM_002708305.3,XM_008256543.2,XM_017346429.1,XM_002718960.2,XM_008269712.2,XM_002715728.3,XM_008251027.2
	cell-cell signaling	2	113	698	25694	0.815	0.964	0.65152	GO:0007267	XM_002713521.3,XM_017344161.1
	gamete generation	2	113	699	25694	0.8157	0.964	0.650588	GO:0007276	XM_008269712.2,NM_001171490.1
	regulation of cellular localization	6	113	1823	25694	0.8202	0.968	0.748373	GO:0060341	XM_017339261.1,XM_008249650.2,XM_017338225.1,XM_002723852.3,XM_017348683.1,XM_002722278.3
	regulation of molecular function	15	113	4119	25694	0.8218	0.968	0.828043	GO:0065009	XM_008260145.2,XM_002708013.3,XM_017338629.1,XM_002723852.3,XM_017344161.1,XM_008249762.2,XM_017349232.1,XM_002713521.3,XM_008254859.2,XM_008254856.2,XM_008249650.2,XM_017338225.1,XM_008253660.2,XM_002709541.3,XM_002722278.3
	organic substance biosynthetic process	10	113	2877	25694	0.8255	0.97	0.790339	GO:1901576	XR_516173.2,XM_008263543.2,XM_017344161.1,XM_002713499.3,XM_002722978.3,XM_002713521.3,XM_017350220.1,XM_008256543.2,XM_008269678.2,XM_008251027.2
	regulation of proteolysis	3	113	1012	25694	0.8263	0.97	0.674053	GO:0030162	XM_008254859.2,XM_008254856.2,XM_008249762.2
	anatomical structure formation involved in morphogenesis	5	113	1570	25694	0.8266	0.97	0.724142	GO:0048646	XM_002713521.3,XM_008260145.2,XM_002723382.3,XM_017344161.1,XM_017348683.1
	cellular response to oxygen-containing compound	3	113	1020	25694	0.8304	0.973	0.668766	GO:1901701	XM_002710762.3,XM_017345601.1,XM_008249762.2
	macromolecule localization	9	113	2640	25694	0.8319	0.973	0.775161	GO:0033036	XM_002717291.3,XM_017344161.1,XM_002713521.3,XM_008249650.2,XM_008262350.2,XM_008262351.2,XM_017338225.1,XM_017350890.1,XM_002722278.3
	regulation of cytoplasmic transport	2	113	727	25694	0.8325	0.973	0.625531	GO:1903649	XM_002723852.3,XM_017348683.1
	regulation of ion transport	2	113	733	25694	0.8359	0.976	0.620411	GO:0043269	NM_001082393.1,XM_002723852.3
	negative regulation of cellular component organization	3	113	1040	25694	0.8401	0.98	0.655905	GO:0051129	XM_008249650.2,XM_017338225.1,XM_002722278.3
	cell migration	3	113	1043	25694	0.8415	0.98	0.654019	GO:0016477	XM_017338251.1,XM_002723382.3,XM_002708013.3
	regulation of nucleobase-containing compound metabolic process	20	113	5439	25694	0.8456	0.982	0.836112	GO:0019219	XR_516173.2,XM_008251512.2,XM_008260145.2,XM_002723382.3,XM_008251511.2,XM_008261209.2,XM_017344161.1,XM_008251510.2,XM_017349232.1,XM_008269712.2,XM_017342220.1,XM_017344111.1,XM_002709541.3,XM_002713499.3,XM_017348683.1,XM_008257291.2,XM_002712915.3,XM_008259765.2,XM_002713521.3,XM_017338251.1
	immune response	3	113	1059	25694	0.8489	0.982	0.644137	GO:0006955	XM_002708013.3,XM_017344975.1,XM_017348683.1
	organic cyclic compound metabolic process	13	113	3719	25694	0.8493	0.982	0.794823	GO:1901360	XM_017347245.1,XM_017346427.1,XM_017344161.1,XM_002713499.3,XM_002722978.3,XM_002713521.3,XM_002708305.3,XM_008256543.2,XM_017346429.1,XM_002718960.2,XM_008269712.2,XM_002715728.3,XM_008251027.2
	regulation of phosphate metabolic process	8	113	2439	25694	0.851	0.982	0.745816	GO:0019220	XM_002708013.3,XM_002723852.3,XM_017348683.1,XM_017349232.1,XM_008249650.2,XM_017338225.1,XM_002709541.3,XM_002722278.3
	regulation of neuron differentiation	2	113	762	25694	0.8516	0.982	0.596799	GO:0045664	XM_017338251.1,XM_002723852.3
	positive regulation of protein metabolic process	7	113	2176	25694	0.8517	0.982	0.731463	GO:0051247	XM_008254859.2,XM_008254856.2,XM_002708013.3,XM_017344975.1,XM_017348683.1,XM_002709541.3,XM_008249762.2
	cellular response to chemical stimulus	9	113	2705	25694	0.8522	0.982	0.756534	GO:0070887	XM_002708013.3,XM_017344161.1,XM_017348683.1,XM_017343428.1,XM_008249762.2,XM_002713521.3,XM_017338251.1,XM_002710762.3,XM_017345601.1
	hematopoietic or lymphoid organ development	2	113	764	25694	0.8526	0.982	0.595237	GO:0048534	XM_008269712.2,XM_017344975.1
	regulation of phosphorus metabolic process	8	113	2448	25694	0.8538	0.983	0.743074	GO:0051174	XM_002708013.3,XM_002723852.3,XM_017348683.1,XM_017349232.1,XM_008249650.2,XM_017338225.1,XM_002709541.3,XM_002722278.3
	regulation of cellular macromolecule biosynthetic process	19	113	5235	25694	0.8551	0.983	0.825259	GO:2000112	XR_516173.2,XM_008251512.2,XM_008260145.2,XM_002723382.3,XM_008251511.2,XM_008261209.2,XM_017344161.1,XM_008251510.2,XM_008269712.2,XM_017342220.1,XM_017344111.1,XM_002709541.3,XM_002713499.3,XM_017348683.1,XM_008257291.2,XM_002712915.3,XM_008259765.2,XM_002713521.3,XM_017338251.1
	regulation of cellular response to stress	3	113	1079	25694	0.8577	0.985	0.632198	GO:0080135	XM_002708013.3,XM_017348683.1,XM_008249762.2
	negative regulation of metabolic process	13	113	3781	25694	0.8651	0.985	0.78179	GO:0009892	XM_008260145.2,XM_002723382.3,XM_017344161.1,XM_002712915.3,XM_008257291.2,XM_008259765.2,XM_002713521.3,XM_008249650.2,XM_017338225.1,XM_008269712.2,XM_002709541.3,XM_002722278.3,XM_002720143.3
	regulation of cell differentiation	7	113	2222	25694	0.8661	0.985	0.71632	GO:0045595	XM_002713521.3,XM_017339261.1,XM_017338251.1,XM_002723382.3,XM_002723852.3,XM_017344161.1,XM_017348683.1
	regulation of protein phosphorylation	6	113	1951	25694	0.8662	0.985	0.699274	GO:0001932	XM_008249650.2,XM_017338225.1,XM_002708013.3,XM_017348683.1,XM_002709541.3,XM_002722278.3
	chemotaxis	2	113	792	25694	0.8663	0.985	0.574193	GO:0006935	XM_008260145.2,XM_002708013.3
	taxis	2	113	793	25694	0.8668	0.985	0.573469	GO:0042330	XM_008260145.2,XM_002708013.3
	regulation of protein metabolic process	13	113	3792	25694	0.8678	0.985	0.779522	GO:0051246	XM_002708013.3,XM_017344975.1,XM_017344161.1,XM_017348683.1,XM_008249762.2,XM_002713521.3,XM_008254859.2,XM_008254856.2,XM_008249650.2,XM_017338225.1,XM_002709541.3,XM_002722278.3,XM_002720143.3
	regulation of primary metabolic process	30	113	7953	25694	0.8678	0.985	0.857716	GO:0080090	XR_516173.2,XM_008251512.2,XM_008260145.2,XM_002723382.3,XM_008251511.2,XM_002708013.3,XM_008261209.2,XM_017344161.1,XM_008251510.2,XM_017349232.1,XM_008254859.2,XM_008254856.2,XM_008249650.2,XM_017338225.1,XM_017342220.1,XM_008269712.2,XM_017344111.1,XM_002709541.3,XM_002722278.3,XM_017344975.1,XM_002723852.3,XM_017348683.1,XM_002713499.3,XM_008257291.2,XM_002712915.3,XM_008259765.2,XM_008249762…
	response to organonitrogen compound	2	113	796	25694	0.8682	0.985	0.571308	GO:0010243	XM_008254859.2,XM_017345601.1
	regulation of multicellular organismal development	8	113	2499	25694	0.8689	0.985	0.727909	GO:2000026	XM_008260145.2,XM_002723382.3,XM_002723852.3,XM_017344161.1,XM_017348683.1,XM_017339261.1,XM_002713521.3,XM_017338251.1
	chromatin modification	2	113	800	25694	0.87	0.985	0.568451	GO:0016568	XM_002723382.3,XM_008269712.2
	immune system development	2	113	801	25694	0.8705	0.985	0.567742	GO:0002520	XM_008269712.2,XM_017344975.1
	cellular amide metabolic process	2	113	821	25694	0.8793	0.99	0.553911	GO:0043603	XR_516173.2,XM_008263543.2
	metabolic process	49	113	12448	25694	0.8798	0.99	0.895055	GO:0008152	XM_017347245.1,XM_017346427.1,NM_001109816.1,XM_008254859.2,XM_017339261.1,XM_008254856.2,XM_008249650.2,XM_008256612.2,XM_002718960.2,XM_002711168.3,XM_002722278.3,XM_002719996.3,NM_001171266.1,XM_008265728.2,XM_008260706.2,XM_017344975.1,XM_017348683.1,XM_017347775.1,XM_002713499.3,XM_008249762.2,XM_017350220.1,XM_002712604.3,XM_008254854.2,XM_002715728.3,XM_002719997.3,XM_008254860.2,XR_516173…
	regulation of macromolecule metabolic process	30	113	8029	25694	0.8816	0.99	0.849597	GO:0060255	XR_516173.2,XM_008251512.2,XM_008260145.2,XM_002723382.3,XM_008251511.2,XM_002708013.3,XM_008261209.2,XM_017344161.1,XM_008251510.2,XM_008254859.2,XM_017339261.1,XM_008254856.2,XM_008249650.2,XM_017338225.1,XM_008269712.2,XM_017342220.1,XM_017344111.1,XM_002709541.3,XM_002722278.3,XM_017344975.1,XM_002723852.3,XM_017348683.1,XM_002713499.3,XM_008257291.2,XM_002712915.3,XM_008259765.2,XM_008249762…
	cell motility	3	113	1142	25694	0.8827	0.99	0.597322	GO:0048870	XM_017338251.1,XM_002723382.3,XM_002708013.3
	cellular macromolecular complex assembly	2	113	829	25694	0.8827	0.99	0.548566	GO:0034622	XM_002713521.3,XM_017344161.1
	localization of cell	3	113	1142	25694	0.8827	0.99	0.597322	GO:0051674	XM_017338251.1,XM_002723382.3,XM_002708013.3
	regulation of nervous system development	3	113	1144	25694	0.8834	0.99	0.596278	GO:0051960	XM_017338251.1,XM_002723852.3,XM_017348683.1
	regulation of cellular catabolic process	2	113	834	25694	0.8848	0.99	0.545277	GO:0031329	XM_008254859.2,XM_008254856.2
	multicellular organismal reproductive process	2	113	835	25694	0.8852	0.99	0.544624	GO:0048609	XM_008269712.2,NM_001171490.1
	positive regulation of cellular protein metabolic process	6	113	2021	25694	0.887	0.991	0.675054	GO:0032270	XM_008254859.2,XM_008254856.2,XM_002708013.3,XM_017348683.1,XM_002709541.3,XM_008249762.2
	response to organic substance	9	113	2843	25694	0.8891	0.991	0.719812	GO:0010033	XM_002708013.3,XM_017344161.1,XM_017348683.1,XM_008249762.2,XM_002713521.3,XM_008254859.2,XM_017338251.1,XM_002710762.3,XM_017345601.1
	nucleic acid metabolic process	8	113	2578	25694	0.8898	0.991	0.705603	GO:0090304	XM_017347245.1,XM_017346427.1,XM_017344161.1,XM_002713499.3,XM_002708305.3,XM_002713521.3,XM_017346429.1,XM_002715728.3
	localization	23	113	6401	25694	0.8922	0.991	0.817021	GO:0051179	XM_017349126.1,XM_002723382.3,XM_002708013.3,XM_017344161.1,XM_008254859.2,XM_008254856.2,XM_008262351.2,XM_008254857.2,XM_008262350.2,NM_001082393.1,XM_008249650.2,XM_017338225.1,XM_002722278.3,XM_002717291.3,XM_002723852.3,XM_002713521.3,NM_001171416.1,XM_017338251.1,XM_008256543.2,XM_002718819.3,XM_008254854.2,XM_017350890.1,XM_008254860.2
	multicellular organism reproduction	2	113	856	25694	0.8935	0.991	0.531263	GO:0032504	XM_008269712.2,NM_001171490.1
	sexual reproduction	2	113	858	25694	0.8942	0.991	0.530025	GO:0019953	XM_008269712.2,NM_001171490.1
	regulation of response to stress	6	113	2049	25694	0.8946	0.991	0.665829	GO:0080134	XM_008249650.2,XM_017338225.1,XM_002708013.3,XM_017348683.1,XM_002722278.3,XM_008249762.2
	regulation of cellular metabolic process	30	113	8114	25694	0.8957	0.991	0.840697	GO:0031323	XR_516173.2,XM_008251512.2,XM_008260145.2,XM_002723382.3,XM_008251511.2,XM_002708013.3,XM_008261209.2,XM_017344161.1,XM_008251510.2,XM_017349232.1,XM_008254859.2,XM_008254856.2,XM_008249650.2,XM_017338225.1,XM_017342220.1,XM_008269712.2,XM_017344111.1,XM_002709541.3,XM_002722278.3,XM_017344975.1,XM_002723852.3,XM_017348683.1,XM_002713499.3,XM_008257291.2,XM_002712915.3,XM_008259765.2,XM_008249762…
	regulation of phosphorylation	6	113	2057	25694	0.8967	0.991	0.663239	GO:0042325	XM_008249650.2,XM_017338225.1,XM_002708013.3,XM_017348683.1,XM_002709541.3,XM_002722278.3
	cellular macromolecule biosynthetic process	5	113	1780	25694	0.8982	0.991	0.638709	GO:0034645	XM_002713521.3,XR_516173.2,XM_008263543.2,XM_017344161.1,XM_002713499.3
	regulation of anatomical structure morphogenesis	4	113	1489	25694	0.8982	0.991	0.610827	GO:0022603	XM_002713521.3,XM_017338251.1,XM_017344161.1,XM_017348683.1
	cell differentiation	15	113	4482	25694	0.9052	0.995	0.760979	GO:0030154	XM_008260145.2,XM_002723382.3,XM_017349105.1,XM_002723852.3,XM_017349111.1,XM_017344161.1,XM_017348683.1,XM_008257291.2,XM_002713521.3,XM_017349106.1,XM_017338251.1,XM_008262351.2,XM_008262350.2,XM_008269712.2,XM_017349107.1
	regulation of immune system process	5	113	1807	25694	0.9053	0.995	0.629166	GO:0002682	XM_017339261.1,XM_008249650.2,XM_017338225.1,XM_002708013.3,XM_002722278.3
	regulation of gene expression	20	113	5747	25694	0.9064	0.995	0.791302	GO:0010468	XR_516173.2,XM_008251512.2,XM_008260145.2,XM_002723382.3,XM_008251511.2,XM_008261209.2,XM_017344161.1,XM_008251510.2,XM_017339261.1,XM_008269712.2,XM_017342220.1,XM_017344111.1,XM_002709541.3,XM_002713499.3,XM_017348683.1,XM_008257291.2,XM_002712915.3,XM_008259765.2,XM_002713521.3,XM_017338251.1
	positive regulation of cellular component organization	5	113	1821	25694	0.9088	0.995	0.624329	GO:0051130	XM_002713521.3,XM_017338251.1,XM_002708013.3,XM_002723852.3,XM_017344161.1
	chromatin organization	2	113	902	25694	0.9097	0.995	0.50417	GO:0006325	XM_002723382.3,XM_008269712.2
	positive regulation of phosphate metabolic process	4	113	1533	25694	0.9103	0.995	0.593296	GO:0045937	XM_002708013.3,XM_017348683.1,XM_002709541.3,XM_017349232.1
	positive regulation of phosphorus metabolic process	4	113	1533	25694	0.9103	0.995	0.593296	GO:0010562	XM_002708013.3,XM_017348683.1,XM_002709541.3,XM_017349232.1
	regulation of nitrogen compound metabolic process	20	113	5781	25694	0.9117	0.995	0.786648	GO:0051171	XR_516173.2,XM_008251512.2,XM_008260145.2,XM_002723382.3,XM_008251511.2,XM_008261209.2,XM_017344161.1,XM_008251510.2,XM_017349232.1,XM_008269712.2,XM_017342220.1,XM_017344111.1,XM_002709541.3,XM_002713499.3,XM_017348683.1,XM_008257291.2,XM_002712915.3,XM_008259765.2,XM_002713521.3,XM_017338251.1
	chemical homeostasis	2	113	909	25694	0.912	0.995	0.500287	GO:0048878	XM_002708013.3,XM_002723852.3
	cellular response to stimulus	29	113	7995	25694	0.9136	0.996	0.82477	GO:0051716	XM_017347245.1,NM_001082065.1,NM_001167330.1,XM_002708013.3,XM_017344161.1,XM_017343428.1,XM_017349232.1,XM_008254859.2,XM_017339261.1,XM_002714370.1,XM_008254856.2,XM_017338041.1,XM_008254857.2,NM_001167222.1,XM_002710762.3,XM_002719996.3,XM_008263543.2,XM_017338629.1,XM_002723852.3,XM_017348683.1,NM_001167310.1,NM_001167319.1,XM_008249762.2,XM_002713521.3,XM_017338251.1,XM_008254854.2,XM_002719…
	macromolecule biosynthetic process	5	113	1851	25694	0.9159	0.996	0.61421	GO:0009059	XM_002713521.3,XR_516173.2,XM_008263543.2,XM_017344161.1,XM_002713499.3
	response to abiotic stimulus	3	113	1249	25694	0.9163	0.996	0.54615	GO:0009628	XM_017347245.1,XM_002723382.3,XM_008249762.2
	regulation of cellular protein metabolic process	11	113	3530	25694	0.9204	0.997	0.708551	GO:0032268	XM_002708013.3,XM_017344161.1,XM_017348683.1,XM_008249762.2,XM_002713521.3,XM_008254859.2,XM_008254856.2,XM_008249650.2,XM_017338225.1,XM_002709541.3,XM_002722278.3
	cellular localization	8	113	2741	25694	0.9243	0.997	0.663643	GO:0051641	XM_002717291.3,XM_002708013.3,XM_002723852.3,NM_001082393.1,XM_008249650.2,XM_008256543.2,XM_017338225.1,XM_002722278.3
	regulation of transport	7	113	2468	25694	0.9253	0.997	0.64492	GO:0051049	XM_017339261.1,XM_008249650.2,NM_001082393.1,XM_017338225.1,XM_002723852.3,XM_017348683.1,XM_002722278.3
	multi-organism reproductive process	2	113	959	25694	0.9267	0.997	0.474203	GO:0044703	XM_008269712.2,NM_001171490.1
	regulation of catalytic activity	10	113	3304	25694	0.9273	0.997	0.688198	GO:0050790	XM_002708013.3,XM_017338629.1,XM_002723852.3,XM_008249762.2,XM_017349232.1,XM_008249650.2,XM_008253660.2,XM_017338225.1,XM_002709541.3,XM_002722278.3
	chromosome organization	3	113	1294	25694	0.9276	0.997	0.527157	GO:0051276	XR_516173.2,XM_002723382.3,XM_008269712.2
	movement of cell or subcellular component	5	113	1906	25694	0.9277	0.997	0.596486	GO:0006928	XM_017338251.1,XM_008260145.2,XM_002723382.3,XM_002718960.2,XM_002708013.3
	carbohydrate metabolic process	2	113	966	25694	0.9286	0.997	0.470767	GO:0005975	XM_017350220.1,XM_017350890.1
	neuron projection development	2	113	968	25694	0.9291	0.997	0.469794	GO:0031175	XM_017338251.1,XM_008260145.2
	positive regulation of transport	3	113	1301	25694	0.9293	0.997	0.524321	GO:0051050	XM_017339261.1,XM_002723852.3,XM_017348683.1
	carboxylic acid metabolic process	2	113	972	25694	0.9301	0.997	0.467861	GO:0019752	XM_008269678.2,XM_017350890.1
	single-organism metabolic process	19	113	5661	25694	0.9302	0.997	0.763157	GO:0044710	XM_017347245.1,XM_002723382.3,XM_017344161.1,XM_017339261.1,XM_008269678.2,XM_002718960.2,XM_008269712.2,XM_008260706.2,NM_001171266.1,XM_017347775.1,XM_017348683.1,XM_002722978.3,XM_002713521.3,XM_017350220.1,XM_008256543.2,XM_017340523.1,XM_002715728.3,XM_017350890.1,XM_008251027.2
	locomotion	4	113	1630	25694	0.9327	0.997	0.557989	GO:0040011	XM_017338251.1,XM_008260145.2,XM_002723382.3,XM_002708013.3
	single-organism cellular process	63	113	15998	25694	0.9349	0.997	0.895423	GO:0044763	XM_017347245.1,XM_017349126.1,XM_008260145.2,XM_002708013.3,XM_017349111.1,XM_017349232.1,XM_008254859.2,XM_017339261.1,XM_017338041.1,XM_008254856.2,XM_008249650.2,NM_001082393.1,XM_002718960.2,NM_001167222.1,XM_002722278.3,XM_002719996.3,XM_008260706.2,XM_002723852.3,XM_017348683.1,NM_001167310.1,XM_017347775.1,XM_008257291.2,NM_001167319.1,XM_008249762.2,XM_017349106.1,XM_017338251.1,XM_017350…
	cell projection organization	4	113	1647	25694	0.936	0.997	0.55223	GO:0030030	XM_017338251.1,XM_008260145.2,XM_002708013.3,XM_002723852.3
	regulation of cell proliferation	5	113	1955	25694	0.937	0.997	0.581536	GO:0042127	XM_002713521.3,XM_017339261.1,XM_017339561.1,XM_017344161.1,XM_017348683.1
	regulation of cell cycle	3	113	1344	25694	0.9386	0.997	0.507546	GO:0051726	XM_017338346.1,XM_008251027.2,XM_002722978.3
	regulation of apoptotic process	5	113	1965	25694	0.9388	0.997	0.578576	GO:0042981	XM_017342220.1,XM_002708013.3,XM_002710418.3,XM_008255454.2,XM_008249762.2
	regulation of MAPK cascade	2	113	1010	25694	0.9393	0.997	0.450258	GO:0043408	XM_002708013.3,XM_002709541.3
	regulation of catabolic process	2	113	1019	25694	0.9413	0.997	0.446282	GO:0009894	XM_008254859.2,XM_008254856.2
	anatomical structure development	23	113	6761	25694	0.9418	0.997	0.773518	GO:0048856	XM_008260145.2,XM_017339561.1,XM_002723382.3,XM_017349105.1,XM_017349111.1,XM_017344161.1,XM_008254859.2,XM_008254856.2,XM_008262351.2,XM_008254857.2,XM_008262350.2,XM_008269712.2,XM_017349107.1,XM_017344975.1,XM_017348683.1,XM_002723852.3,XM_008257291.2,XM_002712915.3,XM_008259765.2,XM_002713521.3,XM_017349106.1,XM_017338251.1,XM_008254854.2
	regulation of programmed cell death	5	113	1985	25694	0.9421	0.997	0.572747	GO:0043067	XM_017342220.1,XM_002708013.3,XM_002710418.3,XM_008255454.2,XM_008249762.2
	brain development	2	113	1028	25694	0.9432	0.997	0.442375	GO:0007420	XM_017348683.1,XM_008257291.2
	cellular protein localization	4	113	1695	25694	0.9447	0.997	0.536591	GO:0034613	XM_002717291.3,XM_008249650.2,XM_017338225.1,XM_002722278.3
	cellular macromolecule localization	4	113	1702	25694	0.9459	0.997	0.534384	GO:0070727	XM_002717291.3,XM_008249650.2,XM_017338225.1,XM_002722278.3
	single-organism developmental process	24	113	7049	25694	0.946	0.997	0.774171	GO:0044767	XM_017347245.1,XM_008260145.2,XM_017339561.1,XM_002723382.3,XM_017349105.1,XM_017349111.1,XM_017344161.1,XM_008254859.2,XM_008254856.2,XM_008262351.2,XM_008254857.2,XM_008262350.2,XM_008269712.2,XM_017349107.1,XM_017344975.1,XM_002723852.3,XM_017348683.1,XM_008257291.2,XM_002712915.3,XM_008259765.2,XM_002713521.3,XM_017349106.1,XM_017338251.1,XM_008254854.2
	regulation of cell adhesion	2	113	1051	25694	0.9479	0.997	0.432694	GO:0030155	XM_002708013.3,XM_002709541.3
	cellular response to DNA damage stimulus	2	113	1053	25694	0.9483	0.997	0.431872	GO:0006974	XM_017347245.1,XM_008249762.2
	developmental process	24	113	7108	25694	0.9515	0.998	0.767745	GO:0032502	XM_017347245.1,XM_008260145.2,XM_017339561.1,XM_002723382.3,XM_017349105.1,XM_017349111.1,XM_017344161.1,XM_008254859.2,XM_008254856.2,XM_008262351.2,XM_008254857.2,XM_008262350.2,XM_008269712.2,XM_017349107.1,XM_017344975.1,XM_002723852.3,XM_017348683.1,XM_008257291.2,XM_002712915.3,XM_008259765.2,XM_002713521.3,XM_017349106.1,XM_017338251.1,XM_008254854.2
	proteolysis	4	113	1740	25694	0.9519	0.998	0.522714	GO:0006508	XM_008256612.2,XM_008265728.2,XM_002711168.3,XM_008249762.2
	head development	2	113	1084	25694	0.954	0.999	0.419521	GO:0060322	XM_017348683.1,XM_008257291.2
	regulation of metabolic process	33	113	9350	25694	0.9556	1	0.80252	GO:0019222	XM_008260145.2,XM_002708013.3,XM_008251510.2,XM_017349232.1,XM_008254859.2,XM_017339261.1,XM_008254856.2,XM_008249650.2,XM_017342220.1,XM_002722278.3,XM_017344975.1,XM_002723852.3,XM_017348683.1,XM_002713499.3,XM_008257291.2,XM_008249762.2,XM_017338251.1,XM_008253660.2,XM_008251512.2,XR_516173.2,XM_008251511.2,XM_002723382.3,XM_008261209.2,XM_017344161.1,XM_008269712.2,XM_017338225.1,XM_002709541…
	regulation of cell death	5	113	2093	25694	0.9577	1	0.543193	GO:0010941	XM_017342220.1,XM_002708013.3,XM_002710418.3,XM_008255454.2,XM_008249762.2
	regulation of protein kinase activity	2	113	1122	25694	0.9602	1	0.405313	GO:0045859	XM_002708013.3,XM_002709541.3
	negative regulation of developmental process	2	113	1132	25694	0.9617	1	0.401732	GO:0051093	XM_017339261.1,XM_017348683.1
	response to chemical	14	113	4676	25694	0.9627	1	0.68078	GO:0042221	XM_017347245.1,XM_008260145.2,XM_002723382.3,XM_002708013.3,XM_017344161.1,XM_017348683.1,XM_017343428.1,XM_008249762.2,XM_002713521.3,XM_008254859.2,XM_002714370.1,XM_017338251.1,XM_002710762.3,XM_017345601.1
	animal organ development	11	113	3885	25694	0.9644	1	0.643806	GO:0048513	XM_017339561.1,XM_002723382.3,XM_017344975.1,XM_017344161.1,XM_017348683.1,XM_008257291.2,XM_002713521.3,XM_017338251.1,XM_008262351.2,XM_008262350.2,XM_008269712.2
	homeostatic process	3	113	1539	25694	0.9683	1	0.443237	GO:0042592	XM_008269712.2,XM_002708013.3,XM_002723852.3
	regulation of kinase activity	2	113	1188	25694	0.9691	1	0.382796	GO:0043549	XM_002708013.3,XM_002709541.3
	regulation of protein modification process	6	113	2548	25694	0.9727	1	0.535433	GO:0031399	XM_008249650.2,XM_017338225.1,XM_002708013.3,XM_017348683.1,XM_002709541.3,XM_002722278.3
	negative regulation of apoptotic process	2	113	1226	25694	0.9733	1	0.370931	GO:0043066	XM_017342220.1,XM_002708013.3
	neuron development	2	113	1229	25694	0.9736	1	0.370025	GO:0048666	XM_017338251.1,XM_008260145.2
	negative regulation of programmed cell death	2	113	1247	25694	0.9754	1	0.364684	GO:0043069	XM_017342220.1,XM_002708013.3
	positive regulation of protein modification process	3	113	1636	25694	0.9775	1	0.416957	GO:0031401	XM_002708013.3,XM_017348683.1,XM_002709541.3
	sensory perception	2	113	1299	25694	0.9799	1	0.350085	GO:0007600	XM_002714370.1,XM_008260145.2
	positive regulation of protein phosphorylation	2	113	1321	25694	0.9816	1	0.344255	GO:0001934	XM_002708013.3,XM_017348683.1
	regulation of transferase activity	2	113	1325	25694	0.9819	1	0.343216	GO:0051338	XM_002708013.3,XM_002709541.3
	negative regulation of cell death	2	113	1334	25694	0.9825	1	0.3409	GO:0060548	XM_017342220.1,XM_002708013.3
	regulation of developmental process	8	113	3326	25694	0.9836	1	0.546916	GO:0050793	XM_008260145.2,XM_002723382.3,XM_002723852.3,XM_017344161.1,XM_017348683.1,XM_017339261.1,XM_002713521.3,XM_017338251.1
	positive regulation of phosphorylation	2	113	1368	25694	0.9847	1	0.332428	GO:0042327	XM_002708013.3,XM_017348683.1
	nervous system development	7	113	3063	25694	0.9853	1	0.519642	GO:0007399	XM_017338251.1,XM_008260145.2,XM_002723852.3,XM_017348683.1,XM_002712915.3,XM_008257291.2,XM_008259765.2
	cellular component assembly	6	113	2758	25694	0.9855	1	0.494664	GO:0022607	XM_002713521.3,XR_516173.2,XM_008254859.2,XM_008254856.2,XM_002723852.3,XM_017344161.1
	system development	15	113	5415	25694	0.9877	1	0.629863	GO:0048731	XM_008260145.2,XM_017339561.1,XM_002723382.3,XM_017344975.1,XM_002723852.3,XM_017344161.1,XM_017348683.1,XM_002712915.3,XM_008257291.2,XM_008259765.2,XM_002713521.3,XM_017338251.1,XM_008262351.2,XM_008262350.2,XM_008269712.2
	generation of neurons	4	113	2171	25694	0.9883	1	0.418942	GO:0048699	XM_017338251.1,XM_008260145.2,XM_002723852.3,XM_017348683.1
	immune system process	4	113	2194	25694	0.9892	1	0.41455	GO:0002376	XM_008269712.2,XM_002708013.3,XM_017344975.1,XM_017348683.1
	response to stimulus	32	113	9831	25694	0.9895	1	0.740126	GO:0050896	XM_017347245.1,XM_008260145.2,XM_002708013.3,XM_017343428.1,XM_017349232.1,XM_008254859.2,XM_017339261.1,XM_017338041.1,XM_008254856.2,NM_001167222.1,XM_002719996.3,XM_017344975.1,XM_002723852.3,XM_017348683.1,NM_001167310.1,NM_001167319.1,XM_008249762.2,XM_017338251.1,XM_008254854.2,XM_002719997.3,XM_017345601.1,XM_008254860.2,NM_001167330.1,NM_001082065.1,XM_002723382.3,XM_017344161.1,XM_002714…
	neuron differentiation	2	113	1472	25694	0.9899	1	0.308941	GO:0030182	XM_017338251.1,XM_008260145.2
	cellular component biogenesis	6	113	2954	25694	0.9921	1	0.461843	GO:0044085	XM_002713521.3,XR_516173.2,XM_008254859.2,XM_008254856.2,XM_002723852.3,XM_017344161.1
	neurogenesis	4	113	2295	25694	0.9924	1	0.396306	GO:0022008	XM_017338251.1,XM_008260145.2,XM_002723852.3,XM_017348683.1
	cellular process	76	113	19763	25694	0.9929	1	0.874408	GO:0009987	XM_017347245.1,XM_008260145.2,XM_017346427.1,XM_017343428.1,XM_017339261.1,XM_008254856.2,XM_008249650.2,NM_001167222.1,XM_002722278.3,XM_002719996.3,XM_017348683.1,XM_008257291.2,NM_001167319.1,XM_017349106.1,XM_017338251.1,XM_017350220.1,XM_008263560.2,NM_001082065.1,NM_001167330.1,XM_017349105.1,XM_008261209.2,XM_017344161.1,XM_002714370.1,XM_008262350.2,XM_017338225.1,XM_008269712.2,NM_001171…
	single-organism process	67	113	18153	25694	0.9963	1	0.839227	GO:0044699	XM_017347245.1,XM_008260145.2,XM_017339261.1,XM_008254856.2,XM_008249650.2,NM_001167222.1,XM_002722278.3,XM_002719996.3,XM_017344975.1,XM_017348683.1,XM_008257291.2,NM_001167319.1,NM_001171416.1,XM_017349106.1,XM_017338251.1,XM_017350220.1,XM_008263560.2,NM_001082065.1,NM_001167330.1,XM_017349105.1,XM_017344161.1,XM_002714370.1,XM_008262350.2,XM_017338225.1,XM_008269712.2,NM_001171490.1,XM_002717…
	regulation of biological quality	10	113	4446	25694	0.9964	1	0.511427	GO:0065008	XM_002708013.3,XM_002723852.3,XM_017344161.1,XM_002713521.3,XM_017339261.1,XM_017338251.1,XM_008262351.2,XM_008262350.2,XM_008269712.2,XM_002720143.3
	neurological system process	2	113	1793	25694	0.9973	1	0.253631	GO:0050877	XM_002714370.1,XM_008260145.2
	response to external stimulus	3	113	2212	25694	0.9974	1	0.308382	GO:0009605	XM_017339261.1,XM_008260145.2,XM_002708013.3
	multicellular organism development	15	113	6016	25694	0.9975	1	0.566939	GO:0007275	XM_008260145.2,XM_017339561.1,XM_002723382.3,XM_017344975.1,XM_002723852.3,XM_017344161.1,XM_017348683.1,XM_002712915.3,XM_008257291.2,XM_008259765.2,XM_002713521.3,XM_017338251.1,XM_008262351.2,XM_008262350.2,XM_008269712.2
	multi-organism process	3	113	2252	25694	0.9978	1	0.302905	GO:0051704	XM_017339261.1,XM_008269712.2,NM_001171490.1
	system process	3	113	2438	25694	0.9989	1	0.279796	GO:0003008	XM_002714370.1,XM_008260145.2,XM_002718960.2
	single-multicellular organism process	17	113	6975	25694	0.9992	1	0.554189	GO:0044707	XM_017347245.1,XM_008260145.2,XM_017339561.1,XM_002723382.3,XM_017344161.1,XM_008262351.2,XM_008262350.2,XM_002718960.2,XM_008269712.2,XM_017344975.1,XM_017348683.1,XM_002723852.3,XM_008257291.2,XM_002712915.3,XM_008259765.2,XM_002713521.3,XM_017338251.1
	cellular response to stress	2	113	2135	25694	0.9994	1	0.213003	GO:0033554	XM_017347245.1,XM_008249762.2
	multicellular organismal process	19	113	8420	25694	1	1	0.513091	GO:0032501	XM_017347245.1,XM_008260145.2,XM_017339561.1,XM_002723382.3,XM_017344161.1,XM_002714370.1,XM_008262351.2,XM_008262350.2,XM_002718960.2,XM_008269712.2,NM_001171490.1,XM_017344975.1,XM_017348683.1,XM_002723852.3,XM_008257291.2,XM_002712915.3,XM_008259765.2,XM_002713521.3,XM_017338251.1
	response to stress	4	113	3801	25694	1	1	0.239285	GO:0006950	XM_017347245.1,XM_002723382.3,XM_002708013.3,XM_008249762.2
CC	focal adhesion	20	129	669	26801	1.148e-10	8.1672e-09	6.21105	GO:0005925	XR_001792857.1,NM_001082065.1,XM_002724123.3,XR_001792860.1,XR_001792854.1,XR_001792855.1,XR_001792863.1,XR_001792853.1,XR_001792862.1,XR_001792866.1,XR_001792865.1,XR_001792856.1,XR_001792861.1,XM_017338629.1,XM_002723852.3,XR_001792852.1,XR_001792864.1,XR_001792858.1,XM_017340270.1,XR_001792859.1
	cell-substrate adherens junction	20	129	676	26801	1.372e-10	8.1672e-09	6.14674	GO:0005924	XR_001792857.1,NM_001082065.1,XM_002724123.3,XR_001792860.1,XR_001792854.1,XR_001792855.1,XR_001792863.1,XR_001792853.1,XR_001792862.1,XR_001792866.1,XR_001792865.1,XR_001792856.1,XR_001792861.1,XM_017338629.1,XM_002723852.3,XR_001792852.1,XR_001792864.1,XR_001792858.1,XM_017340270.1,XR_001792859.1
	anchoring junction	22	129	851	26801	1.807e-10	8.1672e-09	5.37099	GO:0070161	XR_001792857.1,NM_001082065.1,XM_002724123.3,XR_001792860.1,XR_001792854.1,XR_001792855.1,XM_008262351.2,XM_008262350.2,XR_001792863.1,XR_001792853.1,XR_001792862.1,XR_001792866.1,XR_001792865.1,XR_001792856.1,XR_001792861.1,XM_017338629.1,XM_002723852.3,XR_001792852.1,XR_001792864.1,XR_001792858.1,XM_017340270.1,XR_001792859.1
	cell-substrate junction	20	129	691	26801	1.992e-10	8.1672e-09	6.01331	GO:0030055	XR_001792857.1,NM_001082065.1,XM_002724123.3,XR_001792860.1,XR_001792854.1,XR_001792855.1,XR_001792863.1,XR_001792853.1,XR_001792862.1,XR_001792866.1,XR_001792865.1,XR_001792856.1,XR_001792861.1,XM_017338629.1,XM_002723852.3,XR_001792852.1,XR_001792864.1,XR_001792858.1,XM_017340270.1,XR_001792859.1
	adherens junction	20	129	820	26801	3.507e-09	1.1503e-07	5.06731	GO:0005912	XR_001792857.1,NM_001082065.1,XM_002724123.3,XR_001792860.1,XR_001792854.1,XR_001792855.1,XR_001792863.1,XR_001792853.1,XR_001792862.1,XR_001792866.1,XR_001792865.1,XR_001792856.1,XR_001792861.1,XM_017338629.1,XM_002723852.3,XR_001792852.1,XR_001792864.1,XR_001792858.1,XM_017340270.1,XR_001792859.1
	cell junction	25	129	1710	26801	6.502e-07	1.77721e-05	3.03742	GO:0030054	XR_001792857.1,NM_001082065.1,XM_002724123.3,NM_001109816.1,XR_001792860.1,XR_001792854.1,XR_001792855.1,XM_008262351.2,XM_008262350.2,XR_001792853.1,XR_001792863.1,XR_001792862.1,XR_001792866.1,XR_001792865.1,XR_001792856.1,XR_001792861.1,XM_017338629.1,XM_002723852.3,XM_002712915.3,XM_008259765.2,XR_001792864.1,XR_001792852.1,XR_001792858.1,XM_017340270.1,XR_001792859.1
	mRNA cleavage and polyadenylation specificity factor complex	5	129	37	26801	1.722e-06	4.0344e-05	28.0756	GO:0005847	XM_008254859.2,XM_008254856.2,XM_008254857.2,XM_008254854.2,XM_008254860.2
	mRNA cleavage factor complex	5	129	45	26801	4.158e-06	8.5239e-05	23.0844	GO:0005849	XM_008254859.2,XM_008254856.2,XM_008254857.2,XM_008254854.2,XM_008254860.2
	intermediate filament	7	129	135	26801	5.713e-06	0.000104104	10.7727	GO:0005882	XM_008254859.2,XM_008254856.2,XM_008262351.2,XM_008254857.2,XM_008262350.2,XM_008254854.2,XM_008254860.2
	keratin filament	5	129	59	26801	1.418e-05	0.000232552	17.6068	GO:0045095	XM_008254859.2,XM_008254856.2,XM_008254857.2,XM_008254854.2,XM_008254860.2
	condensed chromosome kinetochore	5	129	85	26801	7.402e-05	0.00110357	12.2212	GO:0000777	XM_008254859.2,XM_008254856.2,XM_008254857.2,XM_008254854.2,XM_008254860.2
	intermediate filament cytoskeleton	7	129	208	26801	8.224e-05	0.00112395	6.99191	GO:0045111	XM_008254859.2,XM_008254856.2,XM_008262351.2,XM_008254857.2,XM_008262350.2,XM_008254854.2,XM_008254860.2
	sperm end piece	2	129	2	26801	0.0001358	0.00171317	207.76	GO:0097229	XM_008261151.1,XM_017344087.1
	condensed chromosome, centromeric region	5	129	99	26801	0.0001468	0.00171966	10.4929	GO:0000779	XM_008254859.2,XM_008254856.2,XM_008254857.2,XM_008254854.2,XM_008254860.2
	SMAD2-SMAD3 protein complex	2	129	3	26801	0.0002255	0.00231138	138.506	GO:0071144	XM_002713521.3,XM_017344161.1
	activin responsive factor complex	2	129	3	26801	0.0002255	0.00231138	138.506	GO:0032444	XM_002713521.3,XM_017344161.1
	outer dense fiber	2	129	7	26801	0.0008018	0.00704134	59.3599	GO:0001520	XM_008251027.2,XM_002722978.3
	SMAD protein complex	2	129	7	26801	0.0008018	0.00704134	59.3599	GO:0071141	XM_002713521.3,XM_017344161.1
	polysome	4	129	83	26801	0.0008227	0.00704134	10.0125	GO:0005844	XM_017349106.1,XM_017349105.1,XM_017349107.1,XM_017349111.1
	sperm flagellum	4	129	84	26801	0.0008587	0.00704134	9.89332	GO:0036126	XM_008261151.1,XM_017344087.1,XM_008251027.2,XM_002722978.3
	sperm fibrous sheath	2	129	8	26801	0.0009991	0.00780249	51.9399	GO:0035686	XM_008261151.1,XM_017344087.1
	cornified envelope	2	129	13	26801	0.002295	0.0171082	31.963	GO:0001533	XM_008262351.2,XM_008262350.2
	nuclear speck	5	129	216	26801	0.0043	0.0306609	4.80925	GO:0016607	XM_008254859.2,XM_008254856.2,XM_008254857.2,XM_008254854.2,XM_008254860.2
	motile cilium	4	129	142	26801	0.005408	0.0369547	5.85239	GO:0031514	XM_008261151.1,XM_017344087.1,XM_008251027.2,XM_002722978.3
	intercalated disc	3	129	74	26801	0.006068	0.0389437	8.42269	GO:0014704	XM_008262351.2,XM_008262350.2,NM_001109816.1
	kinetochore	5	129	236	26801	0.006174	0.0389437	4.40169	GO:0000776	XM_008254859.2,XM_008254856.2,XM_008254857.2,XM_008254854.2,XM_008254860.2
	condensed chromosome	5	129	246	26801	0.007298	0.0443286	4.22276	GO:0000793	XM_008254859.2,XM_008254856.2,XM_008254857.2,XM_008254854.2,XM_008254860.2
	sperm part	4	129	164	26801	0.008798	0.0503423	5.06731	GO:0097223	XM_008261151.1,XM_017344087.1,XM_008251027.2,XM_002722978.3
	supramolecular fiber	10	129	856	26801	0.008902	0.0503423	2.4271	GO:0099512	XM_002722978.3,XM_008254859.2,XM_008254856.2,XM_008262351.2,XM_008254857.2,XM_008262350.2,NM_001171490.1,XM_008254854.2,XM_008251027.2,XM_008254860.2
	sperm principal piece	2	129	29	26801	0.009668	0.0528517	14.3283	GO:0097228	XM_008261151.1,XM_017344087.1
	microtubule cytoskeleton	17	129	1965	26801	0.01376	0.0727948	1.79741	GO:0015630	XM_008263564.2,XM_008254859.2,XM_008254856.2,XM_008254857.2,XM_002709497.3,NM_001171490.1,XM_017345335.1,XM_017345336.1,XM_017345337.1,XM_008263565.2,XM_008263562.2,XM_017345334.1,XM_008263563.2,XM_008263560.2,XM_008254854.2,XM_002714781.3,XM_008254860.2
	beta-catenin destruction complex	2	129	37	26801	0.01503	0.0770288	11.2303	GO:0030877	XM_008254859.2,XM_008254856.2
	chromosome, centromeric region	5	129	319	26801	0.02008	0.0997915	3.25642	GO:0000775	XM_008254859.2,XM_008254856.2,XM_008254857.2,XM_008254854.2,XM_008254860.2
	desmosome	2	129	46	26801	0.02225	0.104679	9.03303	GO:0030057	XM_008262351.2,XM_008262350.2
	DNA-directed RNA polymerase II, holoenzyme	3	129	122	26801	0.02234	0.104679	5.10884	GO:0016591	XM_008261209.2,XM_017344111.1,XM_002713499.3
	cell-cell contact zone	3	129	125	26801	0.02376	0.10824	4.98623	GO:0044291	XM_008262351.2,XM_008262350.2,NM_001109816.1
	chromosomal region	6	129	486	26801	0.03138	0.13909	2.56493	GO:0098687	XM_008254859.2,XM_008254856.2,XM_008254857.2,XM_008254854.2,XM_008257291.2,XM_008254860.2
	microtubule organizing center	11	129	1231	26801	0.03644	0.157267	1.8565	GO:0005815	XM_017345334.1,XM_008254859.2,XM_008254856.2,XM_008254857.2,XM_002709497.3,XM_008254854.2,XM_017345335.1,XM_002714781.3,XM_017345336.1,XM_017345337.1,XM_008254860.2
	ribonucleoprotein complex	10	129	1120	26801	0.04525	0.185129	1.855	GO:1990904	XM_017349105.1,NM_001109816.1,XM_017349111.1,XM_017349106.1,XM_008254859.2,XM_017338346.1,XM_008254856.2,XM_008254857.2,XM_008254854.2,XM_017349107.1
	intracellular ribonucleoprotein complex	10	129	1120	26801	0.04525	0.185129	1.855	GO:0030529	XM_017349105.1,NM_001109816.1,XM_017349111.1,XM_017349106.1,XM_008254859.2,XM_017338346.1,XM_008254856.2,XM_008254857.2,XM_008254854.2,XM_017349107.1
	DNA-directed RNA polymerase complex	3	129	166	26801	0.04784	0.185129	3.75469	GO:0000428	XM_008261209.2,XM_017344111.1,XM_002713499.3
	nuclear DNA-directed RNA polymerase complex	3	129	166	26801	0.04784	0.185129	3.75469	GO:0055029	XM_008261209.2,XM_017344111.1,XM_002713499.3
	RNA polymerase complex	3	129	167	26801	0.04854	0.185129	3.73221	GO:0030880	XM_008261209.2,XM_017344111.1,XM_002713499.3
	cytoskeleton	22	129	3188	26801	0.05282	0.19327	1.43372	GO:0005856	XM_008263564.2,NM_001109816.1,XM_008254859.2,XM_008254856.2,XM_008262351.2,XM_008254857.2,XM_008262350.2,XM_002718960.2,XM_002709497.3,NM_001171490.1,XM_017345335.1,XM_017345336.1,XM_017345337.1,XM_008263565.2,XM_008263562.2,XM_017345334.1,XM_008263563.2,XM_008263560.2,XM_008254854.2,XM_002714781.3,XM_008254860.2,XM_002720143.3
	cell cortex	5	129	418	26801	0.05317	0.19327	2.48516	GO:0005938	XR_001792626.1,XM_008251380.2,XM_017339214.1,XM_008251381.2,XR_001792627.1
	polymeric cytoskeletal fiber	8	129	849	26801	0.05421	0.19327	1.95769	GO:0099513	XM_008254859.2,XM_008254856.2,XM_008262350.2,XM_008254857.2,XM_008262351.2,NM_001171490.1,XM_008254854.2,XM_008254860.2
	myosin complex	2	129	79	26801	0.05773	0.201441	5.25974	GO:0016459	XM_002718960.2,NM_001109816.1
	cytoplasmic region	5	129	431	26801	0.05901	0.201618	2.41021	GO:0099568	XR_001792626.1,XM_008251380.2,XM_017339214.1,XM_008251381.2,XR_001792627.1
	Golgi-associated vesicle	2	129	82	26801	0.06155	0.206004	5.06731	GO:0005798	XM_002723852.3,XM_002718070.3
	nuclear body	5	129	467	26801	0.07703	0.252658	2.22441	GO:0016604	XM_008254859.2,XM_008254856.2,XM_008254857.2,XM_008254854.2,XM_008254860.2
	nucleoplasm part	9	129	1095	26801	0.0837	0.269153	1.70761	GO:0044451	XM_017339561.1,XM_008261209.2,XM_002713499.3,XM_008254859.2,XM_008254856.2,XM_008254857.2,XM_008254854.2,XM_017344111.1,XM_008254860.2
	chromosome	10	129	1288	26801	0.09395	0.296304	1.61304	GO:0005694	XM_017347245.1,XM_002723382.3,XM_017344161.1,XM_008257291.2,XM_002713521.3,XM_008254859.2,XM_008254856.2,XM_008254857.2,XM_008254854.2,XM_008254860.2
	sarcomere	3	129	228	26801	0.09968	0.303704	2.73368	GO:0030017	NM_001109816.1,XM_002723852.3,XM_002710762.3
	cytoskeletal part	16	129	2347	26801	0.1	0.303704	1.41634	GO:0044430	NM_001109816.1,XM_008254859.2,XM_008254856.2,XM_008262351.2,XM_008254857.2,XM_008262350.2,XM_002718960.2,XM_002709497.3,NM_001171490.1,XM_017345335.1,XM_017345336.1,XM_017345337.1,XM_017345334.1,XM_008254854.2,XM_002714781.3,XM_008254860.2
	centrosome	8	129	983	26801	0.1038	0.309513	1.69082	GO:0005813	XM_017345334.1,XM_008254859.2,XM_008254856.2,XM_002709497.3,XM_017345335.1,XM_002714781.3,XM_017345336.1,XM_017345337.1
	cilium	6	129	683	26801	0.114	0.31898	1.82512	GO:0005929	XM_008261151.1,XM_008254859.2,XM_017344087.1,XM_008254856.2,XM_008251027.2,XM_002722978.3
	Golgi membrane	5	129	530	26801	0.1149	0.31898	1.96	GO:0000139	XM_008254856.2,XM_008254857.2,XM_008254854.2,XM_002723852.3,XM_008254860.2
	chromosomal part	9	129	1177	26801	0.1163	0.31898	1.58865	GO:0044427	XM_017347245.1,XM_017344161.1,XM_008257291.2,XM_002713521.3,XM_008254859.2,XM_008254856.2,XM_008254857.2,XM_008254854.2,XM_008254860.2
	non-membrane-bounded organelle	35	129	5986	26801	0.1167	0.31898	1.21477	GO:0043228	XM_017347245.1,NM_001109816.1,XM_008251510.2,XM_017338346.1,XM_008254859.2,XM_008254856.2,XM_002718960.2,XM_017345336.1,XM_017345335.1,XM_017345337.1,XM_017345334.1,XM_002723852.3,XM_008257291.2,XM_008255454.2,XM_008263560.2,XM_008254854.2,XM_002714781.3,XM_008254860.2,XM_008251512.2,XM_008251511.2,XM_002723382.3,XM_008263564.2,XM_017344161.1,XM_008262351.2,XM_008254857.2,XM_008262350.2,XM_002709…
	intracellular non-membrane-bounded organelle	35	129	5986	26801	0.1167	0.31898	1.21477	GO:0043232	XM_017347245.1,NM_001109816.1,XM_008251510.2,XM_017338346.1,XM_008254859.2,XM_008254856.2,XM_002718960.2,XM_017345336.1,XM_017345335.1,XM_017345337.1,XM_017345334.1,XM_002723852.3,XM_008257291.2,XM_008255454.2,XM_008263560.2,XM_008254854.2,XM_002714781.3,XM_008254860.2,XM_008251512.2,XM_008251511.2,XM_002723382.3,XM_008263564.2,XM_017344161.1,XM_008262351.2,XM_008254857.2,XM_008262350.2,XM_002709…
	contractile fiber part	3	129	252	26801	0.124	0.333377	2.47333	GO:0044449	NM_001109816.1,XM_002723852.3,XM_002710762.3
	nuclear matrix	2	129	134	26801	0.1385	0.366355	3.10089	GO:0016363	XM_002712915.3,XM_008259765.2
	cytosolic part	3	129	275	26801	0.149	0.384517	2.26647	GO:0044445	NM_001171416.1,XM_008253660.2,XM_008249762.2
	Golgi apparatus	12	129	1781	26801	0.1511	0.384517	1.39984	GO:0005794	XM_017347245.1,XM_017349126.1,XM_002723852.3,XM_002718070.3,XM_008254856.2,XM_008254857.2,XM_008253660.2,XM_002718819.3,XM_008254854.2,XM_002709541.3,XM_008254860.2,XM_002720143.3
	myofibril	3	129	278	26801	0.1524	0.384517	2.24201	GO:0030016	NM_001109816.1,XM_002723852.3,XM_002710762.3
	RNA polymerase II transcription factor complex	2	129	144	26801	0.155	0.385151	2.88555	GO:0090575	XM_002713521.3,XM_017344161.1
	ciliary part	4	129	438	26801	0.1628	0.392174	1.89735	GO:0044441	XM_008261151.1,XM_017344087.1,XM_008251027.2,XM_002722978.3
	nucleoplasm	25	129	4244	26801	0.1633	0.392174	1.22384	GO:0005654	XM_017347245.1,XM_017339561.1,XM_002723382.3,XM_008251381.2,XM_008261209.2,XM_017344161.1,XM_002722231.3,XR_001793910.1,XM_008254859.2,XM_008254856.2,XM_008254857.2,XM_017339214.1,XR_001792627.1,XM_017344111.1,XR_001793909.1,XM_002710762.3,XM_008265728.2,XM_002713499.3,XM_002712915.3,XM_008259765.2,XM_002713521.3,XM_008251380.2,XR_001792626.1,XM_008254854.2,XM_008254860.2
	contractile fiber	3	129	289	26801	0.165	0.392174	2.15667	GO:0043292	NM_001109816.1,XM_002723852.3,XM_002710762.3
	Golgi apparatus part	6	129	777	26801	0.1741	0.407891	1.60432	GO:0044431	XM_008254856.2,XM_008254857.2,XM_008254854.2,XM_002723852.3,XM_002718070.3,XM_008254860.2
	nuclear lumen	30	129	5315	26801	0.1927	0.44511	1.17268	GO:0031981	XM_008251512.2,XM_017347245.1,XM_017339561.1,XM_002723382.3,XM_008251381.2,XM_008251511.2,XM_008261209.2,XM_017344161.1,XM_002722231.3,XM_008251510.2,XR_001793910.1,XM_008254859.2,XM_008254856.2,XM_008254857.2,XM_017339214.1,XR_001792627.1,XM_017344111.1,XR_001793909.1,XM_002710418.3,XM_002710762.3,XM_008265728.2,XM_002713499.3,XM_002712915.3,XM_008255454.2,XM_008259765.2,XM_002713521.3,XM_008251…
	nuclear periphery	2	129	172	26801	0.2029	0.456729	2.41581	GO:0034399	XM_002712915.3,XM_008259765.2
	external side of plasma membrane	3	129	321	26801	0.2033	0.456729	1.94168	GO:0009897	NM_001082065.1,XM_017348683.1,XM_017343428.1
	early endosome	3	129	325	26801	0.2083	0.461638	1.91778	GO:0005769	XM_008249650.2,XM_017338225.1,XM_002722278.3
	nuclear transcription factor complex	2	129	182	26801	0.2205	0.481642	2.28307	GO:0044798	XM_002713521.3,XM_017344161.1
	transferase complex, transferring phosphorus-containing groups	3	129	337	26801	0.2232	0.481642	1.84949	GO:0061695	XM_008261209.2,XM_017344111.1,XM_002713499.3
	intracellular organelle lumen	31	129	5674	26801	0.2432	0.517984	1.1351	GO:0070013	XM_008251512.2,XM_017347245.1,XM_017339561.1,XM_002723382.3,XM_008251381.2,XM_008251511.2,XM_008261209.2,XM_017344161.1,XM_002722231.3,XM_008251510.2,XR_001793910.1,XM_008254859.2,XM_008254856.2,XM_008254857.2,XM_017339214.1,XR_001792627.1,XM_017344111.1,XR_001793909.1,XM_002710418.3,XM_002710762.3,XM_008265728.2,XM_002713499.3,XM_002712915.3,XM_008255454.2,XM_008259765.2,XM_002713521.3,XM_008251…
	organelle lumen	31	129	5691	26801	0.2489	0.523328	1.13171	GO:0043233	XM_008251512.2,XM_017347245.1,XM_017339561.1,XM_002723382.3,XM_008251381.2,XM_008251511.2,XM_008261209.2,XM_017344161.1,XM_002722231.3,XM_008251510.2,XR_001793910.1,XM_008254859.2,XM_008254856.2,XM_008254857.2,XM_017339214.1,XR_001792627.1,XM_017344111.1,XR_001793909.1,XM_002710418.3,XM_002710762.3,XM_008265728.2,XM_002713499.3,XM_002712915.3,XM_008255454.2,XM_008259765.2,XM_002713521.3,XM_008251…
	membrane-enclosed lumen	31	129	5757	26801	0.2713	0.563205	1.11873	GO:0031974	XM_008251512.2,XM_017347245.1,XM_017339561.1,XM_002723382.3,XM_008251381.2,XM_008251511.2,XM_008261209.2,XM_017344161.1,XM_002722231.3,XM_008251510.2,XR_001793910.1,XM_008254859.2,XM_008254856.2,XM_008254857.2,XM_017339214.1,XR_001792627.1,XM_017344111.1,XR_001793909.1,XM_002710418.3,XM_002710762.3,XM_008265728.2,XM_002713499.3,XM_002712915.3,XM_008255454.2,XM_008259765.2,XM_002713521.3,XM_008251…
	late endosome	2	129	232	26801	0.3089	0.633245	1.79103	GO:0005770	XM_002723852.3,XM_002720143.3
	coated vesicle	2	129	246	26801	0.3335	0.675235	1.6891	GO:0030135	XM_002723852.3,XM_002718070.3
	cytoplasmic ribonucleoprotein granule	2	129	250	26801	0.3405	0.681	1.66208	GO:0036464	XM_017338346.1,NM_001109816.1
	plasma membrane receptor complex	2	129	256	26801	0.3509	0.693345	1.62312	GO:0098802	NM_001082065.1,XM_017348683.1
	mitochondrial inner membrane	3	129	440	26801	0.3567	0.696414	1.41654	GO:0005743	XM_008256543.2,XM_008260706.2,XM_017347775.1
	basolateral plasma membrane	2	129	264	26801	0.3647	0.698716	1.57394	GO:0016323	XM_008262351.2,XM_008262350.2
	ribonucleoprotein granule	2	129	265	26801	0.3664	0.698716	1.568	GO:0035770	XM_017338346.1,NM_001109816.1
	primary cilium	2	129	274	26801	0.3818	0.719715	1.51649	GO:0072372	XM_008254859.2,XM_008254856.2
	organelle part	54	129	10822	26801	0.3985	0.742659	1.03669	GO:0044422	XM_017347245.1,XM_008251381.2,NM_001109816.1,XM_002722231.3,XM_008251510.2,XR_001793910.1,XM_008261151.1,XM_008254859.2,XM_008254856.2,XM_017339214.1,XM_002718960.2,XM_017345336.1,XM_017345335.1,XM_017345337.1,NM_001171266.1,XM_008260706.2,XM_008265728.2,XM_017345334.1,XM_002723852.3,XM_002713499.3,XM_017347775.1,XM_008255454.2,XM_008257291.2,XM_008251380.2,XM_008254854.2,XM_002715728.3,XM_002714…
	nuclear part	30	129	5951	26801	0.421	0.767702	1.04735	GO:0044428	XM_008251512.2,XM_017347245.1,XM_017339561.1,XM_002723382.3,XM_008251381.2,XM_008251511.2,XM_008261209.2,XM_017344161.1,XM_002722231.3,XM_008251510.2,XR_001793910.1,XM_008254859.2,XM_008254856.2,XM_008254857.2,XM_017339214.1,XR_001792627.1,XM_017344111.1,XR_001793909.1,XM_002710418.3,XM_002710762.3,XM_008265728.2,XM_002713499.3,XM_002712915.3,XM_008255454.2,XM_008259765.2,XM_002713521.3,XM_008251…
	organelle inner membrane	3	129	490	26801	0.4213	0.767702	1.272	GO:0019866	XM_008256543.2,XM_008260706.2,XM_017347775.1
	endosome	5	129	899	26801	0.4366	0.78684	1.1555	GO:0005768	XM_008249650.2,XM_017338225.1,XM_002723852.3,XM_002722278.3,XM_002720143.3
	side of membrane	3	129	570	26801	0.5196	0.916989	1.09347	GO:0098552	NM_001082065.1,XM_017348683.1,XM_017343428.1
	perinuclear region of cytoplasm	4	129	780	26801	0.52	0.916989	1.06543	GO:0048471	XM_008253660.2,XM_002723852.3,XM_002712915.3,XM_008259765.2
	mitochondrial membrane	3	129	623	26801	0.5797	0.96842	1.00045	GO:0031966	XM_008256543.2,XM_008260706.2,XM_017347775.1
	chromatin	3	129	627	26801	0.584	0.96842	0.994066	GO:0000785	XM_002713521.3,XM_017344161.1,XM_008257291.2
	extracellular matrix	3	129	628	26801	0.5851	0.96842	0.992483	GO:0031012	XM_008256612.2,XM_002723382.3,XM_002711168.3
	intracellular organelle part	50	129	10550	26801	0.5888	0.96842	0.984643	GO:0044446	XM_017347245.1,XM_008251381.2,NM_001109816.1,XM_002722231.3,XM_008251510.2,XR_001793910.1,XM_008254859.2,XM_008254856.2,XM_017339214.1,XM_002718960.2,XM_017345336.1,XM_017345335.1,XM_017345337.1,NM_001171266.1,XM_008260706.2,XM_008265728.2,XM_017345334.1,XM_002723852.3,XM_002713499.3,XM_017347775.1,XM_008255454.2,XM_008257291.2,XM_008251380.2,XM_008254854.2,XM_002715728.3,XM_002714781.3,XM_008254…
	mitochondrial part	4	129	851	26801	0.5889	0.96842	0.976544	GO:0044429	XM_008256543.2,XM_008260706.2,XM_002715728.3,XM_017347775.1
	transcription factor complex	2	129	410	26801	0.5895	0.96842	1.01346	GO:0005667	XM_002713521.3,XM_017344161.1
	nuclear chromosome part	3	129	633	26801	0.5905	0.96842	0.984643	GO:0044454	XM_002713521.3,XM_017347245.1,XM_017344161.1
	vacuole	6	129	1311	26801	0.608	0.97286	0.950845	GO:0005773	XM_008249650.2,XM_017338225.1,XM_008253660.2,XM_002723852.3,XM_002722278.3,XM_002720143.3
	nuclear chromatin	2	129	425	26801	0.609	0.97286	0.977693	GO:0000790	XM_002713521.3,XM_017344161.1
	cell-cell junction	3	129	667	26801	0.6258	0.97286	0.934451	GO:0005911	XM_008262351.2,XM_008262350.2,NM_001109816.1
	nuclear chromosome	3	129	667	26801	0.6258	0.97286	0.934451	GO:0000228	XM_002713521.3,XM_017347245.1,XM_017344161.1
	cytoplasm	65	129	13786	26801	0.6282	0.97286	0.979572	GO:0005737	XM_017347245.1,XM_008260145.2,XM_017346427.1,XM_002722231.3,XM_008254856.2,XM_008249650.2,XM_017345335.1,XM_002722278.3,XM_017345337.1,XM_008257291.2,NM_001171416.1,XM_017349106.1,XM_008251380.2,XM_002714781.3,XM_017344087.1,XM_017349105.1,XM_017344161.1,XM_017338225.1,NM_001171490.1,XR_001793909.1,XM_002710762.3,XM_002722978.3,XM_002708305.3,XM_008251027.2,XM_002720143.3,XM_017349126.1,XM_008251…
	mitochondrial envelope	3	129	670	26801	0.6288	0.97286	0.930267	GO:0005740	XM_008256543.2,XM_008260706.2,XM_017347775.1
	mitochondrion	10	129	2234	26801	0.6408	0.982161	0.92999	GO:0005739	XM_017346427.1,XM_008260706.2,XM_008265728.2,XM_017347775.1,XM_002708305.3,XM_017338041.1,XM_008256543.2,XM_008269678.2,XM_017346429.1,XM_002715728.3
	cytoplasmic part	44	129	9506	26801	0.6579	0.999033	0.961648	GO:0044444	XM_017347245.1,XM_017349126.1,XM_017346427.1,XM_008251381.2,NM_001109816.1,XM_017349232.1,XM_017338346.1,XM_008254859.2,XM_008254856.2,XM_017338041.1,XM_017339214.1,XM_008249650.2,XM_002722278.3,NM_001171266.1,XM_008265728.2,XM_008260706.2,XM_002723852.3,XM_017347775.1,XM_008249762.2,NM_001171416.1,XM_008251380.2,XM_008253660.2,XM_008254854.2,XM_002715728.3,XM_008254860.2,XM_017344161.1,XM_008269…
	nucleus	44	129	9556	26801	0.674	0.9998	0.956616	GO:0005634	XM_017347245.1,XM_008260145.2,XM_008251381.2,XM_002722231.3,XM_008251510.2,XR_001793910.1,XM_017338346.1,XM_008261151.1,XM_008254859.2,XM_017338041.1,XM_008254856.2,XM_017339214.1,XM_008265728.2,XM_002713499.3,XM_008255454.2,XM_008257291.2,XM_008249762.2,XM_017338251.1,XM_008251380.2,XM_008253660.2,XM_008254854.2,XM_008254860.2,XR_516173.2,XM_017344087.1,XM_008251512.2,XM_017339561.1,XM_002723382…
	receptor complex	2	129	483	26801	0.6779	0.9998	0.860289	GO:0043235	NM_001082065.1,XM_017348683.1
	plasma membrane protein complex	3	129	739	26801	0.6937	0.9998	0.843409	GO:0098797	NM_001082065.1,NM_001082393.1,XM_017348683.1
	nucleolus	5	129	1210	26801	0.6967	0.9998	0.858511	GO:0005730	XM_008251512.2,XM_008251511.2,XM_002710418.3,XM_008255454.2,XM_008251510.2
	intracellular organelle	76	129	16365	26801	0.7235	0.9998	0.964848	GO:0043229	XM_017347245.1,XM_008260145.2,XM_017346427.1,XM_002722231.3,XM_008251510.2,XM_008254856.2,XM_008249650.2,XM_017345335.1,XM_002722278.3,XM_017345337.1,XM_008255454.2,XM_008257291.2,XM_017338251.1,XM_008251380.2,XM_008263560.2,XM_002714781.3,XM_017344087.1,XM_008251512.2,XM_008251511.2,XM_008261209.2,XM_017344161.1,XM_008262350.2,XM_017338225.1,XM_008269712.2,XM_002709497.3,NM_001171490.1,XM_017344…
	macromolecular complex	30	129	6786	26801	0.7354	0.9998	0.918478	GO:0032991	XR_516173.2,XM_017347245.1,XM_017339561.1,NM_001082065.1,XM_017349105.1,NM_001109816.1,XM_008261209.2,XM_017349111.1,XM_017344161.1,XM_017338346.1,XM_008254859.2,XM_008254856.2,XM_008269678.2,XM_008254857.2,NM_001082393.1,XM_002718960.2,XM_008269712.2,XM_017349107.1,XM_017344111.1,XM_002713499.3,XM_017348683.1,XM_008257291.2,XM_008249762.2,XM_002713521.3,XM_017349106.1,NM_001171416.1,XM_008256543…
	protein complex	24	129	5662	26801	0.7884	0.9998	0.880649	GO:0043234	XR_516173.2,XM_017347245.1,XM_017339561.1,NM_001082065.1,NM_001109816.1,XM_008261209.2,XM_017344161.1,XM_008254859.2,XM_008254856.2,XM_008269678.2,XM_008254857.2,NM_001082393.1,XM_002718960.2,XM_008269712.2,XM_017344111.1,XM_002713499.3,XM_017348683.1,XM_008249762.2,XM_002713521.3,NM_001171416.1,XM_008256543.2,XM_008253660.2,XM_008254854.2,XM_008254860.2
	intracellular	91	129	19737	26801	0.8161	0.9998	0.957903	GO:0005622	XM_017347245.1,XM_008260145.2,XM_017346427.1,XM_002722231.3,XM_008251510.2,XM_017339261.1,XM_008254856.2,XM_008249650.2,XM_017345335.1,XM_002722278.3,XM_017345337.1,XM_002719996.3,XM_008255454.2,XM_008257291.2,NM_001171416.1,XM_017349106.1,XM_017338251.1,XM_008251380.2,XM_008263560.2,XM_002714781.3,XM_017344087.1,XM_008251512.2,XM_008251511.2,XM_017349105.1,XM_008261209.2,XM_017344161.1,XM_008262…
	bounding membrane of organelle	8	129	2149	26801	0.8201	0.9998	0.773419	GO:0098588	NM_001171266.1,XM_002723852.3,XM_008254856.2,XM_008254857.2,XM_008256543.2,XM_017340523.1,XM_008254854.2,XM_008254860.2
	cytosol	10	129	2659	26801	0.8339	0.9998	0.781345	GO:0005829	XM_002723852.3,XM_017344161.1,XM_002718070.3,XM_008249762.2,XM_017349232.1,XM_002713521.3,NM_001171416.1,XM_008254859.2,XM_008254856.2,XM_008253660.2
	cell surface	3	129	958	26801	0.8434	0.9998	0.650604	GO:0009986	NM_001082065.1,XM_017348683.1,XM_017343428.1
	integral component of plasma membrane	4	129	1233	26801	0.849	0.9998	0.673997	GO:0005887	XM_017349126.1,NM_001082065.1,XM_002718819.3,XM_017345601.1
	plasma membrane region	4	129	1246	26801	0.8546	0.9998	0.666965	GO:0098590	XM_008262351.2,XM_008262350.2,XM_002723852.3,XM_017348683.1
	organelle	82	129	18118	26801	0.8577	0.9998	0.940297	GO:0043226	XM_017347245.1,XM_008260145.2,XM_017346427.1,XM_002722231.3,XM_008251510.2,XM_008254856.2,XM_008249650.2,XM_017345335.1,XM_002722278.3,XM_017345337.1,XM_008255454.2,XM_008257291.2,XM_017338251.1,XM_008251380.2,XM_008263560.2,XM_002714781.3,XM_017344087.1,XM_008251512.2,NM_001082065.1,XM_008251511.2,XM_008261209.2,XM_017344161.1,XM_008262350.2,XM_017338225.1,XM_008269712.2,XM_002709497.3,NM_001171…
	intracellular part	85	129	18746	26801	0.8634	0.9998	0.942045	GO:0044424	XM_017347245.1,XM_008260145.2,XM_017346427.1,XM_002722231.3,XM_008251510.2,XM_008254856.2,XM_008249650.2,XM_017345335.1,XM_002722278.3,XM_017345337.1,XM_008255454.2,XM_008257291.2,NM_001171416.1,XM_017349106.1,XM_017338251.1,XM_008251380.2,XM_008263560.2,XM_002714781.3,XM_017344087.1,XM_008251512.2,XM_008251511.2,XM_017349105.1,XM_008261209.2,XM_017344161.1,XM_008262350.2,XM_017338225.1,XM_008269…
	intrinsic component of plasma membrane	4	129	1299	26801	0.876	0.9998	0.639753	GO:0031226	XM_017349126.1,NM_001082065.1,XM_002718819.3,XM_017345601.1
	cell projection part	4	129	1318	26801	0.8829	0.9998	0.63053	GO:0044463	XM_008261151.1,XM_017344087.1,XM_008251027.2,XM_002722978.3
	transferase complex	3	129	1048	26801	0.8837	0.9998	0.594732	GO:1990234	XM_008261209.2,XM_017344111.1,XM_002713499.3
	extracellular exosome	14	129	3783	26801	0.8858	0.9998	0.76887	GO:0070062	XM_002707928.3,NM_001082065.1,XM_008263543.2,XM_008260706.2,XM_002723852.3,XM_017347775.1,XM_002722978.3,XM_017338041.1,XM_017338251.1,XM_008262351.2,XM_008262350.2,XM_017350890.1,XM_002709541.3,XM_008251027.2
	extracellular vesicle	14	129	3801	26801	0.8899	0.9998	0.765229	GO:1903561	XM_002707928.3,NM_001082065.1,XM_008263543.2,XM_008260706.2,XM_002723852.3,XM_017347775.1,XM_002722978.3,XM_017338041.1,XM_017338251.1,XM_008262351.2,XM_008262350.2,XM_017350890.1,XM_002709541.3,XM_008251027.2
	extracellular organelle	14	129	3803	26801	0.8903	0.9998	0.764827	GO:0043230	XM_002707928.3,NM_001082065.1,XM_008263543.2,XM_008260706.2,XM_002723852.3,XM_017347775.1,XM_002722978.3,XM_017338041.1,XM_017338251.1,XM_008262351.2,XM_008262350.2,XM_017350890.1,XM_002709541.3,XM_008251027.2
	endomembrane system	17	129	4503	26801	0.891	0.9998	0.784347	GO:0012505	XM_017347245.1,XM_017349126.1,XM_008254856.2,XM_008254857.2,XM_008249650.2,XM_017338225.1,XM_002709541.3,XM_002722278.3,NM_001171266.1,XM_002723852.3,XM_002718070.3,XM_008253660.2,XM_017340523.1,XM_002718819.3,XM_008254854.2,XM_008254860.2,XM_002720143.3
	plasma membrane part	10	129	2866	26801	0.8936	0.9998	0.724912	GO:0044459	XM_017349126.1,NM_001082065.1,XM_002723852.3,XM_017348683.1,XM_017343428.1,XM_008262351.2,NM_001082393.1,XM_008262350.2,XM_002718819.3,XM_017345601.1
	actin cytoskeleton	2	129	788	26801	0.8954	0.9998	0.527309	GO:0015629	XM_002718960.2,NM_001109816.1
	membrane protein complex	4	129	1355	26801	0.8955	0.9998	0.613313	GO:0098796	XM_008256543.2,NM_001082065.1,NM_001082393.1,XM_017348683.1
	endoplasmic reticulum membrane	2	129	801	26801	0.9006	0.9998	0.518751	GO:0005789	XM_017340523.1,NM_001171266.1
	nuclear outer membrane-endoplasmic reticulum membrane network	2	129	818	26801	0.907	0.9998	0.50797	GO:0042175	XM_017340523.1,NM_001171266.1
	vesicle	18	129	4855	26801	0.9135	0.9998	0.770273	GO:0031982	NM_001082065.1,XM_017338041.1,XM_008262351.2,XM_008262350.2,XM_008249650.2,XM_017338225.1,XM_002709541.3,XM_002722278.3,XM_002707928.3,XM_008260706.2,XM_008263543.2,XM_017347775.1,XM_002723852.3,XM_002718070.3,XM_002722978.3,XM_017338251.1,XM_017350890.1,XM_008251027.2
	cell projection	8	129	2462	26801	0.914	0.9998	0.675092	GO:0042995	XM_017344087.1,XM_002723852.3,XM_017348683.1,XM_002722978.3,XM_008254859.2,XM_008261151.1,XM_008254856.2,XM_008251027.2
	catalytic complex	4	129	1439	26801	0.9198	0.9998	0.577511	GO:1902494	XM_008269678.2,XM_008261209.2,XM_017344111.1,XM_002713499.3
	organelle membrane	10	129	3006	26801	0.9231	0.9998	0.69115	GO:0031090	NM_001171266.1,XM_008260706.2,XM_002723852.3,XM_017347775.1,XM_008254856.2,XM_008256543.2,XM_008254857.2,XM_017340523.1,XM_008254854.2,XM_008254860.2
	intracellular membrane-bounded organelle	62	129	14508	26801	0.9288	0.9998	0.887862	GO:0043231	XM_017347245.1,XM_017349126.1,XM_008260145.2,XM_017346427.1,XM_008251381.2,XM_002722231.3,XM_008251510.2,XR_001793910.1,XM_017338346.1,XM_008261151.1,XM_008254859.2,XM_017338041.1,XM_008254856.2,XM_017339214.1,XM_008249650.2,XM_002722278.3,NM_001171266.1,XM_008260706.2,XM_008265728.2,XM_002723852.3,XM_002713499.3,XM_017347775.1,XM_008255454.2,XM_008257291.2,XM_008249762.2,XM_017338251.1,XM_008251…
	membrane region	4	129	1493	26801	0.9327	0.9998	0.556623	GO:0098589	XM_008262351.2,XM_008262350.2,XM_002723852.3,XM_017348683.1
	extracellular space	4	129	1504	26801	0.9351	0.9998	0.552552	GO:0005615	NM_001082065.1,XM_002723382.3,XM_002708013.3,XM_017344975.1
	organelle envelope	3	129	1220	26801	0.9361	0.9998	0.510884	GO:0031967	XM_008256543.2,XM_008260706.2,XM_017347775.1
	envelope	3	129	1227	26801	0.9377	0.9998	0.50797	GO:0031975	XM_008256543.2,XM_008260706.2,XM_017347775.1
	endoplasmic reticulum part	2	129	935	26801	0.9418	0.9998	0.444406	GO:0044432	XM_017340523.1,NM_001171266.1
	extracellular region part	18	129	5069	26801	0.9438	0.9998	0.737754	GO:0044421	XM_017347245.1,NM_001082065.1,XM_002723382.3,XM_002708013.3,XM_017338041.1,XM_008262351.2,XM_008262350.2,XM_002709541.3,XM_002707928.3,XM_008260706.2,XM_008263543.2,XM_017344975.1,XM_017347775.1,XM_002723852.3,XM_002722978.3,XM_017338251.1,XM_017350890.1,XM_008251027.2
	cytoplasmic vesicle	3	129	1287	26801	0.9499	0.9998	0.484288	GO:0031410	XM_002707928.3,XM_002723852.3,XM_002718070.3
	intracellular vesicle	3	129	1290	26801	0.9505	0.9998	0.483162	GO:0097708	XM_002707928.3,XM_002723852.3,XM_002718070.3
	cytoplasmic, membrane-bounded vesicle	2	129	1131	26801	0.9742	0.9998	0.367391	GO:0016023	XM_002723852.3,XM_002718070.3
	membrane-bounded vesicle	2	129	1134	26801	0.9745	0.9998	0.366419	GO:0031988	XM_002723852.3,XM_002718070.3
	neuron projection	2	129	1157	26801	0.9769	0.9998	0.359135	GO:0043005	XM_002723852.3,XM_017348683.1
	extracellular region	18	129	5497	26801	0.9785	0.9998	0.680312	GO:0005576	XM_017347245.1,NM_001082065.1,XM_002723382.3,XM_002708013.3,XM_017338041.1,XM_008262351.2,XM_008262350.2,XM_002709541.3,XM_002707928.3,XM_008260706.2,XM_008263543.2,XM_017344975.1,XM_017347775.1,XM_002723852.3,XM_002722978.3,XM_017338251.1,XM_017350890.1,XM_008251027.2
	membrane-bounded organelle	68	129	16429	26801	0.9808	0.9998	0.859922	GO:0043227	XM_017347245.1,XM_008260145.2,XM_017346427.1,XM_002722231.3,XM_008251510.2,XM_008254856.2,XM_008249650.2,XM_002722278.3,XM_008255454.2,XM_008257291.2,XM_017338251.1,XM_008251380.2,XM_017344087.1,XM_008251512.2,NM_001082065.1,XM_008251511.2,XM_008261209.2,XM_017344161.1,XM_008262350.2,XM_017338225.1,XM_008269712.2,XM_017344111.1,XR_001793909.1,XM_002710418.3,XM_002710762.3,XM_008263543.2,XM_002722…
	endoplasmic reticulum	3	129	1719	26801	0.9905	0.9998	0.362582	GO:0005783	XM_017340523.1,NM_001171266.1,XM_002720143.3
	whole membrane	5	129	2377	26801	0.9911	0.9998	0.437021	GO:0098805	XM_008256543.2,XM_008262351.2,XM_008262350.2,XM_002723852.3,XM_017348683.1
	cell periphery	19	129	6202	26801	0.9933	0.9998	0.636478	GO:0071944	XM_017349126.1,NM_001082065.1,XM_008251381.2,XM_017343428.1,XM_017349232.1,XM_002714370.1,XM_008262351.2,XM_017339214.1,XM_008262350.2,NM_001082393.1,XR_001792627.1,XM_017348683.1,XM_002723852.3,XM_002722978.3,XR_001792626.1,XM_008251380.2,XM_002718819.3,XM_008251027.2,XM_017345601.1
	integral component of membrane	29	129	8620	26801	0.994	0.9998	0.69896	GO:0016021	XM_017349126.1,NM_001082065.1,NM_001167330.1,XM_017338475.1,XM_017344161.1,XM_017343428.1,XM_002714370.1,XM_008269678.2,NM_001082393.1,NM_001167222.1,XM_002719996.3,XM_002717291.3,XM_008263543.2,XM_008260706.2,XM_017344975.1,XM_017347775.1,NM_001167310.1,XM_017348683.1,NM_001167319.1,XM_002713521.3,XM_017338474.1,XM_017338251.1,XM_008256543.2,XM_002714842.3,XM_002718819.3,XM_008251087.2,XM_002719…
	intrinsic component of membrane	29	129	8684	26801	0.9949	0.9998	0.693808	GO:0031224	XM_017349126.1,NM_001082065.1,NM_001167330.1,XM_017338475.1,XM_017344161.1,XM_017343428.1,XM_002714370.1,XM_008269678.2,NM_001082393.1,NM_001167222.1,XM_002719996.3,XM_002717291.3,XM_008263543.2,XM_008260706.2,XM_017344975.1,XM_017347775.1,NM_001167310.1,XM_017348683.1,NM_001167319.1,XM_002713521.3,XM_017338474.1,XM_017338251.1,XM_008256543.2,XM_002714842.3,XM_002718819.3,XM_008251087.2,XM_002719…
	neuron part	2	129	1650	26801	0.9974	0.9998	0.25183	GO:0097458	XM_002723852.3,XM_017348683.1
	cell part	96	129	22488	26801	0.9979	0.9998	0.886914	GO:0044464	XM_017347245.1,XM_008260145.2,XM_017346427.1,XM_002722231.3,XM_008251510.2,XM_017343428.1,XM_017339261.1,XM_008254856.2,XM_008249650.2,XM_017345335.1,XM_002722278.3,XM_017345337.1,XM_002719996.3,XM_017348683.1,XM_008255454.2,XM_008257291.2,NM_001171416.1,XM_017349106.1,XM_017338251.1,XM_008251380.2,XM_008263560.2,XM_002714781.3,XM_017344087.1,XM_008251512.2,NM_001082065.1,XM_008251511.2,XM_017349…
	membrane part	34	129	10235	26801	0.9983	0.9998	0.690164	GO:0044425	XM_017349126.1,XM_017343428.1,NM_001082393.1,NM_001167222.1,XM_002719996.3,NM_001171266.1,XM_008260706.2,XM_017344975.1,XM_002723852.3,XM_017347775.1,NM_001167310.1,XM_017348683.1,NM_001167319.1,XM_017338474.1,XM_017338251.1,XM_008251087.2,XM_002719997.3,XM_017345601.1,NM_001167330.1,NM_001082065.1,XM_017338475.1,XM_017344161.1,XM_002714370.1,XM_008262350.2,XM_008262351.2,XM_008269678.2,XM_002717…
	cell	96	129	22591	26801	0.9986	0.9998	0.882871	GO:0005623	XM_017347245.1,XM_008260145.2,XM_017346427.1,XM_002722231.3,XM_008251510.2,XM_017343428.1,XM_017339261.1,XM_008254856.2,XM_008249650.2,XM_017345335.1,XM_002722278.3,XM_017345337.1,XM_002719996.3,XM_017348683.1,XM_008255454.2,XM_008257291.2,NM_001171416.1,XM_017349106.1,XM_017338251.1,XM_008251380.2,XM_008263560.2,XM_002714781.3,XM_017344087.1,XM_008251512.2,NM_001082065.1,XM_008251511.2,XM_017349…
	membrane	47	129	13626	26801	0.9996	0.9998	0.716623	GO:0016020	XM_017349126.1,XM_017343428.1,XM_017349232.1,XM_008254859.2,XM_008254856.2,NM_001082393.1,NM_001167222.1,XM_002719996.3,NM_001171266.1,XM_008265796.2,XM_008260706.2,XM_017344975.1,XM_002723852.3,XM_017348683.1,XM_017347775.1,NM_001167310.1,NM_001167319.1,XM_017338474.1,XM_017338251.1,XM_017350220.1,XM_008253660.2,XM_008254854.2,XM_008251087.2,XM_002719997.3,XM_008254860.2,XM_017345601.1,XR_516173…
	plasma membrane	14	129	5999	26801	0.9998	0.9998	0.484853	GO:0005886	XM_017349126.1,NM_001082065.1,XM_002723852.3,XM_017348683.1,XM_002722978.3,XM_017343428.1,XM_017349232.1,XM_002714370.1,XM_008262351.2,XM_008262350.2,NM_001082393.1,XM_002718819.3,XM_008251027.2,XM_017345601.1
MF	alpha-tubulin binding	5	87	40	24568	5.324e-07	9.74292e-05	35.2989	GO:0043014	XR_001792626.1,XM_008251380.2,XM_017339214.1,XM_008251381.2,XR_001792627.1
	tRNA dimethylallyltransferase activity	3	87	6	24568	3.511e-06	0.000321257	141.195	GO:0052381	XM_017346427.1,XM_017346429.1,XM_002715728.3
	poly-pyrimidine tract binding	4	87	57	24568	6.473e-05	0.0029614	19.8169	GO:0008187	XM_017349106.1,XM_017349105.1,XM_017349107.1,XM_017349111.1
	poly(U) RNA binding	4	87	57	24568	6.473e-05	0.0029614	19.8169	GO:0008266	XM_017349106.1,XM_017349105.1,XM_017349107.1,XM_017349111.1
	transforming growth factor beta receptor, pathway-specific cytoplasmic mediator activity	2	87	5	24568	0.0002555	0.0093513	112.956	GO:0030618	XM_002713521.3,XM_017344161.1
	nitrate reductase activity	2	87	6	24568	0.0003399	0.0103669	94.1303	GO:0008940	XM_008260706.2,XM_017347775.1
	oxidoreductase activity, acting on other nitrogenous compounds as donors	2	87	7	24568	0.0004361	0.0114009	80.6831	GO:0016661	XM_008260706.2,XM_017347775.1
	single-stranded RNA binding	4	87	104	24568	0.0005861	0.0132076	10.8612	GO:0003727	XM_017349106.1,XM_017349105.1,XM_017349107.1,XM_017349111.1
	molybdenum ion binding	2	87	9	24568	0.0006631	0.0132076	62.7535	GO:0030151	XM_008260706.2,XM_017347775.1
	lactate transmembrane transporter activity	2	87	10	24568	0.0007939	0.0132076	56.4782	GO:0015129	XM_017349126.1,XM_002718819.3
	transforming growth factor beta receptor, cytoplasmic mediator activity	2	87	10	24568	0.0007939	0.0132076	56.4782	GO:0005072	XM_002713521.3,XM_017344161.1
	adenylate kinase activity	2	87	13	24568	0.001254	0.0191235	43.4447	GO:0004017	XM_008251027.2,XM_002722978.3
	molybdopterin cofactor binding	2	87	15	24568	0.001617	0.0227624	37.6521	GO:0043546	XM_008260706.2,XM_017347775.1
	I-SMAD binding	2	87	16	24568	0.001815	0.0237246	35.2989	GO:0070411	XM_002713521.3,XM_017344161.1
	Rab guanyl-nucleotide exchange factor activity	3	87	69	24568	0.002123	0.0246568	12.2779	GO:0017112	XM_008249650.2,XM_017338225.1,XM_002722278.3
	co-SMAD binding	2	87	18	24568	0.002244	0.0246568	31.3768	GO:0070410	XM_002713521.3,XM_017344161.1
	protein binding	50	87	10263	24568	0.002314	0.0246568	1.37577	GO:0005515	XM_008248675.2,XM_017347245.1,XM_008260145.2,XM_008251381.2,NM_001109816.1,XM_002708013.3,XM_017349232.1,XM_008261151.1,XM_008254859.2,XM_008254856.2,XM_017339214.1,XM_008249650.2,XM_002718960.2,XM_017342220.1,XM_002722278.3,XM_002721720.3,XM_017344975.1,XM_002723852.3,XM_017348683.1,XM_002713499.3,XM_008255454.2,XM_008248676.2,XM_008257291.2,XM_008249762.2,XM_008251380.2,XM_002712604.3,XM_008253…
	type I transforming growth factor beta receptor binding	2	87	19	24568	0.002475	0.0246568	29.7253	GO:0034713	XM_002713521.3,XM_017344161.1
	pheromone receptor activity	4	87	157	24568	0.00256	0.0246568	7.19467	GO:0016503	NM_001167330.1,NM_001167222.1,NM_001167310.1,NM_001167319.1
	activating transcription factor binding	3	87	82	24568	0.003402	0.0311283	10.3314	GO:0033613	XM_002713521.3,XM_017344161.1,XM_002709541.3
	transferase activity, transferring alkyl or aryl (other than methyl) groups	3	87	94	24568	0.004927	0.0429135	9.01247	GO:0016765	XM_017346427.1,XM_017346429.1,XM_002715728.3
	receptor signaling protein activity	4	87	192	24568	0.005159	0.0429135	5.88314	GO:0005057	XM_002713521.3,XM_017339261.1,XM_017344161.1,XM_017348683.1
	SMAD binding	3	87	103	24568	0.006303	0.05015	8.22497	GO:0046332	XM_002713521.3,XM_017344161.1,XM_017348683.1
	Rab GTPase binding	4	87	209	24568	0.006895	0.0525744	5.40461	GO:0017137	XM_002707928.3,XM_008249650.2,XM_017338225.1,XM_002722278.3
	R-SMAD binding	2	87	37	24568	0.00838	0.0613416	15.2644	GO:0070412	XM_002713521.3,XM_017344161.1
	monocarboxylic acid transmembrane transporter activity	2	87	39	24568	0.009231	0.064972	14.4816	GO:0008028	XM_017349126.1,XM_002718819.3
	nucleoside diphosphate kinase activity	2	87	43	24568	0.01104	0.0680011	13.1345	GO:0004550	XM_008251027.2,XM_002722978.3
	ubiquitin protein ligase activity	4	87	241	24568	0.01113	0.0680011	4.68698	GO:0061630	XM_008249650.2,XM_017338225.1,XM_002722278.3,XM_002720143.3
	tubulin binding	6	87	525	24568	0.01128	0.0680011	3.22732	GO:0015631	XR_001792626.1,XM_008251380.2,XM_017339214.1,XM_008251381.2,NM_001171490.1,XR_001792627.1
	ATP binding	16	87	2459	24568	0.01225	0.0680011	1.83744	GO:0005524	XR_516173.2,XM_017346427.1,NM_001109816.1,XM_008254859.2,XM_017339261.1,XM_008254856.2,XM_008254857.2,XM_017346429.1,XM_002718960.2,NM_001171490.1,XM_017348683.1,XM_002722978.3,XM_002715728.3,XM_008254854.2,XM_008251027.2,XM_008254860.2
	ubiquitin-like protein ligase activity	4	87	249	24568	0.0124	0.0680011	4.5364	GO:0061659	XM_008249650.2,XM_017338225.1,XM_002722278.3,XM_002720143.3
	organic hydroxy compound transmembrane transporter activity	2	87	49	24568	0.01403	0.0680011	11.5262	GO:1901618	XM_017349126.1,XM_002718819.3
	purine ribonucleoside triphosphate binding	18	87	2939	24568	0.01407	0.0680011	1.72951	GO:0035639	XR_516173.2,XM_017346427.1,NM_001109816.1,XM_008254859.2,XM_017339261.1,XM_008254856.2,XM_008254857.2,XM_017346429.1,XM_002718960.2,NM_001171490.1,XM_008263543.2,XM_017348683.1,XM_002723852.3,XM_002722978.3,XM_002715728.3,XM_008254854.2,XM_008251027.2,XM_008254860.2
	purine ribonucleoside binding	18	87	2955	24568	0.01481	0.0680011	1.72015	GO:0032550	XR_516173.2,XM_017346427.1,NM_001109816.1,XM_008254859.2,XM_017339261.1,XM_008254856.2,XM_008254857.2,XM_017346429.1,XM_002718960.2,NM_001171490.1,XM_008263543.2,XM_017348683.1,XM_002723852.3,XM_002722978.3,XM_002715728.3,XM_008254854.2,XM_008251027.2,XM_008254860.2
	purine nucleoside binding	18	87	2959	24568	0.015	0.0680011	1.71782	GO:0001883	XR_516173.2,XM_017346427.1,NM_001109816.1,XM_008254859.2,XM_017339261.1,XM_008254856.2,XM_008254857.2,XM_017346429.1,XM_002718960.2,NM_001171490.1,XM_008263543.2,XM_017348683.1,XM_002723852.3,XM_002722978.3,XM_002715728.3,XM_008254854.2,XM_008251027.2,XM_008254860.2
	ribonucleoside binding	18	87	2960	24568	0.01505	0.0680011	1.71724	GO:0032549	XR_516173.2,XM_017346427.1,NM_001109816.1,XM_008254859.2,XM_017339261.1,XM_008254856.2,XM_008254857.2,XM_017346429.1,XM_002718960.2,NM_001171490.1,XM_008263543.2,XM_017348683.1,XM_002723852.3,XM_002722978.3,XM_002715728.3,XM_008254854.2,XM_008251027.2,XM_008254860.2
	aromatase activity	2	87	51	24568	0.0151	0.0680011	11.0741	GO:0070330	XM_017340523.1,NM_001171266.1
	protein kinase C binding	2	87	51	24568	0.0151	0.0680011	11.0741	GO:0005080	XM_008262351.2,XM_008262350.2
	transforming growth factor beta receptor binding	2	87	51	24568	0.0151	0.0680011	11.0741	GO:0005160	XM_002713521.3,XM_017344161.1
	nucleoside binding	18	87	2967	24568	0.01539	0.0680011	1.71319	GO:0001882	XR_516173.2,XM_017346427.1,NM_001109816.1,XM_008254859.2,XM_017339261.1,XM_008254856.2,XM_008254857.2,XM_017346429.1,XM_002718960.2,NM_001171490.1,XM_008263543.2,XM_017348683.1,XM_002723852.3,XM_002722978.3,XM_002715728.3,XM_008254854.2,XM_008251027.2,XM_008254860.2
	adenyl ribonucleotide binding	16	87	2530	24568	0.01572	0.0680011	1.78587	GO:0032559	XR_516173.2,XM_017346427.1,NM_001109816.1,XM_008254859.2,XM_017339261.1,XM_008254856.2,XM_008254857.2,XM_017346429.1,XM_002718960.2,NM_001171490.1,XM_017348683.1,XM_002722978.3,XM_002715728.3,XM_008254854.2,XM_008251027.2,XM_008254860.2
	adenyl nucleotide binding	16	87	2537	24568	0.0161	0.0680011	1.78094	GO:0030554	XR_516173.2,XM_017346427.1,NM_001109816.1,XM_008254859.2,XM_017339261.1,XM_008254856.2,XM_008254857.2,XM_017346429.1,XM_002718960.2,NM_001171490.1,XM_017348683.1,XM_002722978.3,XM_002715728.3,XM_008254854.2,XM_008251027.2,XM_008254860.2
	nucleotide kinase activity	2	87	53	24568	0.01619	0.0680011	10.6563	GO:0019201	XM_008251027.2,XM_002722978.3
	protein serine/threonine kinase activity	7	87	739	24568	0.01635	0.0680011	2.67488	GO:0004674	XM_008254859.2,XM_017339261.1,XM_008254856.2,XM_008254857.2,XM_008254854.2,XM_017348683.1,XM_008254860.2
	purine ribonucleotide binding	18	87	3029	24568	0.01867	0.0756019	1.67812	GO:0032555	XR_516173.2,XM_017346427.1,NM_001109816.1,XM_008254859.2,XM_017339261.1,XM_008254856.2,XM_008254857.2,XM_017346429.1,XM_002718960.2,NM_001171490.1,XM_008263543.2,XM_017348683.1,XM_002723852.3,XM_002722978.3,XM_002715728.3,XM_008254854.2,XM_008251027.2,XM_008254860.2
	purine nucleotide binding	18	87	3037	24568	0.01913	0.0756019	1.6737	GO:0017076	XR_516173.2,XM_017346427.1,NM_001109816.1,XM_008254859.2,XM_017339261.1,XM_008254856.2,XM_008254857.2,XM_017346429.1,XM_002718960.2,NM_001171490.1,XM_008263543.2,XM_017348683.1,XM_002723852.3,XM_002722978.3,XM_002715728.3,XM_008254854.2,XM_008251027.2,XM_008254860.2
	small GTPase binding	5	87	434	24568	0.01966	0.0756019	3.25335	GO:0031267	XM_002707928.3,XM_008249650.2,XM_017338225.1,XM_008253660.2,XM_002722278.3
	ribonucleotide binding	18	87	3049	24568	0.01983	0.0756019	1.66712	GO:0032553	XR_516173.2,XM_017346427.1,NM_001109816.1,XM_008254859.2,XM_017339261.1,XM_008254856.2,XM_008254857.2,XM_017346429.1,XM_002718960.2,NM_001171490.1,XM_008263543.2,XM_017348683.1,XM_002723852.3,XM_002722978.3,XM_002715728.3,XM_008254854.2,XM_008251027.2,XM_008254860.2
	nucleotide binding	22	87	4012	24568	0.02165	0.079422	1.5485	GO:0000166	XR_516173.2,XM_017346427.1,XM_017349105.1,NM_001109816.1,XM_017349111.1,XM_008254859.2,XM_017339261.1,XM_008254856.2,XM_008254857.2,XM_017346429.1,XM_002718960.2,NM_001171490.1,XM_017349107.1,XM_008263543.2,XM_002723852.3,XM_017348683.1,XM_002722978.3,XM_017349106.1,XM_008254854.2,XM_002715728.3,XM_008251027.2,XM_008254860.2
	nucleoside phosphate binding	22	87	4013	24568	0.0217	0.079422	1.54812	GO:1901265	XR_516173.2,XM_017346427.1,XM_017349105.1,NM_001109816.1,XM_017349111.1,XM_008254859.2,XM_017339261.1,XM_008254856.2,XM_008254857.2,XM_017346429.1,XM_002718960.2,NM_001171490.1,XM_017349107.1,XM_008263543.2,XM_002723852.3,XM_017348683.1,XM_002722978.3,XM_017349106.1,XM_008254854.2,XM_002715728.3,XM_008251027.2,XM_008254860.2
	oxidoreductase activity, acting on paired donors, with incorporation or reduction of molecular oxygen, reduced flavin or flavoprotein as one donor, and incorporation of one atom of oxygen	2	87	66	24568	0.02412	0.0853765	8.5573	GO:0016712	XM_017340523.1,NM_001171266.1
	GTPase binding	5	87	459	24568	0.02426	0.0853765	3.07615	GO:0051020	XM_002707928.3,XM_008249650.2,XM_017338225.1,XM_008253660.2,XM_002722278.3
	cytokine receptor binding	4	87	319	24568	0.02756	0.09516	3.54095	GO:0005126	XM_002713521.3,XM_002708013.3,XM_017344975.1,XM_017344161.1
	heterocyclic compound binding	42	87	9312	24568	0.03126	0.105937	1.27367	GO:1901363	XM_017347245.1,XM_008260145.2,XM_017346427.1,NM_001109816.1,XM_017349111.1,XM_008254859.2,XM_017339261.1,XM_008254856.2,XM_008249650.2,XM_002718960.2,XM_017342220.1,XM_008251271.2,NM_001171266.1,XM_008260706.2,XM_002723852.3,XM_017348683.1,XM_017347775.1,XM_008255454.2,XM_008257291.2,NM_001171416.1,XM_017349106.1,XM_008254854.2,XM_002715728.3,XM_008254860.2,XR_516173.2,XM_017349105.1,XM_017344161…
	heme binding	3	87	196	24568	0.03349	0.11143	4.32231	GO:0020037	NM_001171416.1,XM_017340523.1,NM_001171266.1
	organic cyclic compound binding	42	87	9396	24568	0.03625	0.11846	1.26228	GO:0097159	XM_017347245.1,XM_008260145.2,XM_017346427.1,NM_001109816.1,XM_017349111.1,XM_008254859.2,XM_017339261.1,XM_008254856.2,XM_008249650.2,XM_002718960.2,XM_017342220.1,XM_008251271.2,NM_001171266.1,XM_008260706.2,XM_002723852.3,XM_017348683.1,XM_017347775.1,XM_008255454.2,XM_008257291.2,NM_001171416.1,XM_017349106.1,XM_008254854.2,XM_002715728.3,XM_008254860.2,XR_516173.2,XM_017349105.1,XM_017344161…
	tetrapyrrole binding	3	87	206	24568	0.03787	0.12016	4.11249	GO:0046906	NM_001171416.1,XM_017340523.1,NM_001171266.1
	enzyme binding	15	87	2588	24568	0.03822	0.12016	1.63673	GO:0019899	XM_002707928.3,XM_017344087.1,XM_017344161.1,XM_008255454.2,XM_008249762.2,XM_002713521.3,XM_008261151.1,XM_008262351.2,XM_008262350.2,XM_008249650.2,XM_017338225.1,XM_002712604.3,XM_008253660.2,XM_002710418.3,XM_002722278.3
	scaffold protein binding	2	87	86	24568	0.03874	0.12016	6.56723	GO:0097110	XM_008262351.2,XM_008262350.2
	receptor signaling protein serine/threonine kinase activity	2	87	90	24568	0.04199	0.12807	6.27535	GO:0004702	XM_017339261.1,XM_017348683.1
	pyridoxal phosphate binding	2	87	93	24568	0.04449	0.13347	6.07292	GO:0030170	XM_008260706.2,XM_017347775.1
	binding	73	87	18621	24568	0.04613	0.136158	1.10706	GO:0005488	XM_017347245.1,XM_008260145.2,XM_017346427.1,XM_017339261.1,XM_008254856.2,XM_008249650.2,XM_008256612.2,XM_002722278.3,XM_017344975.1,XM_017348683.1,XM_008255454.2,XM_008248676.2,XM_008257291.2,NM_001171416.1,XM_017349106.1,XM_017338251.1,XM_008251380.2,XM_017344087.1,NM_001082065.1,XM_017349105.1,XM_017344161.1,XM_008262350.2,XM_017338225.1,XM_008269712.2,NM_001171490.1,XM_002710418.3,XM_008263…
	small molecule binding	22	87	4382	24568	0.05183	0.150554	1.41775	GO:0036094	XR_516173.2,XM_017346427.1,XM_017349105.1,NM_001109816.1,XM_017349111.1,XM_008254859.2,XM_017339261.1,XM_008254856.2,XM_008254857.2,XM_017346429.1,XM_002718960.2,NM_001171490.1,XM_017349107.1,XM_008263543.2,XM_002723852.3,XM_017348683.1,XM_002722978.3,XM_017349106.1,XM_008254854.2,XM_002715728.3,XM_008251027.2,XM_008254860.2
	nucleobase-containing compound kinase activity	2	87	106	24568	0.05592	0.159896	5.32813	GO:0019205	XM_008251027.2,XM_002722978.3
	Ras GTPase binding	4	87	415	24568	0.06104	0.169857	2.72184	GO:0017016	XM_002707928.3,XM_008249650.2,XM_017338225.1,XM_002722278.3
	transition metal ion binding	14	87	2528	24568	0.06126	0.169857	1.56387	GO:0046914	XR_516173.2,XM_002723382.3,NM_001171266.1,XM_008260706.2,XM_017347775.1,XM_008255454.2,NM_001171416.1,XM_008256612.2,XM_008249650.2,XM_017340523.1,XM_017338225.1,XM_002711168.3,XM_002710418.3,XM_002720143.3
	protein homodimerization activity	7	87	1009	24568	0.06755	0.18361	1.9591	GO:0042803	XM_002713521.3,XM_017347245.1,XM_008253660.2,XM_017342220.1,XM_002723852.3,XM_017344161.1,XM_017348683.1
	phosphoprotein binding	2	87	119	24568	0.06825	0.18361	4.74606	GO:0051219	XM_008254859.2,XM_017342220.1
	double-stranded RNA binding	2	87	120	24568	0.06923	0.18361	4.70651	GO:0003725	XM_002710418.3,XM_008255454.2
	iron ion binding	3	87	268	24568	0.07109	0.18585	3.16109	GO:0005506	NM_001171416.1,XM_017340523.1,NM_001171266.1
	phosphotransferase activity, phosphate group as acceptor	2	87	123	24568	0.07221	0.186119	4.59172	GO:0016776	XM_008251027.2,XM_002722978.3
	phosphatase binding	3	87	273	24568	0.0742	0.188592	3.1032	GO:0019902	XM_002713521.3,XM_008253660.2,XM_017344161.1
	carbohydrate derivative binding	18	87	3584	24568	0.07715	0.192892	1.41826	GO:0097367	XR_516173.2,XM_017346427.1,NM_001109816.1,XM_008254859.2,XM_017339261.1,XM_008254856.2,XM_008254857.2,XM_017346429.1,XM_002718960.2,NM_001171490.1,XM_008263543.2,XM_017348683.1,XM_002723852.3,XM_002722978.3,XM_002715728.3,XM_008254854.2,XM_008251027.2,XM_008254860.2
	ion binding	39	87	9055	24568	0.078	0.192892	1.21626	GO:0043167	XM_008260145.2,XM_017346427.1,NM_001109816.1,XM_008261151.1,XM_008254859.2,XM_017339261.1,XM_008254856.2,XM_008249650.2,XM_008256612.2,XM_002718960.2,XM_002711168.3,XM_008251271.2,NM_001171266.1,XM_008260706.2,XM_002723852.3,XM_017347775.1,XM_017348683.1,XM_008257291.2,XM_008255454.2,NM_001171416.1,XM_017338251.1,XM_008254854.2,XM_002715728.3,XM_008254860.2,XR_516173.2,XM_017344087.1,XM_002723382…
	protein domain specific binding	6	87	853	24568	0.08313	0.202837	1.98634	GO:0019904	XM_008261151.1,XM_017344087.1,XM_017347245.1,XM_002712915.3,XM_008259765.2,XM_008249762.2
	transcription corepressor activity	3	87	290	24568	0.08521	0.205177	2.92128	GO:0003714	XM_002723382.3,XM_002712915.3,XM_008259765.2
	metal ion binding	26	87	5698	24568	0.09122	0.216796	1.28855	GO:0046872	XR_516173.2,XM_017344087.1,XM_008260145.2,XM_002723382.3,XM_017344161.1,XM_008261151.1,XM_008254859.2,XM_008249650.2,XM_008256612.2,XM_017338225.1,XM_002711168.3,XM_002710418.3,XM_008251271.2,NM_001171266.1,XM_008260706.2,XM_002723852.3,XM_017347775.1,XM_017348683.1,XM_008257291.2,XM_008255454.2,XM_002713521.3,NM_001171416.1,XM_017338251.1,XM_017340523.1,XM_002715728.3,XM_002720143.3
	oxidoreductase activity	7	87	1091	24568	0.0929	0.217958	1.81186	GO:0016491	XM_008269678.2,XM_017340523.1,XM_002723382.3,NM_001171266.1,XM_008260706.2,XM_017347775.1,XM_017350890.1
	protein dimerization activity	9	87	1545	24568	0.09694	0.224557	1.64499	GO:0046983	XM_017344087.1,XM_017347245.1,XM_002723852.3,XM_017344161.1,XM_017348683.1,XM_002713521.3,XM_008261151.1,XM_017342220.1,XM_008253660.2
	carboxylic acid transmembrane transporter activity	2	87	154	24568	0.1052	0.23812	3.66741	GO:0046943	XM_017349126.1,XM_002718819.3
	organic acid transmembrane transporter activity	2	87	155	24568	0.1063	0.23812	3.64375	GO:0005342	XM_017349126.1,XM_002718819.3
	anion binding	20	87	4256	24568	0.1079	0.23812	1.32702	GO:0043168	XR_516173.2,XM_017346427.1,NM_001109816.1,XM_008254859.2,XM_017339261.1,XM_008254856.2,XM_008254857.2,XM_017346429.1,XM_002718960.2,NM_001171490.1,XM_008260706.2,XM_008263543.2,XM_017347775.1,XM_017348683.1,XM_002723852.3,XM_002722978.3,XM_008254854.2,XM_002715728.3,XM_008251027.2,XM_008254860.2
	cation binding	26	87	5802	24568	0.108	0.23812	1.26545	GO:0043169	XR_516173.2,XM_017344087.1,XM_008260145.2,XM_002723382.3,XM_017344161.1,XM_008261151.1,XM_008254859.2,XM_008249650.2,XM_008256612.2,XM_017338225.1,XM_002711168.3,XM_002710418.3,XM_008251271.2,NM_001171266.1,XM_008260706.2,XM_002723852.3,XM_017347775.1,XM_017348683.1,XM_008257291.2,XM_008255454.2,XM_002713521.3,NM_001171416.1,XM_017338251.1,XM_017340523.1,XM_002715728.3,XM_002720143.3
	enhancer binding	2	87	159	24568	0.1108	0.241386	3.55209	GO:0035326	XM_002713521.3,XM_017344161.1
	protein binding, bridging	2	87	162	24568	0.1142	0.245866	3.48631	GO:0030674	XM_008262351.2,XM_008262350.2
	transferase activity	19	87	4058	24568	0.1192	0.251783	1.32218	GO:0016740	XM_017346427.1,XM_008254859.2,XM_017339261.1,XM_008254856.2,XM_008269678.2,XM_008254857.2,XM_017346429.1,XM_008249650.2,XM_017338225.1,XM_002722278.3,XM_017348683.1,XM_002722978.3,XM_017350220.1,XM_002712604.3,XM_002715728.3,XM_008254854.2,XM_008251027.2,XM_008254860.2,XM_002720143.3
	GTPase regulator activity	3	87	338	24568	0.1197	0.251783	2.50643	GO:0030695	XM_008253660.2,XM_017338629.1,XM_017349232.1
	chromatin binding	5	87	738	24568	0.1223	0.254328	1.91322	GO:0003682	XM_002713521.3,XM_008260145.2,XM_002723382.3,XM_017342220.1,XM_017344161.1
	Ras guanyl-nucleotide exchange factor activity	3	87	345	24568	0.1251	0.257228	2.45557	GO:0005088	XM_008249650.2,XM_017338225.1,XM_002722278.3
	kinase activity	9	87	1647	24568	0.1292	0.262707	1.54312	GO:0016301	XM_017348683.1,XM_002722978.3,XM_017339261.1,XM_008254859.2,XM_008254856.2,XM_008254857.2,XM_008254854.2,XM_008251027.2,XM_008254860.2
	monooxygenase activity	2	87	179	24568	0.1341	0.269353	3.1552	GO:0004497	XM_017340523.1,NM_001171266.1
	protein kinase activity	7	87	1205	24568	0.1359	0.269353	1.64044	GO:0004672	XM_008254859.2,XM_017339261.1,XM_008254856.2,XM_008254857.2,XM_008254854.2,XM_017348683.1,XM_008254860.2
	cytoskeletal protein binding	8	87	1443	24568	0.1395	0.269353	1.56558	GO:0008092	XM_008251381.2,NM_001109816.1,XM_008251380.2,XR_001792626.1,XM_017339214.1,XM_002718960.2,NM_001171490.1,XR_001792627.1
	nucleoside-triphosphatase regulator activity	3	87	364	24568	0.1402	0.269353	2.3274	GO:0060589	XM_008253660.2,XM_017338629.1,XM_017349232.1
	glycoprotein binding	2	87	185	24568	0.1413	0.269353	3.05287	GO:0001948	XM_008254859.2,XM_017348683.1
	organic anion transmembrane transporter activity	2	87	185	24568	0.1413	0.269353	3.05287	GO:0008514	XM_017349126.1,XM_002718819.3
	ubiquitin-protein transferase activity	4	87	567	24568	0.1431	0.269972	1.99217	GO:0004842	XM_008249650.2,XM_017338225.1,XM_002722278.3,XM_002720143.3
	enzyme activator activity	4	87	571	24568	0.1457	0.272072	1.97822	GO:0008047	XM_008253660.2,XM_017338629.1,XM_002723852.3,XM_017349232.1
	binding, bridging	2	87	190	24568	0.1474	0.272467	2.97253	GO:0060090	XM_008262351.2,XM_008262350.2
	cytokine activity	2	87	196	24568	0.1547	0.281748	2.88154	GO:0005125	XM_002708013.3,XM_017344975.1
	RNA polymerase II core promoter proximal region sequence-specific DNA binding	4	87	586	24568	0.1555	0.281748	1.92758	GO:0000978	XM_002713521.3,XM_008260145.2,XM_017344161.1,XM_008257291.2
	ubiquitin-like protein transferase activity	4	87	593	24568	0.1602	0.287397	1.90483	GO:0019787	XM_008249650.2,XM_017338225.1,XM_002722278.3,XM_002720143.3
	metalloendopeptidase activity	2	87	202	24568	0.1621	0.287397	2.79595	GO:0004222	XM_008256612.2,XM_002711168.3
	core promoter proximal region sequence-specific DNA binding	4	87	599	24568	0.1643	0.287397	1.88575	GO:0000987	XM_002713521.3,XM_008260145.2,XM_017344161.1,XM_008257291.2
	core promoter proximal region DNA binding	4	87	600	24568	0.1649	0.287397	1.88261	GO:0001159	XM_002713521.3,XM_008260145.2,XM_017344161.1,XM_008257291.2
	protein heterodimerization activity	4	87	606	24568	0.169	0.291764	1.86397	GO:0046982	XM_002713521.3,XM_008261151.1,XM_017344087.1,XM_017344161.1
	poly(A) RNA binding	10	87	2015	24568	0.1756	0.300325	1.40144	GO:0044822	XM_017349105.1,XM_002723852.3,XM_017349111.1,XM_008255454.2,XM_002708305.3,XM_017349106.1,XM_008262351.2,XM_008262350.2,XM_017349107.1,XM_002710418.3
	transcription factor activity, RNA polymerase II core promoter proximal region sequence-specific binding	4	87	624	24568	0.1815	0.307542	1.8102	GO:0000982	XM_002713521.3,XM_008260145.2,XM_017344161.1,XM_008257291.2
	motor activity	2	87	243	24568	0.2142	0.35962	2.3242	GO:0003774	XM_002718960.2,NM_001109816.1
	RNA binding	12	87	2625	24568	0.217	0.361009	1.29093	GO:0003723	XR_516173.2,XM_008263543.2,XM_017349105.1,XM_002723852.3,XM_017349111.1,XM_008255454.2,XM_002708305.3,XM_017349106.1,XM_008262351.2,XM_008262350.2,XM_017349107.1,XM_002710418.3
	calcium ion binding	5	87	909	24568	0.221	0.364351	1.5533	GO:0005509	XM_008261151.1,XM_017344087.1,XM_017338251.1,XM_008256612.2,XM_002711168.3
	transferase activity, transferring phosphorus-containing groups	9	87	1891	24568	0.2263	0.369758	1.34401	GO:0016772	XM_017348683.1,XM_002722978.3,XM_017339261.1,XM_008254859.2,XM_008254856.2,XM_008254857.2,XM_008254854.2,XM_008251027.2,XM_008254860.2
	phosphotransferase activity, alcohol group as acceptor	7	87	1405	24568	0.2305	0.370495	1.40693	GO:0016773	XM_008254859.2,XM_017339261.1,XM_008254856.2,XM_008254857.2,XM_008254854.2,XM_017348683.1,XM_008254860.2
	transcriptional activator activity, RNA polymerase II core promoter proximal region sequence-specific binding	3	87	467	24568	0.2308	0.370495	1.81407	GO:0001077	XM_002713521.3,XM_008260145.2,XM_017344161.1
	RNA polymerase II transcription factor activity, sequence-specific DNA binding	5	87	930	24568	0.2345	0.373161	1.51823	GO:0000981	XM_002713521.3,XM_008260145.2,XM_017344161.1,XM_017348683.1,XM_008257291.2
	cell adhesion molecule binding	2	87	273	24568	0.2533	0.397172	2.0688	GO:0050839	XM_008262351.2,XM_008262350.2
	transcription regulatory region DNA binding	6	87	1205	24568	0.2556	0.397172	1.4061	GO:0044212	XM_002713521.3,XM_008260145.2,XM_017342220.1,XM_008269712.2,XM_017344161.1,XM_008257291.2
	G-protein coupled receptor activity	7	87	1453	24568	0.2561	0.397172	1.36045	GO:0004930	XM_002717291.3,XM_002714370.1,NM_001167330.1,NM_001167222.1,NM_001167310.1,NM_001167319.1,XM_017345601.1
	regulatory region DNA binding	6	87	1212	24568	0.2597	0.397609	1.39797	GO:0000975	XM_002713521.3,XM_008260145.2,XM_017342220.1,XM_008269712.2,XM_017344161.1,XM_008257291.2
	oxidoreductase activity, acting on paired donors, with incorporation or reduction of molecular oxygen	2	87	279	24568	0.2611	0.397609	2.02431	GO:0016705	XM_017340523.1,NM_001171266.1
	guanyl-nucleotide exchange factor activity	3	87	501	24568	0.2629	0.397609	1.69096	GO:0005085	XM_008249650.2,XM_017338225.1,XM_002722278.3
	regulatory region nucleic acid binding	6	87	1222	24568	0.2657	0.39855	1.38653	GO:0001067	XM_002713521.3,XM_008260145.2,XM_017342220.1,XM_008269712.2,XM_017344161.1,XM_008257291.2
	identical protein binding	8	87	1736	24568	0.2727	0.405724	1.30134	GO:0042802	XM_017347245.1,NM_001082065.1,XM_002723852.3,XM_017344161.1,XM_017348683.1,XM_002713521.3,XM_017342220.1,XM_008253660.2
	coenzyme binding	2	87	302	24568	0.2912	0.429755	1.87014	GO:0050662	XM_008260706.2,XM_017347775.1
	signal transducer activity	11	87	2562	24568	0.2969	0.434262	1.21245	GO:0004871	XM_002717291.3,NM_001167330.1,XM_017344161.1,XM_017348683.1,NM_001167310.1,NM_001167319.1,XM_002713521.3,XM_002714370.1,XM_017339261.1,NM_001167222.1,XM_017345601.1
	GTPase activator activity	2	87	308	24568	0.299	0.434262	1.83371	GO:0005096	XM_008253660.2,XM_017338629.1
	anion transmembrane transporter activity	2	87	315	24568	0.3081	0.443955	1.79296	GO:0008509	XM_017349126.1,XM_002718819.3
	cysteine-type peptidase activity	2	87	318	24568	0.312	0.446062	1.77604	GO:0008234	XM_008265728.2,XM_008249762.2
	transcription factor binding	4	87	801	24568	0.3164	0.448847	1.41019	GO:0008134	XM_002713521.3,XR_516173.2,XM_017344161.1,XM_002709541.3
	ATPase activity	3	87	560	24568	0.3196	0.449898	1.51281	GO:0016887	XR_516173.2,XM_002718960.2,NM_001171490.1
	metallopeptidase activity	2	87	329	24568	0.3263	0.455824	1.71666	GO:0008237	XM_008256612.2,XM_002711168.3
	transcriptional activator activity, RNA polymerase II transcription regulatory region sequence-specific binding	3	87	574	24568	0.3332	0.460095	1.47591	GO:0001228	XM_002713521.3,XM_008260145.2,XM_017344161.1
	catalytic activity	36	87	9491	24568	0.3366	0.460095	1.07113	GO:0003824	XM_017346427.1,NM_001109816.1,XM_008254859.2,XM_017339261.1,XM_008254856.2,XM_008249650.2,XM_008256612.2,XM_002718960.2,XM_002711168.3,XM_002722278.3,NM_001171266.1,XM_008265728.2,XM_008260706.2,XM_017348683.1,XM_017347775.1,XM_008249762.2,XM_017350220.1,XM_002712604.3,XM_008254854.2,XM_002715728.3,XM_008254860.2,XR_516173.2,XM_002723382.3,XM_008269678.2,XM_008254857.2,XM_017346429.1,XM_017338225…
	nucleoside-triphosphatase activity	5	87	1080	24568	0.3369	0.460095	1.30736	GO:0017111	XR_516173.2,XM_002718960.2,XM_008263543.2,NM_001109816.1,NM_001171490.1
	RNA polymerase II regulatory region sequence-specific DNA binding	4	87	866	24568	0.3687	0.498271	1.30435	GO:0000977	XM_002713521.3,XM_008260145.2,XM_017344161.1,XM_008257291.2
	RNA polymerase II regulatory region DNA binding	4	87	868	24568	0.3703	0.498271	1.30134	GO:0001012	XM_002713521.3,XM_008260145.2,XM_017344161.1,XM_008257291.2
	magnesium ion binding	2	87	369	24568	0.3774	0.504118	1.53057	GO:0000287	XM_008254859.2,XM_002723852.3
	ATPase activity, coupled	2	87	380	24568	0.3912	0.515014	1.48627	GO:0042623	XR_516173.2,NM_001171490.1
	pyrophosphatase activity	5	87	1157	24568	0.3912	0.515014	1.22036	GO:0016462	XR_516173.2,XM_002718960.2,XM_008263543.2,NM_001109816.1,NM_001171490.1
	hydrolase activity, acting on acid anhydrides, in phosphorus-containing anhydrides	5	87	1161	24568	0.394	0.515014	1.21615	GO:0016818	XR_516173.2,XM_002718960.2,XM_008263543.2,NM_001109816.1,NM_001171490.1
	hydrolase activity, acting on acid anhydrides	5	87	1168	24568	0.399	0.516524	1.20886	GO:0016817	XR_516173.2,XM_002718960.2,XM_008263543.2,NM_001109816.1,NM_001171490.1
	transmembrane signaling receptor activity	8	87	1975	24568	0.4008	0.516524	1.14386	GO:0004888	XM_002717291.3,NM_001167330.1,XM_017348683.1,NM_001167310.1,NM_001167319.1,XM_002714370.1,NM_001167222.1,XM_017345601.1
	endopeptidase activity	3	87	663	24568	0.4186	0.535691	1.27779	GO:0004175	XM_008256612.2,XM_002711168.3,XM_008249762.2
	cofactor binding	2	87	417	24568	0.4366	0.554846	1.35439	GO:0048037	XM_008260706.2,XM_017347775.1
	transmembrane receptor activity	8	87	2046	24568	0.4398	0.555058	1.10417	GO:0099600	XM_002717291.3,NM_001167330.1,XM_017348683.1,NM_001167310.1,NM_001167319.1,XM_002714370.1,NM_001167222.1,XM_017345601.1
	transcription regulatory region sequence-specific DNA binding	4	87	959	24568	0.4431	0.555392	1.17786	GO:0000976	XM_002713521.3,XM_008260145.2,XM_017344161.1,XM_008257291.2
	ubiquitin protein ligase binding	2	87	431	24568	0.4533	0.564312	1.3104	GO:0031625	XM_002713521.3,XM_017344161.1
	ubiquitin-like protein ligase binding	2	87	440	24568	0.4639	0.57157	1.28359	GO:0044389	XM_002713521.3,XM_017344161.1
	sequence-specific double-stranded DNA binding	4	87	991	24568	0.4682	0.57157	1.13982	GO:1990837	XM_002713521.3,XM_008260145.2,XM_017344161.1,XM_008257291.2
	molecular function regulator	7	87	1821	24568	0.4685	0.57157	1.08552	GO:0098772	XM_008249650.2,XM_017338225.1,XM_008253660.2,XM_017338629.1,XM_002723852.3,XM_002722278.3,XM_017349232.1
	peptidase activity, acting on L-amino acid peptides	4	87	998	24568	0.4736	0.573966	1.13183	GO:0070011	XM_008256612.2,XM_008265728.2,XM_002711168.3,XM_008249762.2
	zinc ion binding	8	87	2145	24568	0.4937	0.590496	1.05321	GO:0008270	XR_516173.2,XM_008255454.2,XM_008256612.2,XM_008249650.2,XM_017338225.1,XM_002710418.3,XM_002711168.3,XM_002720143.3
	signaling receptor activity	8	87	2160	24568	0.5017	0.590496	1.04589	GO:0038023	XM_002717291.3,NM_001167330.1,XM_017348683.1,NM_001167310.1,NM_001167319.1,XM_002714370.1,NM_001167222.1,XM_017345601.1
	receptor activity	9	87	2445	24568	0.5035	0.590496	1.03948	GO:0004872	XM_002717291.3,NM_001167330.1,XM_002723382.3,XM_017348683.1,NM_001167310.1,NM_001167319.1,XM_002714370.1,NM_001167222.1,XM_017345601.1
	molecular transducer activity	9	87	2445	24568	0.5035	0.590496	1.03948	GO:0060089	XM_002717291.3,NM_001167330.1,XM_002723382.3,XM_017348683.1,NM_001167310.1,NM_001167319.1,XM_002714370.1,NM_001167222.1,XM_017345601.1
	peptidase activity	4	87	1037	24568	0.5036	0.590496	1.08926	GO:0008233	XM_008256612.2,XM_008265728.2,XM_002711168.3,XM_008249762.2
	transcription cofactor activity	3	87	759	24568	0.5066	0.590496	1.11617	GO:0003712	XM_002723382.3,XM_002712915.3,XM_008259765.2
	nucleic acid binding	22	87	6179	24568	0.5295	0.613282	1.00544	GO:0003676	XR_516173.2,XM_017347245.1,XM_008260145.2,XM_017349105.1,XM_017349111.1,XM_017344161.1,XM_008262351.2,XM_008262350.2,XM_008249650.2,XM_017338225.1,XM_008269712.2,XM_017342220.1,XM_017349107.1,XM_002710418.3,XM_008251271.2,XM_008263543.2,XM_002723852.3,XM_008257291.2,XM_008255454.2,XM_002713521.3,XM_002708305.3,XM_017349106.1
	protein kinase binding	3	87	793	24568	0.5361	0.615109	1.06831	GO:0019901	XM_008262351.2,XM_008262350.2,XM_008249762.2
	GTP binding	2	87	506	24568	0.5378	0.615109	1.11617	GO:0005525	XM_008263543.2,XM_002723852.3
	double-stranded DNA binding	4	87	1114	24568	0.5604	0.63562	1.01397	GO:0003690	XM_002713521.3,XM_008260145.2,XM_017344161.1,XM_008257291.2
	transcription factor activity, transcription factor binding	3	87	826	24568	0.5639	0.63562	1.02563	GO:0000989	XM_002723382.3,XM_002712915.3,XM_008259765.2
	transcription factor activity, protein binding	3	87	829	24568	0.5663	0.63562	1.02192	GO:0000988	XM_002723382.3,XM_002712915.3,XM_008259765.2
	guanyl ribonucleotide binding	2	87	539	24568	0.5721	0.63562	1.04783	GO:0032561	XM_008263543.2,XM_002723852.3
	guanyl nucleotide binding	2	87	540	24568	0.5731	0.63562	1.04589	GO:0019001	XM_008263543.2,XM_002723852.3
	ion transmembrane transporter activity	4	87	1144	24568	0.5816	0.641161	0.98738	GO:0015075	XM_017349126.1,XM_008256543.2,NM_001082393.1,XM_002718819.3
	substrate-specific transporter activity	5	87	1468	24568	0.6001	0.655968	0.961822	GO:0022892	NM_001171416.1,XM_017349126.1,XM_008256543.2,NM_001082393.1,XM_002718819.3
	enzyme regulator activity	4	87	1174	24568	0.6022	0.655968	0.962149	GO:0030234	XM_008253660.2,XM_017338629.1,XM_002723852.3,XM_017349232.1
	DNA binding	10	87	2975	24568	0.6188	0.670062	0.949213	GO:0003677	XR_516173.2,XM_017347245.1,XM_008260145.2,XM_017344161.1,XM_008257291.2,XM_002713521.3,XM_008249650.2,XM_008269712.2,XM_017342220.1,XM_017338225.1
	kinase binding	3	87	904	24568	0.6253	0.673117	0.937138	GO:0019900	XM_008262351.2,XM_008262350.2,XM_008249762.2
	substrate-specific transmembrane transporter activity	4	87	1227	24568	0.6372	0.681916	0.920589	GO:0022891	XM_017349126.1,XM_008256543.2,NM_001082393.1,XM_002718819.3
	actin binding	2	87	623	24568	0.651	0.692634	0.906552	GO:0003779	XM_002718960.2,NM_001109816.1
	receptor binding	6	87	1889	24568	0.6673	0.701361	0.896953	GO:0005102	XM_002713521.3,XM_002708013.3,XM_017344975.1,XM_017344161.1,XM_002718070.3,XM_017349232.1
	transcription factor activity, sequence-specific DNA binding	5	87	1590	24568	0.6707	0.701361	0.888021	GO:0003700	XM_002713521.3,XM_008260145.2,XM_017344161.1,XM_017348683.1,XM_008257291.2
	nucleic acid binding transcription factor activity	5	87	1590	24568	0.6707	0.701361	0.888021	GO:0001071	XM_002713521.3,XM_008260145.2,XM_017344161.1,XM_017348683.1,XM_008257291.2
	macromolecular complex binding	7	87	2210	24568	0.676	0.702886	0.894451	GO:0044877	XM_002713521.3,XR_516173.2,XM_008260145.2,XM_002723382.3,XM_017342220.1,NM_001171490.1,XM_017344161.1
	inorganic cation transmembrane transporter activity	2	87	687	24568	0.7032	0.727037	0.822098	GO:0022890	XM_008256543.2,NM_001082393.1
	transmembrane transporter activity	4	87	1344	24568	0.7072	0.727065	0.840449	GO:0022857	XM_017349126.1,XM_008256543.2,NM_001082393.1,XM_002718819.3
	transporter activity	5	87	1746	24568	0.7487	0.765431	0.808679	GO:0005215	NM_001171416.1,XM_017349126.1,XM_008256543.2,NM_001082393.1,XM_002718819.3
	sequence-specific DNA binding	4	87	1506	24568	0.7875	0.800625	0.750042	GO:0043565	XM_002713521.3,XM_008260145.2,XM_017344161.1,XM_008257291.2
	cation transmembrane transporter activity	2	87	829	24568	0.7962	0.804998	0.681281	GO:0008324	XM_008256543.2,NM_001082393.1
	structural molecule activity	2	87	874	24568	0.8198	0.824304	0.646203	GO:0005198	XM_008262351.2,XM_008262350.2
	hydrolase activity	10	87	3890	24568	0.8995	0.8995	0.72594	GO:0016787	XR_516173.2,XM_008263543.2,XM_008265728.2,NM_001109816.1,XM_008249762.2,XM_008256612.2,XM_002718960.2,NM_001171490.1,XM_002709541.3,XM_002711168.3
