# Supplementary material for: Genome-wide identification and characterization of perirenal adipose tissue microRNAs in rabbits fed a high-fat diet
Source: Biosci Rep. 2021 Apr 27;41(4):BSR20204297. doi: 10.1042/BSR20204297 (PMC8082595; doi:10.1042/BSR20204297)
Supplement: Supplementary Tables S1-S8 [file BSR-2020-4297_supp.zip › BSR-2020-4297_suppS6.xlsx]

## Sheet: Sheet1
Pathway	Target genes annotation in term	Target genes with KEGG annotation	Genes annotation in term	All genes with KEGG annotation	Pvalue	FDR	Rich factor	Pathway ID	Level 1	Level 2	Genes	KOs
mRNA surveillance pathway	10	150	263	33430	4.61e-07	5.66784e-05	8.47402	ko03015	Genetic Information Processing	Translation	XM_002721720.3;XM_008248670.2;XM_008248672.2;XM_008248675.2;XM_008248676.2;XM_008263543.2;XM_017349105.1;XM_017349106.1;XM_017349107.1;XM_017349111.1	K06100+K14416+K14411
Maturity onset diabetes of the young	5	150	49	33430	4.41e-06	0.000271154	22.7415	ko04950	Human Diseases	Endocrine and metabolic diseases	XM_008271142.2;XM_008271143.2;XM_008271144.2;XM_008271145.2;XM_008271147.2	K08034
Tight junction	11	150	589	33430	8.59e-05	0.00352354	4.1622	ko04530	Cellular Processes	Cellular community - eukaryotes	NM_001109816.1;XM_002718960.2;XM_002721720.3;XM_008248670.2;XM_008248672.2;XM_008248675.2;XM_008248676.2;XM_008270722.1;XM_008270723.2;XM_008270724.2;XM_017348977.1	K10352+K06100
Hedgehog signaling pathway - fly	5	150	104	33430	0.0001338	0.00411435	10.7147	ko04341	Environmental Information Processing	Signal transduction	XM_008254854.2;XM_008254856.2;XM_008254857.2;XM_008254859.2;XM_008254860.2	K08957
Hedgehog signaling pathway	5	150	145	33430	0.0005851	0.0143935	7.68506	ko04340	Environmental Information Processing	Signal transduction	XM_008254854.2;XM_008254856.2;XM_008254857.2;XM_008254859.2;XM_008254860.2	K08957
Arrhythmogenic right ventricular cardiomyopathy (ARVC)	5	150	202	33430	0.002437	0.0499585	5.5165	ko05412	Human Diseases	Cardiovascular diseases	NM_001082065.1;NM_001082393.1;XM_008262350.2;XM_008262351.2;XM_008271101.2	K06476+K04866+K10381
Thiamine metabolism	2	150	28	33430	0.007943	0.13957	15.919	ko00730	Metabolism	Metabolism of cofactors and vitamins	XM_002722978.3;XM_008251027.2	K00939
p53 signaling pathway	4	150	181	33430	0.009686	0.148922	4.92523	ko04115	Cellular Processes	Cell growth and death	XM_002710418.3;XM_008249762.2;XM_008253660.2;XM_008255454.2	K10137+K04399+K07207
Breast cancer	5	150	316	33430	0.01488	0.20336	3.52637	ko05224	Human Diseases	Cancers: Specific types	XM_008254854.2;XM_008254856.2;XM_008254857.2;XM_008254859.2;XM_008254860.2	K08957
Linoleic acid metabolism	3	150	117	33430	0.01677	0.206271	5.71453	ko00591	Metabolism	Lipid metabolism	NM_001171266.1;XM_008270285.1;XM_017340523.1	K07413
Mucin type O-glycan biosynthesis	2	150	51	33430	0.02354	0.252252	8.73987	ko00512	Metabolism	Glycan biosynthesis and metabolism	XM_008256667.2;XM_017341942.1	K00731
Wnt signaling pathway	5	150	361	33430	0.02461	0.252252	3.0868	ko04310	Environmental Information Processing	Signal transduction	XM_008254854.2;XM_008254856.2;XM_008254857.2;XM_008254859.2;XM_008254860.2	K08957
Legionellosis	3	150	163	33430	0.03861	0.36531	4.10184	ko05134	Human Diseases	Infectious diseases: Bacterial	XM_002723852.3;XM_008249762.2;XM_008263543.2	K07937+K04399+K14416
Inflammatory mediator regulation of TRP channels	4	150	292	33430	0.0442	0.388329	3.05297	ko04750	Organismal Systems	Sensory system	NM_001171266.1;XM_008270285.1;XM_017339261.1;XM_017340523.1	K07413+K04441
FoxO signaling pathway	4	150	308	33430	0.05177	0.405763	2.89437	ko04068	Environmental Information Processing	Signal transduction	XM_002710762.3;XM_002713521.3;XM_017339261.1;XM_017344161.1	K10305+K04500+K04441
Retinol metabolism	3	150	191	33430	0.05655	0.405763	3.50052	ko00830	Metabolism	Metabolism of cofactors and vitamins	NM_001171266.1;XM_008270285.1;XM_017340523.1	K07413
Signaling pathways regulating pluripotency of stem cells	4	150	321	33430	0.05842	0.405763	2.77715	ko04550	Cellular Processes	Cellular community - eukaryotes	XM_002713521.3;XM_017339261.1;XM_017344161.1;XM_017348683.1	K04500+K04441+K04673
TGF-beta signaling pathway	3	150	195	33430	0.05938	0.405763	3.42872	ko04350	Environmental Information Processing	Signal transduction	XM_002713521.3;XM_017344161.1;XM_017348683.1	K04500+K04673
Pancreatic cancer	3	150	202	33430	0.0645	0.417553	3.3099	ko05212	Human Diseases	Cancers: Specific types	XM_002713521.3;XM_008249762.2;XM_017344161.1	K04500+K04399
Endocytosis	7	150	800	33430	0.07082	0.431779	1.95008	ko04144	Cellular Processes	Transport and catabolism	XM_002713521.3;XM_002718069.3;XM_002718070.3;XM_002723852.3;XM_017344161.1;XM_017349232.1;XM_017350890.1	K04500+K19367+K07937+K12482+K12183
AGE-RAGE signaling pathway in diabetic complications	3	150	219	33430	0.07775	0.431779	3.05297	ko04933	Human Diseases	Endocrine and metabolic diseases	XM_002713521.3;XM_017339261.1;XM_017344161.1	K04500+K04441
Chagas disease (American trypanosomiasis)	3	150	226	33430	0.08352	0.431779	2.95841	ko05142	Human Diseases	Infectious diseases: Parasitic	XM_002713521.3;XM_017339261.1;XM_017344161.1	K04500+K04441
Steroid hormone biosynthesis	3	150	227	33430	0.08436	0.431779	2.94537	ko00140	Metabolism	Lipid metabolism	NM_001171266.1;XM_008270285.1;XM_017340523.1	K07413
Arachidonic acid metabolism	3	150	228	33430	0.08521	0.431779	2.93246	ko00590	Metabolism	Lipid metabolism	NM_001171266.1;XM_008270285.1;XM_017340523.1	K07413
Colorectal cancer	3	150	231	33430	0.08776	0.431779	2.89437	ko05210	Human Diseases	Cancers: Specific types	XM_002713521.3;XM_008249762.2;XM_017344161.1	K04500+K04399
Th17 cell differentiation	3	150	246	33430	0.101	0.455524	2.71789	ko04659	Organismal Systems	Immune system	XM_002713521.3;XM_017339261.1;XM_017344161.1	K04500+K04441
Chemical carcinogenesis	3	150	249	33430	0.1037	0.455524	2.68514	ko05204	Human Diseases	Cancers: Overview	NM_001171266.1;XM_008270285.1;XM_017340523.1	K07413
Small cell lung cancer	3	150	251	33430	0.1056	0.455524	2.66375	ko05222	Human Diseases	Cancers: Specific types	NM_001082065.1;XM_008249762.2;XM_017338251.1	K06476+K04399+K06240
Hypertrophic cardiomyopathy (HCM)	3	150	253	33430	0.1074	0.455524	2.64269	ko05410	Human Diseases	Cardiovascular diseases	NM_001082065.1;NM_001082393.1;XM_008271101.2	K06476+K04866
Glycosphingolipid biosynthesis - globo and isoglobo series	1	150	26	33430	0.1139	0.46699	8.57179	ko00603	Metabolism	Glycan biosynthesis and metabolism	XM_017350220.1	K20736
VEGF signaling pathway	2	150	130	33430	0.1179	0.467027	3.42872	ko04370	Environmental Information Processing	Signal transduction	XM_008249762.2;XM_017339261.1	K04399+K04441
Fanconi anemia pathway	2	150	133	33430	0.1223	0.467027	3.35138	ko03460	Genetic Information Processing	Replication and repair	XM_017338251.1;XM_017339561.1	K10895+K10888
Inflammatory bowel disease (IBD)	2	150	135	33430	0.1253	0.467027	3.30173	ko05321	Human Diseases	Immune diseases	XM_002713521.3;XM_017344161.1	K04500
Dilated cardiomyopathy (DCM)	3	150	282	33430	0.1357	0.480403	2.37092	ko05414	Human Diseases	Cardiovascular diseases	NM_001082065.1;NM_001082393.1;XM_008271101.2	K06476+K04866
Serotonergic synapse	3	150	283	33430	0.1367	0.480403	2.36254	ko04726	Organismal Systems	Nervous system	NM_001171266.1;XM_008270285.1;XM_017340523.1	K07413
Toxoplasmosis	3	150	292	33430	0.1459	0.498492	2.28973	ko05145	Human Diseases	Infectious diseases: Parasitic	XM_008249762.2;XM_017338251.1;XM_017339261.1	K04399+K06240+K04441
Cardiac muscle contraction	2	150	153	33430	0.1527	0.507624	2.91329	ko04260	Organismal Systems	Circulatory system	NM_001082393.1;XM_008271101.2	K04866
Lysosome	3	150	306	33430	0.1607	0.520161	2.18497	ko04142	Cellular Processes	Transport and catabolism	XM_002707928.3;XM_008269824.2;XM_008269874.2	K12384
Amyotrophic lateral sclerosis (ALS)	2	150	170	33430	0.1795	0.566115	2.62196	ko05014	Human Diseases	Neurodegenerative diseases	XM_008249762.2;XM_017339261.1	K04399+K04441
Apelin signaling pathway	3	150	344	33430	0.2029	0.623918	1.9436	ko04371	Environmental Information Processing	Signal transduction	XM_002713521.3;XM_008271294.2;XM_017344161.1	K04500+K04174
Platinum drug resistance	2	150	188	33430	0.2085	0.624664	2.37092	ko01524	Human Diseases	Drug resistance: Antineoplastic	XM_008249762.2;XM_017347245.1	K04399+K10847
Adrenergic signaling in cardiomyocytes	3	150	353	33430	0.2133	0.624664	1.89405	ko04261	Organismal Systems	Circulatory system	NM_001082393.1;XM_008271101.2;XM_017339261.1	K04866+K04441
Phototransduction	1	150	62	33430	0.246	0.703674	3.59462	ko04744	Organismal Systems	Sensory system	XM_017337510.1	K19627
Fluid shear stress and atherosclerosis	3	150	408	33430	0.2786	0.778814	1.63873	ko05418	Human Diseases	Cardiovascular diseases	NM_001082065.1;XM_017339261.1;XM_017348683.1	K06476+K04441+K04673
NF-kappa B signaling pathway	2	150	241	33430	0.2958	0.80852	1.84952	ko04064	Environmental Information Processing	Signal transduction	XM_002708013.3;XM_017344975.1	K16062+K03157
Thyroid hormone signaling pathway	2	150	253	33430	0.3155	0.816925	1.76179	ko04919	Organismal Systems	Endocrine system	XM_008249762.2;XM_008253660.2	K04399+K07207
Parkinson's disease	2	150	255	33430	0.3188	0.816925	1.74797	ko05012	Human Diseases	Neurodegenerative diseases	XM_008249762.2;XM_008256543.2	K04399+K02128
MAPK signaling pathway - fly	2	150	255	33430	0.3188	0.816925	1.74797	ko04013	Environmental Information Processing	Signal transduction	XM_008274321.2;XM_017339261.1	K20230+K04441
Hippo signaling pathway	3	150	455	33430	0.3358	0.842927	1.46945	ko04390	Environmental Information Processing	Signal transduction	XM_002713521.3;XM_017344161.1;XM_017348683.1	K04500+K04673
Cytokine-cytokine receptor interaction	3	150	464	33430	0.3468	0.853128	1.44095	ko04060	Environmental Information Processing	Signaling molecules and interaction	XM_002708013.3;XM_017344975.1;XM_017348683.1	K16062+K03157+K04673
ABC transporters	1	150	100	33430	0.3642	0.858134	2.22867	ko02010	Environmental Information Processing	Membrane transport	XM_017349232.1	K05659
ECM-receptor interaction	2	150	287	33430	0.3706	0.858134	1.55308	ko04512	Environmental Information Processing	Signaling molecules and interaction	NM_001082065.1;XM_017338251.1	K06476+K06240
Non-small cell lung cancer	1	150	108	33430	0.3866	0.858134	2.06358	ko05223	Human Diseases	Cancers: Specific types	XM_008249762.2	K04399
Toll and Imd signaling pathway	1	150	115	33430	0.4056	0.858134	1.93797	ko04624	Organismal Systems	Immune system	XM_017339261.1	K04441
Adherens junction	2	150	314	33430	0.4131	0.858134	1.41953	ko04520	Cellular Processes	Cellular community - eukaryotes	XM_002713521.3;XM_017344161.1	K04500
Cell cycle	2	150	319	33430	0.4208	0.858134	1.39728	ko04110	Cellular Processes	Cell growth and death	XM_002713521.3;XM_017344161.1	K04500
Vibrio cholerae infection	1	150	121	33430	0.4214	0.858134	1.84187	ko05110	Human Diseases	Infectious diseases: Bacterial	XM_002723852.3	K07937
Platelet activation	2	150	327	33430	0.4331	0.858134	1.3631	ko04611	Organismal Systems	Immune system	NM_001082065.1;XM_017339261.1	K06476+K04441
Endometrial cancer	1	150	126	33430	0.4343	0.858134	1.76878	ko05213	Human Diseases	Cancers: Specific types	XM_008249762.2	K04399
Nucleotide excision repair	1	150	128	33430	0.4393	0.858134	1.74115	ko03420	Genetic Information Processing	Replication and repair	XM_017347245.1	K10847
Apoptosis - multiple species	1	150	139	33430	0.4664	0.858134	1.60336	ko04215	Cellular Processes	Cell growth and death	XM_008249762.2	K04399
PI3K-Akt signaling pathway	4	150	785	33430	0.4702	0.858134	1.13563	ko04151	Environmental Information Processing	Signal transduction	NM_001082065.1;XM_008249762.2;XM_008253660.2;XM_017338251.1	K06476+K04399+K07207+K06240
Prolactin signaling pathway	1	150	152	33430	0.4967	0.858134	1.46623	ko04917	Organismal Systems	Endocrine system	XM_017339261.1	K04441
Pathways in cancer	5	150	1043	33430	0.5042	0.858134	1.06839	ko05200	Human Diseases	Cancers: Overview	NM_001082065.1;XM_002713521.3;XM_008249762.2;XM_017338251.1;XM_017344161.1	K06476+K04500+K04399+K06240
Epithelial cell signaling in Helicobacter pylori infection	1	150	156	33430	0.5057	0.858134	1.42863	ko05120	Human Diseases	Infectious diseases: Bacterial	XM_017339261.1	K04441
Alzheimer's disease	2	150	378	33430	0.5077	0.858134	1.17919	ko05010	Human Diseases	Neurodegenerative diseases	XM_008249762.2;XM_008256543.2	K04399+K02128
Bile secretion	1	150	160	33430	0.5145	0.858134	1.39292	ko04976	Organismal Systems	Digestive system	XM_017349232.1	K05659
RIG-I-like receptor signaling pathway	1	150	160	33430	0.5145	0.858134	1.39292	ko04622	Organismal Systems	Immune system	XM_017339261.1	K04441
Oxytocin signaling pathway	2	150	386	33430	0.5188	0.858134	1.15475	ko04921	Organismal Systems	Endocrine system	NM_001082393.1;XM_008271101.2	K04866
Huntington's disease	2	150	388	33430	0.5215	0.858134	1.1488	ko05016	Human Diseases	Neurodegenerative diseases	XM_008249762.2;XM_008256543.2	K04399+K02128
Influenza A	2	150	396	33430	0.5325	0.858134	1.12559	ko05164	Human Diseases	Infectious diseases: Viral	XM_008249762.2;XM_017339261.1	K04399+K04441
Fc epsilon RI signaling pathway	1	150	173	33430	0.5421	0.858134	1.28825	ko04664	Organismal Systems	Immune system	XM_017339261.1	K04441
Phospholipase D signaling pathway	2	150	418	33430	0.5616	0.858134	1.06635	ko04072	Environmental Information Processing	Signal transduction	XM_002723852.3;XM_008253660.2	K07937+K07207
Salmonella infection	1	150	183	33430	0.5622	0.858134	1.21785	ko05132	Human Diseases	Infectious diseases: Bacterial	XM_017339261.1	K04441
Leishmaniasis	1	150	185	33430	0.5661	0.858134	1.20468	ko05140	Human Diseases	Infectious diseases: Parasitic	XM_017339261.1	K04441
Longevity regulating pathway - worm	1	150	186	33430	0.5681	0.858134	1.19821	ko04212	Organismal Systems	Aging	XM_017339261.1	K04441
Rheumatoid arthritis	1	150	188	33430	0.572	0.858134	1.18546	ko05323	Human Diseases	Immune diseases	XM_017344975.1	K03157
MAPK signaling pathway	3	150	669	33430	0.58	0.858134	0.999402	ko04010	Environmental Information Processing	Signal transduction	NM_001082393.1;XM_008271101.2;XM_017339261.1	K04866+K04441
Pertussis	1	150	193	33430	0.5815	0.858134	1.15475	ko05133	Human Diseases	Infectious diseases: Bacterial	XM_017339261.1	K04441
Toll-like receptor signaling pathway	1	150	194	33430	0.5834	0.858134	1.1488	ko04620	Organismal Systems	Immune system	XM_017339261.1	K04441
Th1 and Th2 cell differentiation	1	150	198	33430	0.5908	0.858134	1.12559	ko04658	Organismal Systems	Immune system	XM_017339261.1	K04441
Shigellosis	1	150	201	33430	0.5963	0.858134	1.10879	ko05131	Human Diseases	Infectious diseases: Bacterial	XM_017339261.1	K04441
Oxidative phosphorylation	1	150	210	33430	0.6123	0.858134	1.06127	ko00190	Metabolism	Energy metabolism	XM_008256543.2	K02128
Retrograde endocannabinoid signaling	1	150	210	33430	0.6123	0.858134	1.06127	ko04723	Organismal Systems	Nervous system	XM_017339261.1	K04441
Prostate cancer	1	150	214	33430	0.6193	0.858134	1.04143	ko05215	Human Diseases	Cancers: Specific types	XM_008249762.2	K04399
Purine metabolism	2	150	469	33430	0.624	0.858134	0.950391	ko00230	Metabolism	Nucleotide metabolism	XM_002722978.3;XM_008251027.2	K00939
Endocrine resistance	1	150	218	33430	0.6261	0.858134	1.02232	ko01522	Human Diseases	Drug resistance: Antineoplastic	XM_017339261.1	K04441
Progesterone-mediated oocyte maturation	1	150	223	33430	0.6344	0.858134	0.999402	ko04914	Organismal Systems	Endocrine system	XM_017339261.1	K04441
GnRH signaling pathway	1	150	229	33430	0.6441	0.858134	0.973217	ko04912	Organismal Systems	Endocrine system	XM_017339261.1	K04441
Viral myocarditis	1	150	237	33430	0.6568	0.858134	0.940366	ko05416	Human Diseases	Cardiovascular diseases	XM_008249762.2	K04399
Tuberculosis	2	150	502	33430	0.6607	0.858134	0.887915	ko05152	Human Diseases	Infectious diseases: Bacterial	XM_008249762.2;XM_017339261.1	K04399+K04441
Longevity regulating pathway	1	150	240	33430	0.6614	0.858134	0.928611	ko04211	Organismal Systems	Aging	XM_008253660.2	K07207
Hematopoietic cell lineage	1	150	255	33430	0.6835	0.858134	0.873987	ko04640	Organismal Systems	Immune system	NM_001082065.1	K06476
Hepatitis C	1	150	261	33430	0.692	0.858134	0.853895	ko05160	Human Diseases	Infectious diseases: Viral	XM_017339261.1	K04441
Lysine degradation	1	150	262	33430	0.6934	0.858134	0.850636	ko00310	Metabolism	Amino acid metabolism	XM_002712604.3	K18826
Metabolic pathways	13	150	3215	33430	0.6934	0.858134	0.901172	ko01100	Metabolism	Global and overview maps	NM_001171266.1;XM_002715728.3;XM_002722978.3;XM_008251027.2;XM_008256543.2;XM_008256667.2;XM_008269678.2;XM_008270285.1;XM_017338251.1;XM_017340523.1;XM_017341942.1;XM_017346427.1;XM_017346429.1	K07413+K00791+K00939+K02128+K00731+K13997+K06240
Neuroactive ligand-receptor interaction	2	150	547	33430	0.706	0.858134	0.814869	ko04080	Environmental Information Processing	Signaling molecules and interaction	XM_008271294.2;XM_017345601.1	K04174+K08398
Amoebiasis	1	150	274	33430	0.7095	0.858134	0.813382	ko05146	Human Diseases	Infectious diseases: Parasitic	XM_017338251.1	K06240
T cell receptor signaling pathway	1	150	275	33430	0.7108	0.858134	0.810424	ko04660	Organismal Systems	Immune system	XM_017339261.1	K04441
TNF signaling pathway	1	150	277	33430	0.7134	0.858134	0.804573	ko04668	Environmental Information Processing	Signal transduction	XM_017339261.1	K04441
IL-17 signaling pathway	1	150	280	33430	0.7173	0.858134	0.795952	ko04657	Organismal Systems	Immune system	XM_017339261.1	K04441
Choline metabolism in cancer	1	150	281	33430	0.7186	0.858134	0.79312	ko05231	Human Diseases	Cancers: Overview	XM_008253660.2	K07207
Sphingolipid signaling pathway	1	150	281	33430	0.7186	0.858134	0.79312	ko04071	Environmental Information Processing	Signal transduction	XM_017339261.1	K04441
Leukocyte transendothelial migration	1	150	307	33430	0.7497	0.875829	0.72595	ko04670	Organismal Systems	Immune system	XM_017339261.1	K04441
Focal adhesion	2	150	602	33430	0.7545	0.875829	0.740421	ko04510	Cellular Processes	Cellular community - eukaryotes	NM_001082065.1;XM_017338251.1	K06476+K06240
HTLV-I infection	2	150	607	33430	0.7585	0.875829	0.734322	ko05166	Human Diseases	Infectious diseases: Viral	XM_002713521.3;XM_017344161.1	K04500
Hepatitis B	1	150	318	33430	0.7619	0.875829	0.700839	ko05161	Human Diseases	Infectious diseases: Viral	XM_008249762.2	K04399
Rap1 signaling pathway	2	150	649	33430	0.7903	0.881284	0.6868	ko04015	Environmental Information Processing	Signal transduction	NM_001082065.1;XM_017339261.1	K06476+K04441
mTOR signaling pathway	1	150	353	33430	0.7967	0.881284	0.63135	ko04150	Environmental Information Processing	Signal transduction	XM_008253660.2	K07207
AMPK signaling pathway	1	150	354	33430	0.7977	0.881284	0.629567	ko04152	Environmental Information Processing	Signal transduction	XM_008253660.2	K07207
Dopaminergic synapse	1	150	356	33430	0.7995	0.881284	0.62603	ko04728	Organismal Systems	Nervous system	XM_017339261.1	K04441
Neurotrophin signaling pathway	1	150	362	33430	0.8048	0.881284	0.615654	ko04722	Organismal Systems	Nervous system	XM_017339261.1	K04441
Osteoclast differentiation	1	150	369	33430	0.8109	0.881284	0.603975	ko04380	Organismal Systems	Development	XM_017339261.1	K04441
Autophagy - animal	1	150	376	33430	0.8168	0.881284	0.59273	ko04140	Cellular Processes	Transport and catabolism	XM_008253660.2	K07207
Apoptosis	1	150	385	33430	0.8241	0.881359	0.578874	ko04210	Cellular Processes	Cell growth and death	XM_008249762.2	K04399
Insulin signaling pathway	1	150	394	33430	0.8312	0.881359	0.565651	ko04910	Organismal Systems	Endocrine system	XM_008253660.2	K07207
Chemokine signaling pathway	1	150	430	33430	0.8566	0.900528	0.518295	ko04062	Organismal Systems	Immune system	XM_002708013.3	K16062
Olfactory transduction	3	150	1079	33430	0.8654	0.902069	0.619648	ko04740	Organismal Systems	Sensory system	XM_002708753.3;XM_002714370.1;XM_017343783.1	K04257
Epstein-Barr virus infection	1	150	465	33430	0.8777	0.907203	0.479283	ko05169	Human Diseases	Infectious diseases: Viral	XM_017339261.1	K04441
NOD-like receptor signaling pathway	1	150	495	33430	0.8932	0.912843	0.450236	ko04621	Organismal Systems	Immune system	XM_017339261.1	K04441
Axon guidance	1	150	505	33430	0.898	0.912843	0.44132	ko04360	Organismal Systems	Development	XM_008274321.2	K06754
Proteoglycans in cancer	1	150	540	33430	0.913	0.920484	0.412716	ko05205	Human Diseases	Cancers: Overview	XM_017339261.1	K04441
Regulation of actin cytoskeleton	1	150	684	33430	0.9549	0.9549	0.325828	ko04810	Cellular Processes	Cell motility	NM_001082065.1	K06476
