# Supplementary material for: Genome-wide identification and characterization of perirenal adipose tissue microRNAs in rabbits fed a high-fat diet
Source: Biosci Rep. 2021 Apr 27;41(4):BSR20204297. doi: 10.1042/BSR20204297 (PMC8082595; doi:10.1042/BSR20204297)
Supplement: Supplementary Tables S1-S8 [file BSR-2020-4297_supp.zip › BSR-2020-4297_suppS7.xlsx]

## Sheet: Sheet1
	GO term	Target genes annotation in term	Target genes with GO annotation	Genes annotation in term	All genes with GO annotation	Pvalue	FDR	Enrichment factor	GO id	Gene list
BP	initiation of neural tube closure	13	807	13	25694	1.27e-13	3.98526e-10	31.8389	GO:0021993	XM_017349528.1,XM_017349532.1,XR_001795398.1,XM_017349534.1,XM_017349538.1,XM_017349535.1,XM_017349529.1,XM_017349531.1,XM_017349530.1,XM_017349539.1,XM_017349533.1,XM_017349536.1,XM_017349537.1
	midbrain-hindbrain boundary morphogenesis	13	807	16	25694	7.615e-13	1.1255e-09	25.8691	GO:0021555	XM_017349528.1,XM_017349532.1,XR_001795398.1,XM_017349534.1,XM_017349538.1,XM_017349535.1,XM_017349529.1,XM_017349531.1,XM_017349530.1,XM_017349539.1,XM_017349533.1,XM_017349536.1,XM_017349537.1
	midbrain-hindbrain boundary development	14	807	22	25694	1.076e-12	1.1255e-09	20.2611	GO:0030917	XM_002711085.3,XM_017349528.1,XM_017349532.1,XR_001795398.1,XM_017349534.1,XM_017349538.1,XM_017349535.1,XM_017349529.1,XM_017349531.1,XM_017349530.1,XM_017349539.1,XM_017349533.1,XM_017349536.1,XM_017349537.1
	histone ubiquitination	19	807	61	25694	2.536e-12	1.87339e-09	9.91704	GO:0016574	XM_017349532.1,XM_017349534.1,XM_017349531.1,XM_017349529.1,XM_017349530.1,XM_017349533.1,XM_017349536.1,XM_017349537.1,XM_017349528.1,XR_001795398.1,XM_017349535.1,XM_017349538.1,XM_017343426.1,XM_008259798.2,XM_002712768.3,XM_008259797.2,XM_017349539.1,XM_008252290.1,XM_008259796.2
	positive regulation of stem cell population maintenance	13	807	19	25694	3.582e-12	1.87339e-09	21.7845	GO:1902459	XM_017349528.1,XM_017349532.1,XR_001795398.1,XM_017349534.1,XM_017349538.1,XM_017349535.1,XM_017349529.1,XM_017349531.1,XM_017349530.1,XM_017349539.1,XM_017349533.1,XM_017349536.1,XM_017349537.1
	fourth ventricle development	13	807	19	25694	3.582e-12	1.87339e-09	21.7845	GO:0021592	XM_017349528.1,XM_017349532.1,XR_001795398.1,XM_017349534.1,XM_017349538.1,XM_017349535.1,XM_017349529.1,XM_017349531.1,XM_017349530.1,XM_017349539.1,XM_017349533.1,XM_017349536.1,XM_017349537.1
	regulation of stem cell population maintenance	18	807	55	25694	4.807e-12	2.15491e-09	10.42	GO:2000036	XM_017339377.1,XM_017349532.1,XM_017339376.1,XM_017349534.1,XM_008251644.2,NM_001171391.1,XM_017349529.1,XM_017349531.1,XM_017349530.1,XM_017349533.1,XM_017349536.1,XM_017349537.1,XM_017349528.1,XR_001795398.1,XM_017349535.1,XM_017349538.1,XM_008251643.2,XM_017349539.1
	third ventricle development	13	807	20	25694	5.746e-12	2.25387e-09	20.6953	GO:0021678	XM_017349528.1,XM_017349532.1,XR_001795398.1,XM_017349534.1,XM_017349538.1,XM_017349535.1,XM_017349529.1,XM_017349531.1,XM_017349530.1,XM_017349539.1,XM_017349533.1,XM_017349536.1,XM_017349537.1
	negative regulation of neural precursor cell proliferation	14	807	27	25694	8.668e-12	3.02224e-09	16.5091	GO:2000178	XM_017349528.1,XM_017349532.1,XR_001795398.1,XM_017349534.1,XM_017349538.1,XM_017349535.1,XM_002711458.3,XM_017349529.1,XM_017349531.1,XM_017349530.1,XM_017349539.1,XM_017349533.1,XM_017349536.1,XM_017349537.1
	histone H3-K36 demethylation	13	807	22	25694	1.399e-11	4.39006e-09	18.8139	GO:0070544	XM_017349528.1,XM_017349532.1,XR_001795398.1,XM_017349534.1,XM_017349538.1,XM_017349535.1,XM_017349529.1,XM_017349531.1,XM_017349530.1,XM_017349539.1,XM_017349533.1,XM_017349536.1,XM_017349537.1
	rostrocaudal neural tube patterning	14	807	29	25694	1.822e-11	5.19767e-09	15.3705	GO:0021903	XM_002711085.3,XM_017349528.1,XM_017349532.1,XR_001795398.1,XM_017349534.1,XM_017349538.1,XM_017349535.1,XM_017349529.1,XM_017349531.1,XM_017349530.1,XM_017349539.1,XM_017349533.1,XM_017349536.1,XM_017349537.1
	histone H2A monoubiquitination	13	807	27	25694	9.906e-11	2.59042e-08	15.3298	GO:0035518	XM_017349528.1,XM_017349532.1,XR_001795398.1,XM_017349534.1,XM_017349538.1,XM_017349535.1,XM_017349529.1,XM_017349531.1,XM_017349530.1,XM_017349539.1,XM_017349533.1,XM_017349536.1,XM_017349537.1
	histone H2B conserved C-terminal lysine deubiquitination	10	807	13	25694	5.183e-10	1.2511e-07	24.4915	GO:0035616	NM_001171341.1,XM_008262745.2,XM_008262741.2,XM_008262747.1,XM_008262740.2,XM_008262749.1,XM_008262746.1,XM_008262738.1,XM_017344786.1,XM_008262748.1
	histone H2A ubiquitination	13	807	35	25694	1.268e-09	2.84213e-07	11.8259	GO:0033522	XM_017349528.1,XM_017349532.1,XR_001795398.1,XM_017349534.1,XM_017349538.1,XM_017349535.1,XM_017349529.1,XM_017349531.1,XM_017349530.1,XM_017349539.1,XM_017349533.1,XM_017349536.1,XM_017349537.1
	regulation of cytoplasmic mRNA processing body assembly	12	807	29	25694	2.057e-09	4.30324e-07	13.1747	GO:0010603	XM_008256659.2,XM_008256662.2,XM_017349567.1,XM_008256657.2,XM_017341939.1,XM_008256663.2,XM_008256664.2,XM_008256661.2,XM_008256665.2,XM_008256658.2,XM_002711078.3,XM_008256660.2
	histone monoubiquitination	13	807	40	25694	4.806e-09	9.42577e-07	10.3476	GO:0010390	XM_017349528.1,XM_017349532.1,XR_001795398.1,XM_017349534.1,XM_017349538.1,XM_017349535.1,XM_017349529.1,XM_017349531.1,XM_017349530.1,XM_017349539.1,XM_017349533.1,XM_017349536.1,XM_017349537.1
	midbrain development	22	807	141	25694	5.4e-09	9.96777e-07	4.96777	GO:0030901	XM_017349532.1,XM_017349534.1,XM_017338985.1,XM_002711458.3,XM_017338987.1,XM_017349531.1,XM_017349529.1,XM_017349530.1,XM_017349533.1,XM_017350423.1,XM_017349536.1,XM_017349537.1,XM_002711085.3,XM_017344829.1,XM_017349528.1,XM_017338986.1,XR_001795398.1,XM_017349535.1,XM_017349538.1,XM_008257157.2,XM_017349539.1,XM_017338984.1
	lateral ventricle development	13	807	41	25694	6.154e-09	1.07285e-06	10.0953	GO:0021670	XM_017349528.1,XM_017349532.1,XR_001795398.1,XM_017349534.1,XM_017349538.1,XM_017349535.1,XM_017349529.1,XM_017349531.1,XM_017349530.1,XM_017349539.1,XM_017349533.1,XM_017349536.1,XM_017349537.1
	positive regulation of cytoplasmic mRNA processing body assembly	11	807	27	25694	1.108e-08	1.82995e-06	12.9714	GO:0010606	XM_008256659.2,XM_008256662.2,XM_008256657.2,XM_017341939.1,XM_008256663.2,XM_008256664.2,XM_008256661.2,XM_008256665.2,XM_008256658.2,XM_002711078.3,XM_008256660.2
	negative regulation of IRE1-mediated unfolded protein response	8	807	9	25694	1.361e-08	2.13541e-06	28.3013	GO:1903895	XM_008257749.2,XM_008257751.2,XM_008257753.2,XM_017342471.1,XM_008257747.2,XM_008257750.2,XM_002711763.3,XM_008257748.2
	neural tube patterning	15	807	66	25694	1.982e-08	2.8513e-06	7.23612	GO:0021532	XM_002711085.3,XM_017349528.1,XM_017349532.1,XR_001795398.1,XM_017349534.1,XM_017349538.1,XM_017349535.1,NM_001195723.1,XM_017349529.1,XM_017349531.1,XM_017349530.1,XM_017349539.1,XM_017349533.1,XM_017349536.1,XM_017349537.1
	cellular catabolic process	92	807	1570	25694	1.999e-08	2.8513e-06	1.86572	GO:0044248	XM_017346355.1,XM_017341790.1,XM_008256662.2,XM_008262746.1,XM_008256663.2,XR_001795529.1,XM_002712954.3,XM_008254752.2,XM_002711085.3,XM_008256659.2,NM_001122938.1,XM_008252767.2,XM_002716186.3,XM_008254745.2,XM_017340887.1,XM_008256128.2,XM_017345139.1,XM_008256658.2,XM_008256665.2,XM_008255958.2,XM_002723087.3,XM_017338354.1,XM_008269138.2,XM_008262745.2,XM_017340492.1,XM_002711458.3,XM_002712…
	nuclear-transcribed mRNA poly(A) tail shortening	11	807	30	25694	2.676e-08	3.65099e-06	11.6743	GO:0000289	XM_008256659.2,XM_008256662.2,XM_008256657.2,XM_017341939.1,XM_008256663.2,XM_008256664.2,XM_008256661.2,XM_008256665.2,XM_008256658.2,XM_002711078.3,XM_008256660.2
	regulation of IRE1-mediated unfolded protein response	9	807	16	25694	2.84e-08	3.7133e-06	17.9094	GO:1903894	XM_008257749.2,XM_008257751.2,XM_008257753.2,XM_017350072.1,XM_017342471.1,XM_008257747.2,XM_008257750.2,XM_002711763.3,XM_008257748.2
	embryonic camera-type eye development	15	807	70	25694	3.91e-08	4.90783e-06	6.82262	GO:0031076	XM_017349528.1,XM_017349532.1,XR_001795398.1,XM_017349534.1,XM_017349538.1,XM_008262183.2,XM_017349535.1,XM_017349529.1,XM_017349531.1,XM_017349530.1,XM_017349539.1,XM_017349533.1,XM_017349536.1,XM_017349537.1,XM_002714023.3
	morphogenesis of embryonic epithelium	26	807	221	25694	4.49e-08	5.41909e-06	3.74575	GO:0016331	XM_002710331.3,XM_017349532.1,XM_008253904.2,XM_017349534.1,NM_001195723.1,XM_017349531.1,XM_017349529.1,XM_017349530.1,XM_017349533.1,XM_002712975.3,XM_017349536.1,XM_008253710.2,XM_017349537.1,XM_002714023.3,XM_017339262.1,XM_017349528.1,XM_017338822.1,XM_002712974.3,XR_001795398.1,XM_017349535.1,XM_008262183.2,XM_017349538.1,XM_002720091.3,XM_017349539.1,XM_008267712.2,XM_008255296.2
	triglyceride biosynthetic process	11	807	34	25694	7.694e-08	8.94214e-06	10.3008	GO:0019432	XM_017340888.1,XM_008254750.2,XM_008254745.2,XM_008254755.2,XM_017340887.1,XM_008254747.2,XM_017340889.1,XM_008254751.2,XM_008254748.2,XM_008254749.2,XM_008254752.2
	embryonic camera-type eye morphogenesis	13	807	54	25694	9.784e-08	1.09651e-05	7.66492	GO:0048596	XM_017349528.1,XM_017349532.1,XR_001795398.1,XM_017349534.1,XM_017349538.1,XM_017349535.1,XM_017349529.1,XM_017349531.1,XM_017349530.1,XM_017349539.1,XM_017349533.1,XM_017349536.1,XM_017349537.1
	negative regulation of endothelial cell differentiation	7	807	8	25694	1.23e-07	1.33095e-05	27.859	GO:0045602	XM_017350152.1,XM_017341872.1,XR_001795528.1,XM_017350150.1,XR_001795529.1,NM_001122938.1,XM_017350154.1
	positive regulation of Notch signaling pathway	13	807	56	25694	1.409e-07	1.47381e-05	7.39118	GO:0045747	XM_017340700.1,XM_002711085.3,XM_017340699.1,XM_017340703.1,XM_017340698.1,XM_017340701.1,XM_008262183.2,XM_017340702.1,XM_017340704.1,XM_017340696.1,XM_017340697.1,XM_008253710.2,XM_002714023.3
	tube formation	26	807	237	25694	1.58e-07	1.59937e-05	3.49288	GO:0035148	XM_002710331.3,XM_017349532.1,XM_017340061.1,XM_017349534.1,NM_001195723.1,XM_002720063.3,XM_017349531.1,XM_017349529.1,XM_017349530.1,XM_017349533.1,XM_017349536.1,XM_008253710.2,XM_017349537.1,XM_002714023.3,XM_017339262.1,XM_017349528.1,XM_017338822.1,XR_001795398.1,XM_017349535.1,XM_008262183.2,XM_017349538.1,XM_017350072.1,XM_002720091.3,XM_017349539.1,XM_008267712.2,XM_008255296.2
	neutral lipid biosynthetic process	11	807	38	25694	1.976e-07	1.84865e-05	9.21653	GO:0046460	XM_017340888.1,XM_008254750.2,XM_008254745.2,XM_008254755.2,XM_017340887.1,XM_008254747.2,XM_017340889.1,XM_008254751.2,XM_008254748.2,XM_008254749.2,XM_008254752.2
	acylglycerol biosynthetic process	11	807	38	25694	1.976e-07	1.84865e-05	9.21653	GO:0046463	XM_017340888.1,XM_008254750.2,XM_008254745.2,XM_008254755.2,XM_017340887.1,XM_008254747.2,XM_017340889.1,XM_008254751.2,XM_008254748.2,XM_008254749.2,XM_008254752.2
	histone lysine demethylation	13	807	58	25694	2.003e-07	1.84865e-05	7.13631	GO:0070076	XM_017349528.1,XM_017349532.1,XR_001795398.1,XM_017349534.1,XM_017349538.1,XM_017349535.1,XM_017349529.1,XM_017349531.1,XM_017349530.1,XM_017349539.1,XM_017349533.1,XM_017349536.1,XM_017349537.1
	regulation of cellular component organization	164	807	3516	25694	2.18e-07	1.95453e-05	1.48509	GO:0051128	XM_002716472.2,XM_017349532.1,XM_008256662.2,XM_008254336.2,XM_002723353.3,XM_017350477.1,XM_008251476.2,XM_017340702.1,XM_008252029.2,XM_017338987.1,XM_002711778.3,XM_008251668.2,XM_017339213.1,XM_002712954.3,XM_017349537.1,XM_002711085.3,XM_008257714.2,XM_008257345.1,XM_008256659.2,XM_008264750.2,XM_017340698.1,XM_017349538.1,XM_017340704.1,XM_002711064.3,XM_008253478.2,XM_008266643.2,XM_002720…
	negative regulation of endoplasmic reticulum unfolded protein response	9	807	22	25694	2.378e-07	2.07282e-05	13.025	GO:1900102	XM_008257749.2,XM_008257751.2,XM_008257753.2,XM_017342471.1,XM_008257747.2,XM_008257750.2,XM_002711763.3,XM_017341260.1,XM_008257748.2
	tube closure	20	807	152	25694	3.222e-07	2.7326e-05	4.18933	GO:0060606	XM_017349532.1,XM_017349534.1,NM_001195723.1,XM_017349531.1,XM_017349529.1,XM_017349530.1,XM_017349533.1,XM_017349536.1,XM_017349537.1,XM_002714023.3,XM_017339262.1,XM_017349528.1,XM_017338822.1,XR_001795398.1,XM_017349535.1,XM_008262183.2,XM_017349538.1,XM_002720091.3,XM_017349539.1,XM_008267712.2
	negative regulation of vascular endothelial growth factor signaling pathway	7	807	10	25694	3.524e-07	2.91008e-05	22.2872	GO:1900747	XM_017350152.1,XR_001795528.1,XM_017350150.1,XR_001795529.1,NM_001122938.1,XM_017350154.1,XM_017350072.1
	histone demethylation	13	807	63	25694	4.577e-07	3.68273e-05	6.56993	GO:0016577	XM_017349528.1,XM_017349532.1,XR_001795398.1,XM_017349534.1,XM_017349538.1,XM_017349535.1,XM_017349529.1,XM_017349531.1,XM_017349530.1,XM_017349539.1,XM_017349533.1,XM_017349536.1,XM_017349537.1
	regulation of Notch signaling pathway	17	807	114	25694	5.15e-07	4.04017e-05	4.74791	GO:0008593	XM_017340699.1,XM_017340702.1,XM_008266642.2,XM_008253710.2,XM_017344653.1,XM_002714023.3,XM_002711085.3,XM_017340700.1,XM_017340703.1,XM_017340698.1,XM_017340701.1,XM_008262183.2,XM_002716500.2,XM_017340704.1,XM_017340697.1,XM_017340696.1,XM_008266643.2
	negative regulation of cellular response to vascular endothelial growth factor stimulus	7	807	11	25694	5.616e-07	4.2983e-05	20.2611	GO:1902548	XM_017350152.1,XR_001795528.1,XM_017350150.1,XR_001795529.1,NM_001122938.1,XM_017350154.1,XM_017350072.1
	negative regulation of vasculogenesis	6	807	6	25694	6.183e-07	4.51215e-05	31.8389	GO:2001213	XM_017350152.1,XR_001795528.1,XM_017350150.1,XR_001795529.1,NM_001122938.1,XM_017350154.1
	positive regulation of eye pigmentation	6	807	6	25694	6.183e-07	4.51215e-05	31.8389	GO:0048075	XM_017350663.1,XM_017350664.1,XM_017350665.1,XM_002721171.3,XM_017350666.1,XM_017350662.1
	protein demethylation	13	807	66	25694	7.272e-07	5.07101e-05	6.2713	GO:0006482	XM_017349528.1,XM_017349532.1,XR_001795398.1,XM_017349534.1,XM_017349538.1,XM_017349535.1,XM_017349529.1,XM_017349531.1,XM_017349530.1,XM_017349539.1,XM_017349533.1,XM_017349536.1,XM_017349537.1
	protein dealkylation	13	807	66	25694	7.272e-07	5.07101e-05	6.2713	GO:0008214	XM_017349528.1,XM_017349532.1,XR_001795398.1,XM_017349534.1,XM_017349538.1,XM_017349535.1,XM_017349529.1,XM_017349531.1,XM_017349530.1,XM_017349539.1,XM_017349533.1,XM_017349536.1,XM_017349537.1
	xanthine catabolic process	6	807	7	25694	1.119e-06	7.38738e-05	27.2905	GO:0009115	XM_017350152.1,XR_001795528.1,XM_017350150.1,XR_001795529.1,NM_001122938.1,XM_017350154.1
	regulation of eye pigmentation	6	807	7	25694	1.119e-06	7.38738e-05	27.2905	GO:0048073	XM_017350663.1,XM_017350664.1,XM_017350665.1,XM_002721171.3,XM_017350666.1,XM_017350662.1
	embryonic eye morphogenesis	13	807	69	25694	1.13e-06	7.38738e-05	5.99864	GO:0048048	XM_017349528.1,XM_017349532.1,XR_001795398.1,XM_017349534.1,XM_017349538.1,XM_017349535.1,XM_017349529.1,XM_017349531.1,XM_017349530.1,XM_017349539.1,XM_017349533.1,XM_017349536.1,XM_017349537.1
	positive regulation of developmental pigmentation	8	807	20	25694	1.292e-06	8.27407e-05	12.7356	GO:0048087	XM_017350664.1,XM_017350665.1,XM_002721171.3,XM_017343267.1,XM_017350662.1,XM_017350663.1,XM_017350666.1,XM_008259379.2
	metal ion transport	44	807	621	25694	1.471e-06	9.232e-05	2.2559	GO:0030001	XM_008256650.2,XM_008252341.1,XM_002710874.2,XM_008251650.1,XM_008267559.2,XM_008251649.1,XM_017339789.1,XM_017346575.1,XM_008256647.2,XM_017342204.1,XM_017338050.1,XM_017350906.1,NM_001082707.1,XM_017349303.1,XM_008263985.2,XM_008254617.2,XM_017350724.1,XM_017349999.1,XM_017338060.1,NM_001082676.2,XM_017346573.1,XM_008257078.1,XM_002715422.3,XM_002723346.2,XM_017338195.1,NM_001081992.1,XM_017347…
	regulation of developmental pigmentation	9	807	29	25694	1.588e-06	9.77087e-05	9.88104	GO:0048070	XM_017350664.1,XM_017350665.1,XM_002721171.3,XM_017340061.1,XM_017343267.1,XM_017350662.1,XM_017350663.1,XM_017350666.1,XM_008259379.2
	embryo development	83	807	1524	25694	1.766e-06	0.000106571	1.73401	GO:0009790	XM_017341790.1,XM_017349532.1,XM_002719591.3,XM_017349531.1,XM_008262913.2,XM_017349537.1,XM_002711085.3,XM_002712974.3,XM_008252767.2,XM_017349538.1,XM_017346952.1,XM_008253478.2,XM_008257017.2,XM_002708369.2,XM_002710745.3,XM_017339377.1,XM_002711387.3,XM_008253904.2,XM_017340061.1,XM_017339376.1,XM_017344972.1,XM_017338495.1,XM_008249437.2,XM_002719190.3,XM_017349458.1,XM_008266589.1,XM_008249…
	regulation of endoplasmic reticulum unfolded protein response	10	807	39	25694	1.818e-06	0.000107639	8.16382	GO:1900101	XM_008257749.2,XM_008257751.2,XM_008257753.2,XM_017350072.1,XM_017342471.1,XM_008257747.2,XM_008257750.2,XM_002711763.3,XM_017341260.1,XM_008257748.2
	xanthine metabolic process	6	807	8	25694	1.907e-06	0.000110818	23.8792	GO:0046110	XM_017350152.1,XR_001795528.1,XM_017350150.1,XR_001795529.1,NM_001122938.1,XM_017350154.1
	regulation of neural precursor cell proliferation	15	807	101	25694	2.496e-06	0.000142408	4.72855	GO:2000177	XM_017349528.1,XM_017349532.1,XR_001795398.1,XM_017349534.1,XM_017349538.1,XM_017349535.1,XM_002711458.3,XM_017349529.1,XM_017349531.1,XM_017349530.1,XM_017349539.1,XM_017349533.1,XM_017349536.1,XM_002719759.3,XM_017349537.1
	embryonic epithelial tube formation	21	807	194	25694	2.928e-06	0.000164073	3.44648	GO:0001838	XM_002710331.3,XM_017349532.1,XM_017349534.1,NM_001195723.1,XM_017349529.1,XM_017349531.1,XM_017349530.1,XM_017349533.1,XM_017349536.1,XM_008253710.2,XM_017349537.1,XM_017339262.1,XM_017349528.1,XM_017338822.1,XR_001795398.1,XM_017349535.1,XM_017349538.1,XM_002720091.3,XM_017349539.1,XM_008267712.2,XM_008255296.2
	base conversion or substitution editing	8	807	23	25694	3.025e-06	0.000166534	11.0744	GO:0016553	XM_008251944.1,XM_008251945.1,XM_002723483.2,XM_017350803.1,XM_008251947.1,XM_008251946.1,XM_008251942.1,XM_008251943.2
	organic substance catabolic process	94	807	1826	25694	3.38e-06	0.00018287	1.63902	GO:1901575	XM_017346355.1,XM_017341790.1,XM_008256662.2,XM_008262746.1,XM_008256663.2,XR_001795529.1,XM_002712954.3,XM_008255154.2,XM_008254752.2,XM_002711085.3,XM_008256659.2,NM_001122938.1,XM_008252767.2,XM_002716186.3,XM_008254745.2,XM_017340887.1,XM_008256128.2,XM_017345139.1,XM_008256658.2,XM_008256665.2,XM_008255958.2,XM_002723087.3,XM_017338354.1,XM_008269138.2,XM_008262745.2,XM_017340492.1,XM_008255…
	histone deubiquitination	11	807	54	25694	3.898e-06	0.000204679	6.4857	GO:0016578	NM_001171341.1,XM_008262745.2,XM_008262741.2,XM_008262747.1,XM_008262740.2,XM_008262749.1,XM_008262746.1,XM_008262738.1,XM_017344786.1,XM_008252290.1,XM_008262748.1
	epithelial tube formation	21	807	198	25694	3.922e-06	0.000204679	3.37685	GO:0072175	XM_002710331.3,XM_017349532.1,XM_017349534.1,NM_001195723.1,XM_017349529.1,XM_017349531.1,XM_017349530.1,XM_017349533.1,XM_017349536.1,XM_008253710.2,XM_017349537.1,XM_017339262.1,XM_017349528.1,XM_017338822.1,XR_001795398.1,XM_017349535.1,XM_017349538.1,XM_002720091.3,XM_017349539.1,XM_008267712.2,XM_008255296.2
	RNA phosphodiester bond hydrolysis, exonucleolytic	12	807	66	25694	4.029e-06	0.000204679	5.78889	GO:0090503	XM_008256659.2,XM_008256662.2,XM_017340462.1,XM_008256657.2,XM_017341939.1,XM_008256663.2,XM_008256664.2,XM_008256661.2,XM_008256665.2,XM_008256658.2,XM_002711078.3,XM_008256660.2
	neural tube closure	18	807	150	25694	4.044e-06	0.000204679	3.82067	GO:0001843	XM_017349532.1,XM_017349534.1,NM_001195723.1,XM_017349529.1,XM_017349531.1,XM_017349530.1,XM_017349533.1,XM_017349536.1,XM_017349537.1,XM_017339262.1,XM_017338822.1,XM_017349528.1,XR_001795398.1,XM_017349535.1,XM_017349538.1,XM_002720091.3,XM_017349539.1,XM_008267712.2
	monocarboxylic acid catabolic process	15	807	106	25694	4.254e-06	0.00021189	4.50551	GO:0072329	XM_017346301.1,XM_017340888.1,XM_008254255.2,XM_008254750.2,XM_008254745.2,XM_008254755.2,XM_017340887.1,XM_002709770.3,XM_008254747.2,XM_017340889.1,XM_008254751.2,XM_008254748.2,XM_008254254.2,XM_008254749.2,XM_008254752.2
	epithelial tube morphogenesis	37	807	504	25694	4.756e-06	0.000233193	2.33738	GO:0060562	XM_002710331.3,XM_017349532.1,XM_008256672.2,XM_017349534.1,XM_008256669.2,XM_017341872.1,XM_017349531.1,XM_017349533.1,XM_017349536.1,XM_008253710.2,XM_017349537.1,XM_008256670.2,XM_002711085.3,XM_008259229.2,XM_017349528.1,XM_002712496.3,XM_017349535.1,XM_017349538.1,XM_008253478.2,XM_008256673.2,XM_008267712.2,XM_008253904.2,XM_017344972.1,NM_001195723.1,XM_017349529.1,XM_017349530.1,XM_002714…
	ventricular system development	13	807	80	25694	4.835e-06	0.000233419	5.17382	GO:0021591	XM_017349528.1,XM_017349532.1,XR_001795398.1,XM_017349534.1,XM_017349538.1,XM_017349535.1,XM_017349529.1,XM_017349531.1,XM_017349530.1,XM_017349539.1,XM_017349533.1,XM_017349536.1,XM_017349537.1
	adenosine to inosine editing	7	807	17	25694	5.205e-06	0.000247474	13.1101	GO:0006382	XM_008251944.1,XM_008251945.1,XM_002723483.2,XM_008251946.1,XM_008251947.1,XM_008251942.1,XM_008251943.2
	protein monoubiquitination	13	807	81	25694	5.457e-06	0.000255583	5.10995	GO:0006513	XM_017349528.1,XM_017349532.1,XR_001795398.1,XM_017349534.1,XM_017349538.1,XM_017349535.1,XM_017349529.1,XM_017349531.1,XM_017349530.1,XM_017349539.1,XM_017349533.1,XM_017349536.1,XM_017349537.1
	cellular response to zinc ion starvation	5	807	5	25694	5.739e-06	0.000261	31.8389	GO:0034224	XM_017341938.1,XM_008256650.2,XM_008256652.2,XM_008256648.2,XM_008256647.2
	mitotic chromosome movement towards spindle pole	5	807	5	25694	5.739e-06	0.000261	31.8389	GO:0007079	XM_008257345.1,XM_002711544.3,XM_008257341.1,XM_008257344.2,XM_008257342.1
	tube morphogenesis	41	807	593	25694	5.833e-06	0.000261485	2.20134	GO:0035239	XM_002716472.2,XM_002710331.3,XM_017349532.1,XM_008256672.2,XM_017349534.1,XM_008256669.2,XM_002720063.3,XM_017341872.1,XM_017349531.1,XM_017349533.1,XM_017349536.1,XM_008253710.2,XM_017349537.1,XM_008256670.2,XM_002711085.3,XM_008259229.2,XM_017349528.1,XM_002712496.3,XM_017349535.1,XM_017349538.1,XM_017350072.1,XM_008253478.2,XM_008256673.2,XM_008267712.2,XM_008253904.2,XM_017340061.1,XM_017344…
	nuclear-transcribed mRNA catabolic process, deadenylation-dependent decay	11	807	58	25694	7.111e-06	0.000314286	6.03841	GO:0000288	XM_008256659.2,XM_008256662.2,XM_008256657.2,XM_017341939.1,XM_008256663.2,XM_008256664.2,XM_008256661.2,XM_008256665.2,XM_008256658.2,XM_002711078.3,XM_008256660.2
	regionalization	34	807	456	25694	8.456e-06	0.000368541	2.37395	GO:0003002	XM_017349532.1,XM_017349534.1,XM_002709770.3,XM_017349531.1,XM_017349533.1,XM_017349536.1,XM_008253710.2,XM_017349537.1,XM_002711085.3,XM_017349528.1,NM_001171398.1,XM_002712974.3,XM_008254255.2,XM_017349535.1,XM_017349538.1,XM_017346952.1,XM_017343829.1,XM_017347939.1,XM_017346951.1,NM_001195723.1,XM_008249437.2,XM_017349529.1,XM_017349530.1,XM_008266589.1,XM_002712975.3,XM_002714023.3,XR_001795…
	primary neural tube formation	18	807	160	25694	9.111e-06	0.000391648	3.58188	GO:0014020	XM_017349532.1,XM_017349534.1,NM_001195723.1,XM_017349529.1,XM_017349531.1,XM_017349530.1,XM_017349533.1,XM_017349536.1,XM_017349537.1,XM_017339262.1,XM_017338822.1,XM_017349528.1,XR_001795398.1,XM_017349535.1,XM_017349538.1,XM_002720091.3,XM_017349539.1,XM_008267712.2
	negative regulation of protein kinase activity by regulation of protein phosphorylation	7	807	19	25694	9.381e-06	0.000393589	11.7301	GO:0044387	XM_008251944.1,XM_008251945.1,XM_002723483.2,XM_008251946.1,XM_008251947.1,XM_008251942.1,XM_008251943.2
	neural tube development	24	807	264	25694	9.407e-06	0.000393589	2.89445	GO:0021915	XM_017349532.1,XM_017349534.1,XM_017344972.1,NM_001195723.1,XM_002719591.3,XM_017349458.1,XM_017349531.1,XM_017349529.1,XM_017349530.1,XM_017349533.1,XM_017349536.1,XM_008253710.2,XM_017349537.1,XM_002711085.3,XM_017339262.1,XM_017349528.1,XM_017338822.1,XR_001795398.1,XM_017349535.1,XM_017349538.1,XM_008253478.2,XM_002720091.3,XM_017349539.1,XM_008267712.2
	pattern specification process	41	807	607	25694	9.822e-06	0.000405545	2.15057	GO:0007389	XM_002710331.3,XM_008252341.1,XM_017349532.1,XM_017349534.1,XM_017339789.1,XM_002709770.3,XM_017349531.1,XM_017349533.1,XM_017349536.1,XM_008253710.2,XM_017349537.1,XM_002711085.3,XM_017349528.1,NM_001171398.1,XM_002712974.3,XM_008254255.2,XM_017349535.1,XM_017349538.1,XM_017346952.1,XM_017343829.1,XM_017347939.1,XM_017346951.1,NM_001195723.1,XR_516232.2,XM_008249437.2,XM_017349529.1,XM_017349530…
	purine nucleobase catabolic process	6	807	12	25694	1.062e-05	0.000432799	15.9195	GO:0006145	XM_017350152.1,XR_001795528.1,XM_017350150.1,XR_001795529.1,NM_001122938.1,XM_017350154.1
	histone modification	39	807	568	25694	1.138e-05	0.000457826	2.18612	GO:0016570	XM_017349532.1,XM_008262741.2,XM_008249449.2,XM_017349534.1,XM_002714879.3,XM_008262746.1,XR_515319.2,XM_017349531.1,XM_017349533.1,XM_017349536.1,XM_017349537.1,XM_017349528.1,XM_017349535.1,XM_017349538.1,XM_008262747.1,XM_017343426.1,XM_008259797.2,XM_008249450.2,XM_008252290.1,XR_515321.2,XM_008262748.1,XM_008259796.2,NM_001171341.1,XM_008262745.2,XM_002711458.3,XM_008262749.1,XR_001792392.1,…
	covalent chromatin modification	39	807	570	25694	1.227e-05	0.000487383	2.17845	GO:0016569	XM_017349532.1,XM_008262741.2,XM_008249449.2,XM_017349534.1,XM_002714879.3,XM_008262746.1,XR_515319.2,XM_017349531.1,XM_017349533.1,XM_017349536.1,XM_017349537.1,XM_017349528.1,XM_017349535.1,XM_017349538.1,XM_008262747.1,XM_017343426.1,XM_008259797.2,XM_008249450.2,XM_008252290.1,XR_515321.2,XM_008262748.1,XM_008259796.2,NM_001171341.1,XM_008262745.2,XM_002711458.3,XM_008262749.1,XR_001792392.1,…
	negative regulation of cell proliferation	52	807	861	25694	1.292e-05	0.000506787	1.92291	GO:0008285	XM_008251945.1,XM_008252341.1,XM_017349532.1,NM_001082629.1,XM_017349534.1,XM_017350154.1,XM_017339789.1,XM_017341872.1,XM_017349531.1,XM_017349533.1,XR_001795529.1,XM_017349536.1,XM_017338050.1,XM_017349537.1,XM_017349528.1,NM_001122938.1,XM_017349535.1,XM_017349538.1,XM_017350072.1,XM_008251946.1,XM_017350249.1,XM_017347939.1,XM_008266643.2,XM_008251944.1,XM_002723483.2,XM_017338195.1,XR_001795…
	regulation of macromolecule biosynthetic process	220	807	5371	25694	1.377e-05	0.00053346	1.30414	GO:0010556	XM_008253594.2,XM_017338838.1,XM_008252341.1,XM_017349532.1,XM_017347741.1,XM_008256672.2,XM_008254336.2,XM_008249449.2,XM_002723353.3,XM_008251476.2,XM_008264375.2,XM_017338987.1,XM_008265689.2,XM_017339789.1,XM_008251668.2,XM_017349537.1,XM_002711085.3,XM_008253699.2,XM_008261064.2,XM_008263893.1,XM_008251781.1,XM_002710743.3,XM_008264750.2,XM_008249625.2,XM_017349538.1,XM_008254745.2,XM_017338…
	positive regulation of microtubule depolymerization	5	807	7	25694	1.714e-05	0.000655918	22.7421	GO:0031117	XM_008257345.1,XM_002711544.3,XM_008257341.1,XM_008257344.2,XM_008257342.1
	regulation of clathrin-mediated endocytosis	9	807	41	25694	1.761e-05	0.000665785	6.98903	GO:2000369	XM_017340700.1,XM_017340699.1,XM_017340703.1,XM_017340698.1,XM_017340701.1,XM_017340702.1,XM_017340704.1,XM_017340697.1,XM_017340696.1
	regulation of vascular endothelial growth factor signaling pathway	7	807	22	25694	2.056e-05	0.000759027	10.1306	GO:1900746	XM_017350152.1,XR_001795528.1,XM_017350150.1,XR_001795529.1,NM_001122938.1,XM_017350154.1,XM_017350072.1
	trophectodermal cell differentiation	7	807	22	25694	2.056e-05	0.000759027	10.1306	GO:0001829	XM_017339377.1,XM_008251643.2,NM_001171391.1,XM_002710331.3,XM_017339376.1,XM_008255296.2,XM_008251644.2
	regulation of receptor-mediated endocytosis	16	807	139	25694	2.188e-05	0.000798366	3.66491	GO:0048259	XM_017349568.1,XM_017340699.1,XM_017345009.1,XM_002714360.3,XM_017340702.1,XM_017340700.1,XM_017340703.1,XM_017340698.1,XM_017349566.1,XM_017349567.1,XM_017340701.1,XM_017340704.1,XM_017340697.1,XM_017349565.1,XM_017340696.1,XM_017345155.1
	cellular lipid catabolic process	18	807	174	25694	2.561e-05	0.000913229	3.29368	GO:0044242	XM_017346301.1,XM_008269138.2,XM_002711458.3,XM_008254755.2,XM_002709770.3,XM_008254747.2,XM_017340889.1,XM_008254751.2,XM_008254752.2,XM_017340888.1,XM_008254255.2,XM_008257157.2,XM_008254745.2,XM_008254750.2,XM_017340887.1,XM_008254749.2,XM_008254254.2,XM_008254748.2
	neural tube formation	18	807	174	25694	2.561e-05	0.000913229	3.29368	GO:0001841	XM_017349532.1,XM_017349534.1,NM_001195723.1,XM_017349529.1,XM_017349531.1,XM_017349530.1,XM_017349533.1,XM_017349536.1,XM_017349537.1,XM_017339262.1,XM_017338822.1,XM_017349528.1,XR_001795398.1,XM_017349535.1,XM_017349538.1,XM_002720091.3,XM_017349539.1,XM_008267712.2
	regulation of cellular response to vascular endothelial growth factor stimulus	7	807	23	25694	2.611e-05	0.000920597	9.6901	GO:1902547	XM_017350152.1,XR_001795528.1,XM_017350150.1,XR_001795529.1,NM_001122938.1,XM_017350154.1,XM_017350072.1
	embryo development ending in birth or egg hatching	56	807	989	25694	3.368e-05	0.00117431	1.80281	GO:0009792	XM_002710331.3,XM_017349532.1,NM_001082629.1,XM_017349534.1,XM_008251644.2,XM_017349243.1,XM_002719591.3,NM_001171391.1,XM_017341872.1,XM_017349531.1,XM_017349533.1,XM_008262913.2,XM_017349536.1,XM_008253710.2,XM_017349537.1,XM_002711085.3,XM_017349528.1,NM_001171398.1,XM_002712974.3,XM_008252767.2,XM_017349535.1,XM_017349538.1,XM_008251643.2,XM_008253478.2,XM_008257017.2,XM_002708369.2,XM_008267…
	spermatogenesis	37	807	558	25694	3.815e-05	0.00131555	2.11118	GO:0007283	XM_017345517.1,XM_017349532.1,XM_008255994.2,XM_017349534.1,XM_002709770.3,XM_008255992.2,XM_017349531.1,XM_017346575.1,XM_008264045.2,XM_017349533.1,XM_017349536.1,XM_008255993.2,NM_001291987.1,XM_017349537.1,XM_017349528.1,XM_008254255.2,XM_017349535.1,XM_017349538.1,XM_008266643.2,XM_017349415.1,XM_017346573.1,XM_017340061.1,XM_017349414.1,XM_008266642.2,XM_017349529.1,XM_017349530.1,XM_017346…
	male gamete generation	37	807	560	25694	4.094e-05	0.00137471	2.10364	GO:0048232	XM_017345517.1,XM_017349532.1,XM_008255994.2,XM_017349534.1,XM_002709770.3,XM_008255992.2,XM_017349531.1,XM_017346575.1,XM_008264045.2,XM_017349533.1,XM_017349536.1,XM_008255993.2,NM_001291987.1,XM_017349537.1,XM_017349528.1,XM_008254255.2,XM_017349535.1,XM_017349538.1,XM_008266643.2,XM_017349415.1,XM_017346573.1,XM_017340061.1,XM_017349414.1,XM_008266642.2,XM_017349529.1,XM_017349530.1,XM_017346…
	demethylation	13	807	100	25694	4.096e-05	0.00137471	4.13906	GO:0070988	XM_017349528.1,XM_017349532.1,XR_001795398.1,XM_017349534.1,XM_017349538.1,XM_017349535.1,XM_017349529.1,XM_017349531.1,XM_017349530.1,XM_017349539.1,XM_017349533.1,XM_017349536.1,XM_017349537.1
	chromosome movement towards spindle pole	5	807	9	25694	4.118e-05	0.00137471	17.6883	GO:0051305	XM_008257345.1,XM_002711544.3,XM_008257341.1,XM_008257344.2,XM_008257342.1
	embryonic morphogenesis	51	807	880	25694	4.323e-05	0.00142796	1.84521	GO:0048598	XM_002710331.3,XM_017341790.1,XM_017349532.1,XM_017349534.1,XM_002709770.3,XM_017349531.1,XM_017349533.1,XM_017349536.1,XM_008253710.2,XM_017338496.1,XM_017349537.1,XM_002711085.3,XM_017349528.1,NM_001171398.1,XM_002712974.3,XM_008254255.2,XM_017349535.1,XM_017349538.1,XM_017346952.1,XM_017346951.1,XM_002708369.2,XM_008267712.2,XM_008256360.2,XM_002710745.3,XM_017338195.1,XM_008253904.2,XM_017340…
	positive regulation of microtubule polymerization or depolymerization	9	807	47	25694	4.524e-05	0.00147878	6.09681	GO:0031112	XM_008257345.1,XM_002715807.3,XM_002711544.3,XM_008264750.2,XM_008257341.1,XM_008257344.2,XM_008264748.2,XM_008264751.2,XM_008257342.1
	fatty acid catabolic process	12	807	87	25694	4.788e-05	0.00154894	4.39157	GO:0009062	XM_017346301.1,XM_017340888.1,XM_008254750.2,XM_008254745.2,XM_008254755.2,XM_017340887.1,XM_008254747.2,XM_017340889.1,XM_008254751.2,XM_008254748.2,XM_008254749.2,XM_008254752.2
	nucleobase-containing compound catabolic process	28	807	377	25694	5.507e-05	0.00176336	2.36469	GO:0034655	XM_017346355.1,XM_008262253.2,XR_001795528.1,XM_008256662.2,XM_002715194.3,XM_017340492.1,XM_017340462.1,XM_017350154.1,XM_017350152.1,XM_017341939.1,XM_008256663.2,XM_017350150.1,XM_008256664.2,XM_008256661.2,XR_001795529.1,XM_008256660.2,XM_002711078.3,XM_008256659.2,NM_001122938.1,XM_008252767.2,XM_002723285.3,XM_008256657.2,XM_017342360.1,XM_008256128.2,XM_008265521.2,XM_008256658.2,XM_008256…
	chordate embryonic development	55	807	985	25694	5.63e-05	0.00178454	1.77781	GO:0043009	XM_002710331.3,XM_017349532.1,NM_001082629.1,XM_017349534.1,XM_008251644.2,XM_017349243.1,XM_002719591.3,NM_001171391.1,XM_017341872.1,XM_017349531.1,XM_017349533.1,XM_008262913.2,XM_017349536.1,XM_008253710.2,XM_017349537.1,XM_002711085.3,XM_017349528.1,NM_001171398.1,XM_002712974.3,XM_008252767.2,XM_017349535.1,XM_017349538.1,XM_008251643.2,XM_008253478.2,XM_008257017.2,XM_002708369.2,XM_008267…
	vacuole organization	20	807	222	25694	5.725e-05	0.00179651	2.86837	GO:0007033	XM_008259207.1,XM_008260393.2,XM_017350665.1,XM_002717973.3,XM_008259199.2,XM_008259206.2,XM_008259202.2,XM_017343140.1,XM_008259201.2,XM_002721171.3,XM_017350664.1,XM_017339476.1,XM_017350662.1,XM_008259205.2,XM_017344617.1,XM_008254170.2,XM_002711064.3,XM_017350663.1,XM_008259203.2,XM_017350666.1
	macromolecule catabolic process	62	807	1160	25694	6.347e-05	0.00197197	1.70173	GO:0009057	XM_017346355.1,XM_017341790.1,XM_008257749.2,XM_008256662.2,XM_008262741.2,XM_008262746.1,XM_008256663.2,XM_002712954.3,XM_002711078.3,XM_002711085.3,XM_008256659.2,XM_008252767.2,XM_002716186.3,XM_008262747.1,XM_008256657.2,XM_008257747.2,XM_017339194.1,NM_001082184.1,XM_008252290.1,XM_017345139.1,XM_008256360.2,XM_008256665.2,XM_008262748.1,XM_008256658.2,XM_008255958.2,XM_002723087.3,XM_017338…
	acylglycerol metabolic process	12	807	90	25694	6.441e-05	0.00198155	4.24519	GO:0006639	XM_017340888.1,XM_008254750.2,XM_008254745.2,XM_008254755.2,XM_017340887.1,XM_008248519.2,XM_008254747.2,XM_017340889.1,XM_008254751.2,XM_008254748.2,XM_008254749.2,XM_008254752.2
	regulation of vasculogenesis	6	807	18	25694	6.585e-05	0.00200619	10.613	GO:2001212	XM_017350152.1,XR_001795528.1,XM_017350150.1,XR_001795529.1,NM_001122938.1,XM_017350154.1
	sensory organ development	45	807	756	25694	6.776e-05	0.00204453	1.89517	GO:0007423	XM_008256650.2,XM_017349532.1,XM_017349534.1,XM_002709770.3,XM_017341872.1,XM_017349531.1,XM_002718061.3,XM_008256647.2,XM_017349533.1,XM_017349536.1,XM_008253710.2,XM_017338496.1,XM_017349537.1,XM_002711085.3,XM_017349528.1,NM_001171398.1,XM_008254255.2,XM_017349535.1,XM_017349538.1,XM_017338195.1,XM_017340061.1,NM_001082735.1,XM_017344972.1,NM_001195723.1,XM_017338495.1,XM_017349529.1,XM_008259…
	regulation of gene expression	228	807	5747	25694	7.105e-05	0.00212338	1.26314	GO:0010468	XM_017345517.1,XM_008253594.2,XM_017338838.1,XM_008252341.1,XM_017349532.1,XM_017347741.1,XM_008256672.2,XM_008254336.2,XM_008249449.2,XM_002711721.3,XM_002723353.3,XM_017350477.1,XM_008251476.2,XM_008265689.2,XM_017339789.1,XM_008251668.2,XM_008264045.2,XR_001795529.1,XM_017349537.1,XM_002711085.3,XM_008253699.2,XM_008261064.2,XM_008263893.1,XM_008251781.1,XM_002710743.3,XM_008264750.2,XM_008249…
	regulation of endothelial cell differentiation	8	807	39	25694	7.843e-05	0.00232182	6.53106	GO:0045601	XR_001795528.1,NM_001122938.1,NM_001195723.1,XM_017350154.1,XM_017350152.1,XM_017341872.1,XR_001795529.1,XM_017350150.1
	catabolic process	99	807	2126	25694	8.611e-05	0.00252536	1.48262	GO:0009056	XM_017346355.1,XM_017341790.1,XM_008256662.2,XM_008262746.1,XM_008256663.2,XR_001795529.1,XM_002712954.3,XM_008255154.2,XM_008254752.2,XM_002711085.3,XM_008256659.2,NM_001122938.1,XM_008252767.2,XM_002716186.3,XM_008254745.2,XM_017340887.1,XM_008256128.2,XM_017345139.1,XM_008256658.2,XM_008256665.2,XM_008255958.2,XM_002723087.3,XM_017338354.1,XM_008269138.2,XM_008262745.2,XM_017340492.1,XM_008255…
	riboflavin transport	4	807	5	25694	9.517e-05	0.00276522	25.4711	GO:0032218	XM_017341714.1,XM_017341715.1,XM_008256180.2,XM_008256181.2
	gamete generation	42	807	699	25694	9.687e-05	0.00278879	1.91307	GO:0007276	XM_017345517.1,XM_017349532.1,XM_008255994.2,XM_017349534.1,XM_002723353.3,XM_017345281.1,XM_002709770.3,XM_008255992.2,XM_017349531.1,XM_017346575.1,XM_008251668.2,XM_008264045.2,XM_017349533.1,XM_017349536.1,XM_008255993.2,NM_001291987.1,XM_017349537.1,XM_017349528.1,XM_008254255.2,XM_017349535.1,XM_017349538.1,XM_008266643.2,XM_017349415.1,XM_017346573.1,XM_017340061.1,XM_017349414.1,NM_001195…
	triglyceride metabolic process	11	807	80	25694	0.0001006	0.00286984	4.37785	GO:0006641	XM_017340888.1,XM_008254750.2,XM_008254745.2,XM_008254755.2,XM_017340887.1,XM_008254747.2,XM_017340889.1,XM_008254751.2,XM_008254748.2,XM_008254749.2,XM_008254752.2
	positive regulation of protein processing	6	807	20	25694	0.0001069	0.00302209	9.55167	GO:0010954	XM_002720499.3,XM_008255465.2,XM_017338195.1,XM_002720500.3,XM_008255466.2,NM_001081992.1
	anterior/posterior pattern specification	22	807	272	25694	0.0001093	0.00306235	2.57521	GO:0009952	XM_017349532.1,XM_017349534.1,NM_001195723.1,XM_008249437.2,XM_017349531.1,XM_017349529.1,XM_017349530.1,XM_017349533.1,XM_002712975.3,XM_017349536.1,XM_017349537.1,XM_002711085.3,XM_017349528.1,NM_001171398.1,XM_002712974.3,XR_001795398.1,XM_017349535.1,XM_017349538.1,XM_008256548.2,XM_002720091.3,XM_017350784.1,XM_017349539.1
	regulation of cell differentiation	102	807	2222	25694	0.0001119	0.00310745	1.46155	GO:0045595	XM_002716472.2,XM_008252341.1,XM_017349532.1,XM_002711721.3,XM_002723353.3,XM_017338985.1,XM_017338987.1,XM_017339789.1,NM_001082758.1,XM_017349531.1,XM_002711778.3,XM_008251668.2,XR_001795529.1,XM_008262913.2,XM_008255993.2,XM_017349537.1,XM_002711085.3,NM_001122938.1,XM_017349538.1,XM_008269069.2,XM_008260281.2,XM_017346952.1,XM_008253478.2,XM_008266643.2,XM_002720928.3,XM_008255958.2,XM_017339…
	regulation of RNA biosynthetic process	193	807	4771	25694	0.0001157	0.00318479	1.28797	GO:2001141	XM_008253594.2,XM_017338838.1,XM_008252341.1,XM_017349532.1,XM_008256672.2,XM_008254336.2,XM_008249449.2,XM_002723353.3,XM_008251476.2,XM_008265689.2,XM_017339789.1,XM_008251668.2,XM_017349537.1,XM_002711085.3,XM_008253699.2,XM_008261064.2,XM_008263893.1,XM_008251781.1,XM_002710743.3,XM_008264750.2,XM_008249625.2,XM_017349538.1,XM_008254745.2,XM_017338835.1,XM_017346952.1,XM_008251782.1,XM_008253…
	apical constriction	5	807	12	25694	0.000118	0.00321986	13.2662	GO:0003383	XM_002718242.3,XM_017348294.1,XM_017348293.1,XM_017348292.1,XM_002718243.3
	protein ubiquitination	45	807	778	25694	0.0001259	0.0033928	1.84158	GO:0016567	XM_017349532.1,XM_008257749.2,XM_017349534.1,XM_017343770.1,XM_017349531.1,XM_017349533.1,XM_002712954.3,XM_017349536.1,XM_008251473.2,XM_017349537.1,XM_017349528.1,XM_008266413.2,XM_017349535.1,XM_017349538.1,XM_017343426.1,XM_008257747.2,XM_008259797.2,XM_017339194.1,XM_002716339.3,XM_008252290.1,XM_017345139.1,XM_002723087.3,XM_008259796.2,XM_008262932.2,XM_008253282.1,XM_008259812.2,XM_017349…
	regulation of stem cell differentiation	22	807	275	25694	0.0001265	0.0033928	2.54711	GO:2000736	XM_017339377.1,XM_008254731.2,XM_017349532.1,XM_017338195.1,XM_017339376.1,XM_017349534.1,XM_008251644.2,NM_001171391.1,XM_017349531.1,XM_017349529.1,XM_017349530.1,XM_017349533.1,XM_017349536.1,XM_008253710.2,XM_017349537.1,XM_017349528.1,XR_001795398.1,XM_017349535.1,XM_017349538.1,XM_017350072.1,XM_008251643.2,XM_017349539.1
	blastocyst formation	9	807	55	25694	0.0001324	0.00352094	5.21	GO:0001825	XM_017339377.1,XM_002710331.3,XM_017339376.1,XM_008251644.2,XM_008251643.2,XM_008259923.2,NM_001171391.1,XM_002712803.3,XM_008255296.2
	positive regulation of p38MAPK cascade	6	807	21	25694	0.000134	0.00353355	9.09683	GO:1900745	XM_017350152.1,XR_001795528.1,XM_017350150.1,XR_001795529.1,NM_001122938.1,XM_017350154.1
	regulation of biosynthetic process	222	807	5636	25694	0.0001424	0.00371373	1.25412	GO:0009889	XM_008253594.2,XM_017338838.1,XM_008252341.1,XM_017349532.1,XM_017347741.1,XM_008256672.2,XM_008254336.2,XM_008249449.2,XM_002723353.3,XM_008251476.2,XM_008264375.2,XM_017338987.1,XM_008265689.2,XM_017339789.1,XM_008251668.2,XM_017349537.1,XM_002711085.3,XM_008253699.2,XM_008261064.2,XM_008263893.1,XM_008251781.1,XM_002710743.3,XM_008264750.2,XM_008249625.2,XM_017349538.1,XM_008254745.2,XM_017338…
	regulation of nucleic acid-templated transcription	192	807	4761	25694	0.0001432	0.00371373	1.28399	GO:1903506	XM_008253594.2,XM_017338838.1,XM_008252341.1,XM_017349532.1,XM_008256672.2,XM_008254336.2,XM_008249449.2,XM_002723353.3,XM_008251476.2,XM_008265689.2,XM_017339789.1,XM_008251668.2,XM_017349537.1,XM_002711085.3,XM_008253699.2,XM_008261064.2,XM_008263893.1,XM_008251781.1,XM_002710743.3,XM_008264750.2,XM_008249625.2,XM_017349538.1,XM_008254745.2,XM_017338835.1,XM_017346952.1,XM_008251782.1,XM_008253…
	white fat cell differentiation	6	807	22	25694	0.0001661	0.00423758	8.68334	GO:0050872	XM_008255992.2,XM_008255994.2,XM_008262183.2,XM_008255991.2,XM_008255993.2,XM_002714023.3
	positive regulation of protein maturation	6	807	22	25694	0.0001661	0.00423758	8.68334	GO:1903319	XM_002720499.3,XM_008255465.2,XM_017338195.1,XM_002720500.3,XM_008255466.2,NM_001081992.1
	regulation of symbiosis, encompassing mutualism through parasitism	22	807	282	25694	0.0001764	0.00446406	2.48389	GO:0043903	XM_008251944.1,XM_008251945.1,XM_002723483.2,XM_017338195.1,XM_008251947.1,XM_017340061.1,XM_017340462.1,XM_017345469.1,XM_002720499.3,XM_008253632.2,XM_017346968.1,XM_002720500.3,XM_008251942.1,XR_519600.2,XM_008266413.2,XM_008251946.1,XM_002708159.3,XM_008255797.2,XM_002716339.3,XM_008251943.2,XM_002723842.3,NM_001171119.1
	regulation of viral process	20	807	243	25694	0.0001782	0.00447353	2.62049	GO:0050792	XM_008251944.1,XM_008251945.1,XM_002723483.2,XM_017338195.1,XM_008251947.1,XM_017340462.1,XM_017345469.1,XM_002720499.3,XM_008253632.2,XM_017346968.1,XM_002720500.3,XM_008251942.1,XR_519600.2,XM_008266413.2,XM_008251946.1,XM_008255797.2,XM_002708159.3,XM_002716339.3,XM_008251943.2,XM_002723842.3
	neutral lipid metabolic process	12	807	102	25694	0.000189	0.004707	3.74575	GO:0006638	XM_017340888.1,XM_008254750.2,XM_008254745.2,XM_008254755.2,XM_017340887.1,XM_008248519.2,XM_008254747.2,XM_017340889.1,XM_008254751.2,XM_008254748.2,XM_008254749.2,XM_008254752.2
	nucleobase metabolic process	10	807	72	25694	0.0001917	0.00473665	4.42207	GO:0009112	XM_008253216.2,XR_001795528.1,NM_001122938.1,XM_002723353.3,XM_017350154.1,XM_017350152.1,XM_008251668.2,XM_017350150.1,XR_001795529.1,XM_002723887.3
	morphogenesis of an epithelium	39	807	655	25694	0.0002024	0.00496196	1.89575	GO:0002009	XM_002710331.3,XM_017349532.1,XM_008256672.2,XM_017349534.1,XM_008256669.2,XM_017341872.1,XM_017349531.1,XM_017349533.1,XM_017349536.1,XM_008253710.2,XM_017349537.1,XM_008256670.2,XM_002711085.3,XM_008259229.2,XM_017349528.1,XM_002712974.3,XM_002712496.3,XM_017349535.1,XM_017349538.1,XM_008253478.2,XM_008256673.2,XM_008267712.2,XM_008253904.2,XM_017344972.1,NM_001195723.1,XM_017349529.1,XM_017349…
	positive regulation of organelle assembly	11	807	88	25694	0.0002152	0.00520184	3.97986	GO:1902117	XM_008256659.2,XM_008256662.2,XM_008256657.2,XM_017341939.1,XM_008256663.2,XM_008256664.2,XM_008256661.2,XM_008256665.2,XM_008256658.2,XM_002711078.3,XM_008256660.2
	regulation of transcription, DNA-templated	189	807	4711	25694	0.0002155	0.00520184	1.27734	GO:0006355	XM_008253594.2,XM_017338838.1,XM_008252341.1,XM_017349532.1,XM_008256672.2,XM_008254336.2,XM_008249449.2,XM_002723353.3,XM_008251476.2,XM_008265689.2,XM_017339789.1,XM_008251668.2,XM_017349537.1,XM_002711085.3,XM_008253699.2,XM_008261064.2,XM_008263893.1,XM_008251781.1,XM_002710743.3,XM_008264750.2,XM_008249625.2,XM_017349538.1,XM_008254745.2,XM_017338835.1,XM_017346952.1,XM_008251782.1,XM_008253…
	negative regulation of collagen metabolic process	4	807	7	25694	0.0002374	0.00560121	18.1937	GO:0010713	XM_008264375.2,XM_008264378.2,XM_008264376.2,XM_002715338.3
	negative regulation of collagen biosynthetic process	4	807	7	25694	0.0002374	0.00560121	18.1937	GO:0032966	XM_008264375.2,XM_008264378.2,XM_008264376.2,XM_002715338.3
	positive regulation of plasminogen activation	4	807	7	25694	0.0002374	0.00560121	18.1937	GO:0010756	XM_008255465.2,XM_017338195.1,XM_008255466.2,NM_001081992.1
	blastocyst development	12	807	105	25694	0.0002414	0.00565308	3.63873	GO:0001824	XM_017339377.1,XM_002710331.3,XM_017339376.1,XM_008251644.2,XM_008251643.2,XM_008259923.2,NM_001171391.1,XM_002712803.3,XM_008262913.2,XM_008255296.2,XM_002714675.3,XM_008252582.2
	regulation of RNA metabolic process	199	807	5015	25694	0.000248	0.00576462	1.2634	GO:0051252	XM_017345517.1,XM_008253594.2,XM_017338838.1,XM_008252341.1,XM_017349532.1,XM_008256672.2,XM_008254336.2,XM_008249449.2,XM_002723353.3,XM_008251476.2,XM_008265689.2,XM_017339789.1,XM_008251668.2,XM_008264045.2,XM_017349537.1,XM_002711085.3,XM_008253699.2,XM_008261064.2,XM_008263893.1,XM_008251781.1,XM_002710743.3,XM_008264750.2,XM_008249625.2,XM_017349538.1,XM_008254745.2,XM_017338835.1,XM_017346…
	regulation of nitrogen compound metabolic process	225	807	5781	25694	0.0002535	0.00584914	1.23919	GO:0051171	XM_017345517.1,XM_008253594.2,XM_017338838.1,XM_008252341.1,XM_017349532.1,XM_017347741.1,XM_008256672.2,XM_008254336.2,XM_008249449.2,XM_002723353.3,XM_008251476.2,XM_008265689.2,XM_017339789.1,XM_008251668.2,XM_008264045.2,XM_017349537.1,XM_002711085.3,XM_008253699.2,XM_008261064.2,XM_008263893.1,XM_008251781.1,XM_002710743.3,XM_008264750.2,XM_008249625.2,XM_017349538.1,XM_008254745.2,XM_017338…
	regulation of viral life cycle	19	807	231	25694	0.000258	0.00590952	2.61878	GO:1903900	XM_008251944.1,XM_008251945.1,XM_002723483.2,XM_017338195.1,XM_008251947.1,XM_017340462.1,XM_002720499.3,XM_008253632.2,XM_017346968.1,XM_002720500.3,XM_008251942.1,XR_519600.2,XM_008266413.2,XM_008251946.1,XM_008255797.2,XM_002708159.3,XM_002716339.3,XM_008251943.2,XM_002723842.3
	microtubule severing	5	807	15	25694	0.000274	0.0062015	10.613	GO:0051013	XM_008257345.1,XM_002711544.3,XM_008257341.1,XM_008257344.2,XM_008257342.1
	cellular macromolecule catabolic process	54	807	1027	25694	0.0002747	0.0062015	1.6741	GO:0044265	XM_017346355.1,XM_008257749.2,XM_008256662.2,XM_008262741.2,XM_008262746.1,XM_008256663.2,XM_002712954.3,XM_002711078.3,XM_002711085.3,XM_008256659.2,XM_008252767.2,XM_008262747.1,XM_008256657.2,XM_008257747.2,XM_017339194.1,XM_008252290.1,XM_017345139.1,XM_008262748.1,XM_008256665.2,XM_008256658.2,XM_008255958.2,XM_002723087.3,XM_017338354.1,NM_001171341.1,XM_008262745.2,XM_008262932.2,XM_002715…
	glycerolipid biosynthetic process	15	807	158	25694	0.0002795	0.00626479	3.02268	GO:0045017	XM_017343338.1,XM_017340888.1,XM_008254750.2,XM_008254745.2,XR_001793702.1,XM_008254755.2,XM_017340887.1,XM_008254747.2,XM_017340889.1,XM_017339213.1,XM_008259540.2,XM_008254751.2,XM_008254748.2,XM_008254749.2,XM_008254752.2
	regulation of cellular macromolecule biosynthetic process	206	807	5235	25694	0.0002904	0.00646295	1.25288	GO:2000112	XM_008253594.2,XM_017338838.1,XM_008252341.1,XM_017349532.1,XM_017347741.1,XM_008256672.2,XM_008254336.2,XM_008249449.2,XM_002723353.3,XM_008251476.2,XM_008265689.2,XM_017339789.1,XM_008251668.2,XM_017349537.1,XM_002711085.3,XM_008253699.2,XM_008261064.2,XM_008263893.1,XM_008251781.1,XM_002710743.3,XM_008264750.2,XM_008249625.2,XM_017349538.1,XM_008254745.2,XM_017338835.1,XM_017346952.1,XM_008251…
	purine nucleobase metabolic process	7	807	36	25694	0.0002931	0.0064771	6.1909	GO:0006144	XM_017350152.1,XM_008253216.2,XR_001795528.1,XM_017350150.1,XR_001795529.1,NM_001122938.1,XM_017350154.1
	regulation of macromolecule metabolic process	299	807	8029	25694	0.0003201	0.00702429	1.18568	GO:0060255	XM_008248539.2,XM_008251945.1,XM_008252341.1,XM_017347741.1,XM_008256672.2,XM_002716591.3,XM_002711721.3,XM_017350477.1,XM_008251476.2,XM_017339907.1,XM_017338987.1,XM_017339789.1,XR_001795529.1,XM_017349537.1,XM_008261064.2,XM_008263893.1,XM_008251781.1,XM_008249625.2,XM_008254745.2,XM_017338835.1,XM_017346952.1,XM_008251782.1,XM_008253478.2,XM_008266643.2,XM_008257890.2,XM_008253164.2,XM_017342…
	regulation of endocytosis	23	807	316	25694	0.000323	0.00703871	2.31739	GO:0030100	XM_017349568.1,XM_017340699.1,XM_017345009.1,XM_002714360.3,XM_017340702.1,XM_017338495.1,XM_017338599.1,XM_017338496.1,XM_017340700.1,XM_017340703.1,XM_017349566.1,XM_017340698.1,XM_017340701.1,XM_017349567.1,XM_017340704.1,XM_017340696.1,XM_017349565.1,XM_017340697.1,XM_008250161.2,XM_002711064.3,XM_008253478.2,XM_008254044.1,XM_017345155.1
	tube development	51	807	963	25694	0.000345	0.00743727	1.68617	GO:0035295	XM_008259978.2,XM_002716472.2,XM_002710331.3,XM_017349532.1,XM_008256672.2,NM_001082629.1,XM_017349534.1,XM_008256669.2,XM_002719591.3,XM_002720063.3,XM_017341872.1,XM_017349531.1,XM_017349533.1,XM_017349536.1,XM_002714628.3,XM_008253710.2,XM_017349537.1,XM_008256670.2,XM_002711085.3,XM_008259229.2,XM_017349528.1,XM_002712496.3,XM_017349535.1,XM_017349538.1,XM_017350072.1,XM_008253478.2,XM_017347…
	establishment of lymphocyte polarity	4	807	8	25694	0.0003475	0.00743727	15.9195	GO:0001767	XM_002709770.3,XM_008254255.2,XM_008264446.2,XM_008254254.2
	regulation of organelle organization	86	807	1865	25694	0.0003484	0.00743727	1.46817	GO:0033043	XR_001792857.1,XM_002724123.3,XM_008256662.2,XM_002723353.3,XM_017350477.1,XM_002718804.3,XR_001792853.1,XR_001792863.1,XM_002711778.3,XM_008256663.2,XM_008251668.2,XM_002712954.3,XR_001792865.1,XM_008257714.2,XM_008257345.1,XR_001792861.1,XM_008256659.2,XM_008264750.2,XM_017350662.1,XM_008264748.2,XM_008253478.2,XM_008266643.2,XM_017345139.1,XM_008256665.2,XM_008256658.2,XR_001792859.1,XM_002711…
	negative regulation of cell differentiation	44	807	794	25694	0.0003572	0.00753748	1.76437	GO:0045596	XM_008252341.1,XM_017338985.1,XM_017350154.1,XM_017338987.1,XM_017339789.1,XM_017341872.1,XM_002711778.3,XR_001795529.1,XM_002714628.3,XM_008253710.2,XM_002711085.3,XM_008259229.2,NM_001171398.1,XM_002712496.3,NM_001122938.1,XM_008260281.2,XM_017346952.1,XM_017350072.1,XM_017343829.1,XM_008266643.2,XM_017346951.1,NM_001082664.1,XM_008255958.2,XM_017338984.1,XM_008254731.2,XM_017338195.1,XR_001795…
	receptor catabolic process	6	807	26	25694	0.0003603	0.00753748	7.34744	GO:0032801	XM_017341790.1,XM_008256361.2,XM_002716186.3,XM_008256360.2,XM_017344617.1,XM_017341791.1
	nucleobase catabolic process	6	807	26	25694	0.0003603	0.00753748	7.34744	GO:0046113	XM_017350152.1,XR_001795528.1,XM_017350150.1,XR_001795529.1,NM_001122938.1,XM_017350154.1
	RNA phosphodiester bond hydrolysis	14	807	145	25694	0.0003772	0.00783261	3.0741	GO:0090501	XM_008256659.2,XM_008256662.2,XM_017340462.1,XM_008256657.2,XM_008253632.2,XM_017341939.1,XM_008256663.2,XM_008256664.2,XM_008257890.2,XM_008256661.2,XM_008256665.2,XM_008256658.2,XM_002711078.3,XM_008256660.2
	sensory organ morphogenesis	27	807	405	25694	0.0003794	0.00783261	2.12259	GO:0090596	XM_017349532.1,XM_017338195.1,XM_017349534.1,NM_001195723.1,XM_017338495.1,XM_002709770.3,XM_017349531.1,XM_017349529.1,XM_017349530.1,XM_017349533.1,XM_017349536.1,XM_017338496.1,XM_017349537.1,XM_002714023.3,XM_002711085.3,XM_017349528.1,NM_001171398.1,XM_008254255.2,XR_001795398.1,XM_017338600.1,XM_017349535.1,XM_008262183.2,XM_017349538.1,XM_008262038.2,XM_008250161.2,XM_017349539.1,XM_008254…
	positive regulation of viral genome replication	9	807	65	25694	0.0004057	0.00830144	4.40846	GO:0045070	XM_008251944.1,XM_008251945.1,XM_002723483.2,XR_519600.2,XM_008251947.1,XM_008251946.1,XM_008255797.2,XM_008251942.1,XM_008251943.2
	regulation of cell proliferation	89	807	1955	25694	0.0004074	0.00830144	1.44944	GO:0042127	XM_008251945.1,XM_008252341.1,XM_017349532.1,XM_008256672.2,XM_008249449.2,XM_002723353.3,XM_002712716.3,XM_008264375.2,XM_017339789.1,NM_001082758.1,XM_017349531.1,XR_001795529.1,XM_017349537.1,XM_008256670.2,XM_002711085.3,NM_001122938.1,XM_017349538.1,XM_017346952.1,XM_008251946.1,XM_008253478.2,XM_008266643.2,XR_515321.2,XM_008251944.1,XM_008253904.2,XM_002711458.3,XM_002718991.2,XM_008266642…
	response to BMP	11	807	96	25694	0.0004248	0.00854501	3.64821	GO:0071772	XM_017341938.1,XM_008256650.2,XM_002710239.3,NM_001195723.1,XM_017346952.1,XM_008256652.2,XM_002721600.3,XM_008256648.2,XM_008266589.1,XM_017346951.1,XM_008256647.2
	cellular response to BMP stimulus	11	807	96	25694	0.0004248	0.00854501	3.64821	GO:0071773	XM_017341938.1,XM_008256650.2,XM_002710239.3,NM_001195723.1,XM_017346952.1,XM_008256652.2,XM_002721600.3,XM_008256648.2,XM_008266589.1,XM_017346951.1,XM_008256647.2
	positive regulation of myotube differentiation	7	807	39	25694	0.0004498	0.00895323	5.71468	GO:0010831	XM_002709770.3,XM_008251668.2,XM_008254255.2,XM_017345009.1,XM_002723353.3,XM_002714360.3,XM_008254254.2
	sperm motility	10	807	81	25694	0.0004508	0.00895323	3.93073	GO:0030317	XM_017345517.1,XM_017349414.1,XM_017345516.1,XM_017346574.1,XM_017346575.1,XM_017349415.1,XM_008264045.2,XM_017346576.1,XM_017346573.1,XM_017346577.1
	aromatic compound catabolic process	28	807	434	25694	0.000486	0.00941759	2.05412	GO:0019439	XM_017346355.1,XM_008262253.2,XR_001795528.1,XM_008256662.2,XM_002715194.3,XM_017340492.1,XM_017340462.1,XM_017350154.1,XM_017350152.1,XM_017341939.1,XM_008256663.2,XM_017350150.1,XM_008256664.2,XM_008256661.2,XR_001795529.1,XM_008256660.2,XM_002711078.3,XM_008256659.2,NM_001122938.1,XM_008252767.2,XM_002723285.3,XM_008256657.2,XM_017342360.1,XM_008256128.2,XM_008265521.2,XM_008256658.2,XM_008256…
	anatomical structure morphogenesis	139	807	3350	25694	0.0004896	0.00941759	1.32108	GO:0009653	XM_002716472.2,XM_008252341.1,XM_017349532.1,XM_008256672.2,XM_002711721.3,XM_002723353.3,XM_017339789.1,XM_002711778.3,XM_008251668.2,XM_017349537.1,XM_002711085.3,XM_002712974.3,XM_008263985.2,XM_017349538.1,XM_017349999.1,XM_017346952.1,XM_002718242.3,XM_008253478.2,XM_008266643.2,XM_002720928.3,XM_002708369.2,XM_002710745.3,XM_017339377.1,XM_017347554.1,XM_017338495.1,XM_008254999.2,XM_008266…
	negative regulation of multicellular organismal metabolic process	4	807	9	25694	0.0004899	0.00941759	14.1506	GO:0044252	XM_008264375.2,XM_008264378.2,XM_008264376.2,XM_002715338.3
	positive regulation of activation of Janus kinase activity	4	807	9	25694	0.0004899	0.00941759	14.1506	GO:0010536	XM_008264375.2,XM_008264378.2,XM_008264376.2,XM_002715338.3
	BMP signaling pathway	10	807	82	25694	0.0004922	0.00941759	3.88279	GO:0030509	XM_017341938.1,XM_008256650.2,XM_002710239.3,NM_001195723.1,XM_017346952.1,XM_008256652.2,XM_008256648.2,XM_008266589.1,XM_017346951.1,XM_008256647.2
	protein K63-linked ubiquitination	9	807	67	25694	0.0004955	0.00941759	4.27687	GO:0070534	XM_008257749.2,XM_008253282.1,XM_008257751.2,XM_008257753.2,XM_017342471.1,XM_008257747.2,XM_008257750.2,XM_002711763.3,XM_008257748.2
	cellular nitrogen compound catabolic process	28	807	435	25694	0.0005027	0.00941759	2.0494	GO:0044270	XM_017346355.1,XM_008262253.2,XR_001795528.1,XM_008256662.2,XM_002715194.3,XM_017340492.1,XM_017340462.1,XM_017350154.1,XM_017350152.1,XM_017341939.1,XM_008256663.2,XM_017350150.1,XM_008256664.2,XM_008256661.2,XR_001795529.1,XM_008256660.2,XM_002711078.3,XM_008256659.2,NM_001122938.1,XM_008252767.2,XM_002723285.3,XM_008256657.2,XM_017342360.1,XM_008256128.2,XM_008265521.2,XM_008256658.2,XM_008256…
	regulation of cellular metabolic process	300	807	8114	25694	0.000511	0.00941759	1.17718	GO:0031323	XM_008248539.2,XM_008251945.1,XM_008252341.1,XM_017347741.1,XM_008256672.2,XM_002716591.3,XM_002711721.3,XM_017350477.1,XM_008251476.2,XM_017339907.1,XM_017338987.1,XM_017339789.1,XR_001795529.1,XM_017349537.1,XM_008261064.2,XM_008263893.1,XM_008251781.1,XM_008249625.2,XM_008254745.2,XM_017338835.1,XM_017346952.1,XM_008251782.1,XM_008253478.2,XM_008266643.2,XM_008257890.2,XM_008253164.2,XM_017342…
	protein modification by small protein conjugation or removal	55	807	1081	25694	0.0005136	0.00941759	1.61993	GO:0070647	XM_017349532.1,XM_008257749.2,XM_008262741.2,XM_017349534.1,XM_008262746.1,XM_017343770.1,XM_017349531.1,XM_017349533.1,XM_002712954.3,XM_017349536.1,XM_008251473.2,XM_017349537.1,XM_017349528.1,XM_008266413.2,XM_017349535.1,XM_017349538.1,XM_008262747.1,XM_017343426.1,XM_008257747.2,XM_008259797.2,XM_017339194.1,XM_002716339.3,XM_008252290.1,XM_017345139.1,XM_008262748.1,XM_002723087.3,XM_008259…
	patterning of lymph vessels	3	807	3	25694	0.0005252	0.00941759	31.8389	GO:0060854	XM_017339789.1,XM_008252341.1,XM_017339790.1
	glucosamine catabolic process	3	807	3	25694	0.0005252	0.00941759	31.8389	GO:0006043	XM_008255155.2,XM_008255154.2,XM_002710272.3
	positive regulation of tongue muscle cell differentiation	3	807	3	25694	0.0005252	0.00941759	31.8389	GO:2001037	XM_002709770.3,XM_008254255.2,XM_008254254.2
	negative regulation of mast cell cytokine production	3	807	3	25694	0.0005252	0.00941759	31.8389	GO:0032764	XM_008266642.2,XM_008266643.2,XM_002716500.2
	cell quiescence	3	807	3	25694	0.0005252	0.00941759	31.8389	GO:0044838	XM_017339789.1,XM_008252341.1,XM_017339790.1
	regulation of tongue muscle cell differentiation	3	807	3	25694	0.0005252	0.00941759	31.8389	GO:2001035	XM_002709770.3,XM_008254255.2,XM_008254254.2
	positive regulation of skeletal muscle fiber differentiation	3	807	3	25694	0.0005252	0.00941759	31.8389	GO:1902811	XM_002709770.3,XM_008254255.2,XM_008254254.2
	BMP signaling pathway involved in spinal cord dorsal/ventral patterning	3	807	3	25694	0.0005252	0.00941759	31.8389	GO:0021919	XM_008266589.1,XM_017346951.1,XM_017346952.1
	positive regulation of stem cell differentiation	13	807	133	25694	0.0005418	0.00966005	3.11207	GO:2000738	XM_017349528.1,XM_017349532.1,XR_001795398.1,XM_017349534.1,XM_017349538.1,XM_017349535.1,XM_017349529.1,XM_017349531.1,XM_017349530.1,XM_017349539.1,XM_017349533.1,XM_017349536.1,XM_017349537.1
	lymph vessel morphogenesis	5	807	18	25694	0.0005512	0.00977212	8.84414	GO:0036303	XM_017339789.1,XM_008252341.1,XM_008253478.2,XM_017339790.1,XM_017341872.1
	protein processing	22	807	310	25694	0.0005925	0.0104453	2.25954	GO:0016485	XM_008250253.2,XM_002716478.3,XR_001795528.1,XM_002716480.3,XM_017340061.1,XM_008251651.2,XM_017350154.1,XM_002715601.3,XM_017350152.1,XM_017350150.1,XR_001795529.1,XM_017350423.1,XM_002716479.3,XM_017338820.1,NM_001122938.1,XM_008255466.2,XM_017338821.1,XM_008255465.2,XM_017338819.1,XM_002722880.3,XM_017346961.1,XM_002723842.3
	negative regulation of response to endoplasmic reticulum stress	9	807	69	25694	0.0006009	0.0105342	4.1529	GO:1903573	XM_008257749.2,XM_008257751.2,XM_008257753.2,XM_017342471.1,XM_008257747.2,XM_008257750.2,XM_002711763.3,XM_017341260.1,XM_008257748.2
	heterocycle catabolic process	28	807	441	25694	0.0006141	0.0107058	2.02152	GO:0046700	XM_017346355.1,XM_008262253.2,XR_001795528.1,XM_008256662.2,XM_002715194.3,XM_017340492.1,XM_017340462.1,XM_017350154.1,XM_017350152.1,XM_017341939.1,XM_008256663.2,XM_017350150.1,XM_008256664.2,XM_008256661.2,XR_001795529.1,XM_008256660.2,XM_002711078.3,XM_008256659.2,NM_001122938.1,XM_008252767.2,XM_002723285.3,XM_008256657.2,XM_017342360.1,XM_008256128.2,XM_008265521.2,XM_008256658.2,XM_008256…
	positive regulation of cyclin-dependent protein serine/threonine kinase activity	8	807	55	25694	0.0006298	0.0109189	4.63111	GO:0045737	XM_002715807.3,XM_008264750.2,XM_008262183.2,XM_008264748.2,XM_008264751.2,XM_017350072.1,XM_008253478.2,XM_002714023.3
	regulation of activation of Janus kinase activity	4	807	10	25694	0.0006693	0.0114923	12.7356	GO:0010533	XM_008264375.2,XM_008264378.2,XM_008264376.2,XM_002715338.3
	regulation of cytoskeleton organization	46	807	869	25694	0.0006702	0.0114923	1.68537	GO:0051493	XR_001792857.1,XM_002724123.3,XM_002723353.3,XM_017350477.1,XM_008264751.2,XR_001792853.1,XR_001792863.1,XM_002711778.3,XM_002720500.3,XM_008251668.2,XR_001792866.1,XR_001792865.1,XM_017343991.1,XR_001792856.1,XM_008257714.2,XM_008257345.1,XM_002715807.3,XR_001792861.1,XM_008264750.2,XM_008264748.2,XM_008253478.2,XM_008256509.2,XR_001792859.1,XM_002711544.3,XM_008261008.2,XR_001792860.1,XR_001792…
	positive regulation of mRNA metabolic process	11	807	102	25694	0.0006764	0.0115356	3.43361	GO:1903313	XM_017341938.1,XM_008254731.2,XM_017345517.1,XM_008256650.2,XR_519600.2,XM_017345516.1,XM_008256652.2,XM_008255797.2,XM_008256648.2,XM_008264045.2,XM_008256647.2
	N-acetylglucosamine metabolic process	6	807	30	25694	0.0006983	0.0118447	6.36778	GO:0006044	XM_002718669.3,XM_017348510.1,XM_008255155.2,XR_001795154.1,XM_008255154.2,XM_002710272.3
	regulation of cellular biosynthetic process	214	807	5563	25694	0.0007165	0.012088	1.22479	GO:0031326	XM_008253594.2,XM_017338838.1,XM_008252341.1,XM_017349532.1,XM_017347741.1,XM_008256672.2,XM_008254336.2,XM_008249449.2,XM_002723353.3,XM_008251476.2,XM_017338987.1,XM_008265689.2,XM_017339789.1,XM_008251668.2,XM_017349537.1,XM_002711085.3,XM_008253699.2,XM_008261064.2,XM_008263893.1,XM_008251781.1,XM_002710743.3,XM_008264750.2,XM_008249625.2,XM_017349538.1,XM_008254745.2,XM_017338835.1,XM_017346…
	secretion by tissue	9	807	71	25694	0.0007241	0.0121509	4.03592	GO:0032941	XR_001795528.1,NM_001122938.1,XM_008262183.2,XM_017350154.1,XM_008254170.2,XM_017350152.1,XM_017350150.1,XR_001795529.1,XM_002714023.3
	positive regulation of cyclin-dependent protein kinase activity	8	807	57	25694	0.0007783	0.0129467	4.46862	GO:1904031	XM_002715807.3,XM_008264750.2,XM_008262183.2,XM_008264748.2,XM_008264751.2,XM_017350072.1,XM_008253478.2,XM_002714023.3
	divalent inorganic cation transport	21	807	296	25694	0.0007839	0.0129467	2.25884	GO:0072511	XM_008252341.1,XM_002723346.2,XM_002710874.2,XM_008251650.1,XM_008267559.2,XM_017347554.1,XM_008251649.1,XM_002717256.3,XM_017339789.1,XM_017346575.1,XM_017346576.1,XM_017346577.1,XM_017338050.1,XM_008254617.2,XM_017346574.1,XM_017349999.1,XM_008267558.2,XM_017339790.1,XM_008267560.2,XM_017346573.1,XM_008257078.1
	divalent metal ion transport	21	807	296	25694	0.0007839	0.0129467	2.25884	GO:0070838	XM_008252341.1,XM_002723346.2,XM_002710874.2,XM_008251650.1,XM_008267559.2,XM_017347554.1,XM_008251649.1,XM_002717256.3,XM_017339789.1,XM_017346575.1,XM_017346576.1,XM_017346577.1,XM_017338050.1,XM_008254617.2,XM_017346574.1,XM_017349999.1,XM_008267558.2,XM_017339790.1,XM_008267560.2,XM_017346573.1,XM_008257078.1
	chromatin organization	47	807	902	25694	0.0008061	0.0132437	1.65901	GO:0006325	XM_017349532.1,XM_017338500.1,XM_008262741.2,XM_008249449.2,XM_017349534.1,XR_001792808.1,XM_002714879.3,XM_008262746.1,XR_515319.2,XM_017349531.1,XM_017349533.1,XM_017349536.1,XM_017338499.1,XM_017349537.1,XM_017349528.1,XM_017349535.1,XM_017349538.1,XM_008262747.1,XM_017343426.1,XM_008259797.2,XM_008250180.2,XM_008249450.2,XM_008252290.1,XR_515321.2,XM_008262748.1,XM_008259796.2,NM_001171341.1,…
	negative regulation of Rho protein signal transduction	5	807	20	25694	0.0008276	0.0135261	7.95973	GO:0035024	XM_008266642.2,XM_017338822.1,XM_008266643.2,XM_017350423.1,XM_002716500.2
	body fluid secretion	9	807	73	25694	0.0008672	0.0140272	3.92535	GO:0007589	XR_001795528.1,NM_001122938.1,XM_008262183.2,XM_017350154.1,XM_008254170.2,XM_017350152.1,XM_017350150.1,XR_001795529.1,XM_002714023.3
	purine nucleotide catabolic process	9	807	73	25694	0.0008672	0.0140272	3.92535	GO:0006195	XM_008262253.2,XR_001795528.1,NM_001122938.1,XM_002723285.3,XM_017350154.1,XM_017350152.1,XM_008256128.2,XR_001795529.1,XM_017350150.1
	protein autophosphorylation	20	807	278	25694	0.0008818	0.0141594	2.29057	GO:0046777	XM_008248539.2,XM_002716472.2,XM_017342179.1,XM_008261575.2,XM_002723353.3,XM_017342178.1,XM_017338495.1,XM_008253189.2,XR_001792299.1,XM_008248786.1,XM_008251668.2,XM_017340846.1,XM_017338496.1,XM_008259229.2,XM_002708396.3,XM_002712496.3,XM_008250161.2,XM_008253478.2,XM_017340235.1,XM_008261586.2
	calcium ion transport	17	807	217	25694	0.0008844	0.0141594	2.49429	GO:0006816	XM_008252341.1,XM_002723346.2,XM_002710874.2,XM_008251650.1,XM_017347554.1,XM_008251649.1,XM_002717256.3,XM_017339789.1,XM_017346575.1,XM_017346576.1,XM_017346577.1,XM_017338050.1,XM_017346574.1,XM_017349999.1,XM_017339790.1,XM_017346573.1,XM_008257078.1
	regulation of thyroid hormone generation	4	807	11	25694	0.0008908	0.0141895	11.5778	GO:2000609	XM_017348075.1,XM_017348074.1,XM_017338195.1,XM_008269069.2
	RNA catabolic process	18	807	238	25694	0.0009235	0.0146361	2.40798	GO:0006401	XM_017346355.1,XM_008256662.2,XM_002715194.3,XM_017340492.1,XM_017340462.1,XM_017341939.1,XM_008256663.2,XM_008256664.2,XM_008256661.2,XM_002711078.3,XM_008256660.2,XM_008256659.2,XM_008256657.2,XM_017342360.1,XM_008265521.2,XM_008256658.2,XM_008256665.2,XM_008255958.2
	multicellular organismal reproductive process	44	807	835	25694	0.000948	0.0149489	1.67774	GO:0048609	XM_017345517.1,XM_017349532.1,XM_008255994.2,XM_017349534.1,XM_002723353.3,XM_017345281.1,XM_002709770.3,XM_008255992.2,XM_017349531.1,XM_017346575.1,XM_008251668.2,XM_008264045.2,XM_017349533.1,XM_017349536.1,XM_008255993.2,XM_017341260.1,NM_001291987.1,XM_017349537.1,XM_017349528.1,XM_008254255.2,XM_017349535.1,XM_017349538.1,XM_008266643.2,XM_017349415.1,XM_017346573.1,XM_017340061.1,XM_017349…
	regulation of developmental process	136	807	3326	25694	0.0009975	0.015576	1.30189	GO:0050793	XM_002716472.2,XM_008252341.1,XM_017349532.1,XM_002711721.3,XM_002723353.3,XM_008251476.2,XM_008252029.2,XM_017338987.1,XM_017339789.1,XM_002711778.3,XM_008251668.2,XR_001795529.1,XM_017349537.1,XM_002711085.3,NM_001122938.1,XM_017349538.1,XM_017346952.1,XM_008253478.2,XM_008266643.2,XM_002720928.3,XM_002710366.3,XM_017339377.1,XM_008254731.2,XM_002711458.3,XM_017338495.1,XM_002718991.2,XM_008266…
	regulation of transcription from RNA polymerase II promoter	115	807	2733	25694	0.0009977	0.015576	1.33973	GO:0006357	XM_008264309.2,XM_008252341.1,XM_017349532.1,XM_008256672.2,XM_008249449.2,XM_008251476.2,XM_017339789.1,XM_008253632.2,XM_017349531.1,XM_002722652.3,XM_008256647.2,XM_017349537.1,XM_008254752.2,XM_008257322.2,XM_008264308.2,XM_008256670.2,XM_002711085.3,XM_008253699.2,XM_008251781.1,XM_002710743.3,XM_017349538.1,XM_008254745.2,XM_017346952.1,XM_017340887.1,XM_008251782.1,XM_008253478.2,XM_008266…
	chromosome localization	9	807	75	25694	0.001032	0.0159528	3.82067	GO:0050000	XM_008257345.1,XM_002715807.3,XM_002711544.3,XM_008264750.2,XM_008257341.1,XM_008257344.2,XM_008264748.2,XM_008264751.2,XM_008257342.1
	establishment of chromosome localization	9	807	75	25694	0.001032	0.0159528	3.82067	GO:0051303	XM_008257345.1,XM_002715807.3,XM_002711544.3,XM_008264750.2,XM_008257341.1,XM_008257344.2,XM_008264748.2,XM_008264751.2,XM_008257342.1
	eye development	31	807	528	25694	0.001086	0.0167052	1.86933	GO:0001654	XM_008256650.2,XM_017349532.1,XM_017349534.1,NM_001082735.1,NM_001195723.1,XM_017341872.1,XM_017349531.1,XM_017349529.1,XM_008259060.2,XM_017349530.1,XM_008256647.2,XM_017349533.1,XM_017349536.1,XM_008253710.2,XM_017349537.1,XM_002714023.3,XM_017341938.1,XM_017349528.1,XM_017338822.1,XM_017347804.1,XR_001795398.1,XM_002723888.3,XM_017349535.1,XM_008262183.2,XM_017349538.1,XM_008262038.2,XM_008256…
	positive regulation of mRNA processing	10	807	92	25694	0.001109	0.0169179	3.46075	GO:0050685	XM_017341938.1,XM_017345517.1,XM_008256650.2,XR_519600.2,XM_017345516.1,XM_008256652.2,XM_008255797.2,XM_008256648.2,XM_008256647.2,XM_008264045.2
	protein modification by small protein conjugation	45	807	867	25694	0.001112	0.0169179	1.65254	GO:0032446	XM_017349532.1,XM_008257749.2,XM_017349534.1,XM_017343770.1,XM_017349531.1,XM_017349533.1,XM_002712954.3,XM_017349536.1,XM_008251473.2,XM_017349537.1,XM_017349528.1,XM_008266413.2,XM_017349535.1,XM_017349538.1,XM_017343426.1,XM_008257747.2,XM_008259797.2,XM_017339194.1,XM_002716339.3,XM_008252290.1,XM_017345139.1,XM_002723087.3,XM_008259796.2,XM_008262932.2,XM_008253282.1,XM_008259812.2,XM_017349…
	protein stabilization	17	807	222	25694	0.001116	0.0169179	2.43811	GO:0050821	XM_017340699.1,XM_017350665.1,XM_017340702.1,XM_017340700.1,XM_002721171.3,XM_017340703.1,XM_017350664.1,XM_017340698.1,XM_017340701.1,XM_017350662.1,XM_017340704.1,XM_017340697.1,XM_017340696.1,XM_017350663.1,XM_017350384.1,XM_017350666.1,XM_002723842.3
	regulation of endothelial cell proliferation	12	807	127	25694	0.001146	0.0172367	3.0084	GO:0001936	XR_001795528.1,XM_017338570.1,NM_001122938.1,XM_002723353.3,NM_001195723.1,XM_017350154.1,XM_017350152.1,XM_017341872.1,XM_008253478.2,XM_017350150.1,XR_001795529.1,XM_017345155.1
	regulation of skeletal muscle adaptation	4	807	12	25694	0.001159	0.0172367	10.613	GO:0014733	XM_017339789.1,XM_008252341.1,XM_017339790.1,XM_002723353.3
	positive regulation of mRNA splicing, via spliceosome	8	807	61	25694	0.001159	0.0172367	4.17559	GO:0048026	XM_017341938.1,XM_017345517.1,XM_008256650.2,XM_017345516.1,XM_008256652.2,XM_008256648.2,XM_008256647.2,XM_008264045.2
	RNA processing	48	807	944	25694	0.001159	0.0172367	1.61893	GO:0006396	XM_008251945.1,XM_017346355.1,XM_002710035.3,XM_008256662.2,XM_008262741.2,XM_008262746.1,XM_008253632.2,XM_008256663.2,XM_017338050.1,XM_002711078.3,XM_008260560.2,XM_008256659.2,XM_008262747.1,XM_008256657.2,XM_017347664.1,XM_008251946.1,XM_008260557.2,XM_008257890.2,XM_008262748.1,XM_008256665.2,XM_008256658.2,XM_008251944.1,NM_001171341.1,XM_002723483.2,XM_008251947.1,XM_008262745.2,XM_002715…
	positive regulation of cell growth	17	807	223	25694	0.001168	0.0172886	2.42718	GO:0030307	XM_017347856.1,XM_017349532.1,XM_017338195.1,XM_017349534.1,XM_002723353.3,XM_017340492.1,XM_017349529.1,XM_017349531.1,XM_017349530.1,XM_017349533.1,XM_017349536.1,XM_017349537.1,XM_017349528.1,XR_001795398.1,XM_017349535.1,XM_017349538.1,XM_017349539.1
	regulation of nucleobase-containing compound metabolic process	208	807	5439	25694	0.001177	0.01734	1.21759	GO:0019219	XM_017345517.1,XM_008253594.2,XM_017338838.1,XM_008252341.1,XM_017349532.1,XM_008256672.2,XM_008254336.2,XM_008249449.2,XM_002723353.3,XM_008251476.2,XM_008265689.2,XM_017339789.1,XM_008251668.2,XM_008264045.2,XM_017349537.1,XM_002711085.3,XM_008253699.2,XM_008261064.2,XM_008263893.1,XM_008251781.1,XM_002710743.3,XM_008264750.2,XM_008249625.2,XM_017349538.1,XM_008254745.2,XM_017338835.1,XM_017346…
	regulation of mitotic spindle organization	5	807	22	25694	0.001196	0.0175376	7.23612	GO:0060236	XM_002715807.3,XM_008253478.2,XM_008264750.2,XM_008264748.2,XM_008264751.2
	protein maturation	23	807	352	25694	0.001278	0.0186529	2.08038	GO:0051604	XM_008250253.2,XM_002716478.3,XR_001795528.1,XM_002716480.3,XM_017340061.1,XM_008251651.2,XM_017350154.1,XM_002715601.3,XM_017350152.1,XM_017350150.1,XR_001795529.1,XM_017350423.1,XM_002716479.3,XM_017338820.1,NM_001122938.1,XM_008255466.2,XM_017338821.1,XM_008255465.2,XM_017338819.1,NM_001082664.1,XM_002722880.3,XM_017346961.1,XM_002723842.3
	epithelium development	67	807	1442	25694	0.001315	0.0191015	1.47934	GO:0060429	XM_017348294.1,XM_017349532.1,XM_017348293.1,XM_008256672.2,XM_002719591.3,XM_017349531.1,XM_017348723.1,XM_017349537.1,XM_008256670.2,XM_002711085.3,XM_002712974.3,XM_017350662.1,XM_017349538.1,XM_002718242.3,XM_008253478.2,XM_008253904.2,XM_017350665.1,XM_017344972.1,XM_002717199.3,XM_017349458.1,XM_002712975.3,XM_008256671.2,XM_017350663.1,XM_008255296.2,XM_008254254.2,XM_002723927.3,XM_002723…
	autophagosome assembly	9	807	78	25694	0.001327	0.0191015	3.67372	GO:0000045	XM_008259201.2,XM_008259207.1,XM_017339476.1,XM_008259205.2,XM_008259199.2,XM_008259206.2,XM_008259202.2,XM_008259203.2,XM_017343140.1
	autophagosome organization	9	807	78	25694	0.001327	0.0191015	3.67372	GO:1905037	XM_008259201.2,XM_008259207.1,XM_017339476.1,XM_008259205.2,XM_008259199.2,XM_008259206.2,XM_008259202.2,XM_008259203.2,XM_017343140.1
	negative regulation of endothelial cell proliferation	7	807	48	25694	0.001346	0.0192865	4.64317	GO:0001937	XM_017350152.1,XM_017341872.1,XR_001795528.1,XM_017350150.1,XR_001795529.1,NM_001122938.1,XM_017350154.1
	histone H3-K4 methylation	8	807	63	25694	0.001399	0.0195084	4.04304	GO:0051568	XM_008249449.2,XM_008249448.2,XM_002714879.3,XM_008249437.2,XR_515319.2,XR_001792392.1,XM_008249450.2,XR_515321.2
	B-1a B cell differentiation	3	807	5	25694	0.001405	0.0195084	19.1033	GO:0002337	XM_017339789.1,XM_008252341.1,XM_017339790.1
	negative regulation of neutrophil activation	3	807	5	25694	0.001405	0.0195084	19.1033	GO:1902564	XM_008250161.2,XM_017338496.1,XM_017338495.1
	defense response to nematode	3	807	5	25694	0.001405	0.0195084	19.1033	GO:0002215	XM_017338987.1,XM_017338985.1,XM_017338984.1
	negative regulation of neutrophil degranulation	3	807	5	25694	0.001405	0.0195084	19.1033	GO:0043314	XM_008250161.2,XM_017338496.1,XM_017338495.1
	negative regulation of isotype switching to IgE isotypes	3	807	5	25694	0.001405	0.0195084	19.1033	GO:0048294	XM_008266642.2,XM_008266643.2,XM_002716500.2
	negative regulation of blood vessel remodeling	3	807	5	25694	0.001405	0.0195084	19.1033	GO:0060313	XM_008250161.2,XM_017338496.1,XM_017338495.1
	lipid catabolic process	20	807	290	25694	0.001421	0.019585	2.19579	GO:0016042	XM_017346301.1,XM_008269138.2,XM_002711458.3,XM_017349243.1,XM_008254755.2,XM_002709770.3,XM_002719190.3,XM_008254747.2,XM_017340889.1,XM_008254751.2,XM_008254752.2,XM_017340888.1,XM_008254255.2,XM_008257157.2,XM_008254745.2,XM_008254750.2,XM_017340887.1,XM_008254749.2,XM_008254254.2,XM_008254748.2
	cation transport	48	807	954	25694	0.001423	0.019585	1.60196	GO:0006812	XM_008256650.2,XM_008252341.1,XM_002710874.2,XM_008251650.1,XM_008267559.2,XM_008251649.1,XM_017339789.1,XM_017343592.1,XM_017346575.1,XM_008256647.2,XM_017342204.1,XM_017338050.1,XM_017350906.1,NM_001082707.1,XM_017349303.1,XM_008263985.2,XM_008254617.2,XM_017350724.1,XM_017349999.1,XM_017338060.1,XM_017347833.1,NM_001082676.2,XM_017346573.1,XM_008257078.1,XM_002715422.3,XM_017346301.1,XM_017349…
	regulation of cell growth	31	807	538	25694	0.001435	0.0196639	1.83458	GO:0001558	XM_008254335.2,XM_017347856.1,XM_017349532.1,XM_017338195.1,XM_008254336.2,XM_017349534.1,XM_002723353.3,XM_017340492.1,XM_008264751.2,XM_008266642.2,XM_017341872.1,XM_017349531.1,XM_017349529.1,XM_017349530.1,XM_017349533.1,XM_017349536.1,XM_017349537.1,XM_017349528.1,XM_002715807.3,XM_008264750.2,XR_001795398.1,XM_017349535.1,XM_017349538.1,XM_002716500.2,XM_008264748.2,XM_008249107.2,XM_017343…
	fructose 2,6-bisphosphate metabolic process	4	807	13	25694	0.00148	0.0201049	9.79659	GO:0006003	XM_008248588.2,XM_008248586.2,XM_008248587.2,XM_002721687.3
	ciliary neurotrophic factor-mediated signaling pathway	4	807	13	25694	0.00148	0.0201049	9.79659	GO:0070120	XM_008264375.2,XM_008264378.2,XM_008264376.2,XM_002715338.3
	multicellular organism reproduction	44	807	856	25694	0.001503	0.0203294	1.63658	GO:0032504	XM_017345517.1,XM_017349532.1,XM_008255994.2,XM_017349534.1,XM_002723353.3,XM_017345281.1,XM_002709770.3,XM_008255992.2,XM_017349531.1,XM_017346575.1,XM_008251668.2,XM_008264045.2,XM_017349533.1,XM_017349536.1,XM_008255993.2,XM_017341260.1,NM_001291987.1,XM_017349537.1,XM_017349528.1,XM_008254255.2,XM_017349535.1,XM_017349538.1,XM_008266643.2,XM_017349415.1,XM_017346573.1,XM_017340061.1,XM_017349…
	positive regulation of organelle organization	46	807	907	25694	0.001528	0.0205788	1.61476	GO:0010638	XM_008256662.2,XM_002723353.3,XM_008264751.2,XM_002720500.3,XM_008256663.2,XM_008251668.2,XM_017343991.1,XM_002711078.3,XM_008257345.1,XM_002715807.3,XM_008256659.2,XM_008264750.2,XM_017350664.1,XM_002721171.3,XM_017350662.1,XM_008264748.2,XM_008256657.2,XM_008253478.2,XM_008256509.2,XM_008266643.2,XM_008256665.2,XM_008256658.2,XM_008250362.1,XM_002711544.3,XM_008261008.2,XM_017350665.1,XM_017340…
	animal organ development	154	807	3885	25694	0.001565	0.0208491	1.26208	GO:0048513	XM_002716472.2,XM_008252341.1,XM_017349532.1,XM_008256672.2,XM_002711721.3,XM_002723353.3,XM_017350477.1,XM_008264375.2,XM_017338987.1,XM_017339789.1,XM_002711778.3,XM_008251668.2,XR_001795529.1,XM_017349537.1,XM_008261808.2,XM_002711085.3,XM_008251781.1,XM_017338986.1,NM_001122938.1,XM_017349538.1,XM_017349999.1,XM_017346952.1,XM_008251782.1,XM_008253478.2,XM_008266643.2,XM_002708369.2,XM_002710…
	tissue morphogenesis	45	807	883	25694	0.001566	0.0208491	1.62259	GO:0048729	XM_002710331.3,XM_017349532.1,XM_008256672.2,XM_017349534.1,XM_008256669.2,XM_017341872.1,XM_017349531.1,XM_017349533.1,XM_017349536.1,XM_008253710.2,XM_017349537.1,XM_008256670.2,XM_002711085.3,XM_008259229.2,XM_017349528.1,XM_002712974.3,XM_002712496.3,XM_017349535.1,XM_017349538.1,XM_017346952.1,XM_008253478.2,XM_017346951.1,XM_008256673.2,XM_008267712.2,XM_008253904.2,XM_017344972.1,NM_001195…
	sexual reproduction	44	807	858	25694	0.001568	0.0208491	1.63276	GO:0019953	XM_017345517.1,XM_017349532.1,XM_008255994.2,XM_017349534.1,XM_002723353.3,XM_017345281.1,XM_002709770.3,XM_008255992.2,XM_017349531.1,XM_017346575.1,XM_008251668.2,XM_008264045.2,XM_017349533.1,XM_017349536.1,XM_008255993.2,NM_001291987.1,XM_017349537.1,XM_017349528.1,XM_008254255.2,XM_017349535.1,XM_017349538.1,XM_008250416.2,XM_008266643.2,XM_017349415.1,XM_017346573.1,XM_017340061.1,XM_017349…
	inorganic cation transmembrane transport	32	807	567	25694	0.001658	0.0219528	1.7969	GO:0098662	XM_002710874.2,XM_008251650.1,XM_008267559.2,XM_008251649.1,XM_017346575.1,XM_017342204.1,XM_017338050.1,XM_017350906.1,NM_001082707.1,XM_017349303.1,XM_008263985.2,XM_008254617.2,XM_017350724.1,XM_017338060.1,XM_017346573.1,XM_008257078.1,XM_002715422.3,XM_017346301.1,XM_017338195.1,XM_002723346.2,XM_017347554.1,XM_002717256.3,XM_017346577.1,XM_017346576.1,XM_008263988.2,XM_002720058.3,XM_017346…
	regulation of collagen biosynthetic process	5	807	24	25694	0.001673	0.021966	6.63311	GO:0032965	XM_008264375.2,XM_008264378.2,XM_008264376.2,XM_002715338.3,NM_001195723.1
	positive regulation of histone deacetylation	5	807	24	25694	0.001673	0.021966	6.63311	GO:0031065	XM_008266642.2,XM_008253478.2,XM_008266643.2,XM_002716500.2,XM_002723842.3
	single organism reproductive process	63	807	1352	25694	0.001705	0.0222929	1.48362	GO:0044702	XM_017345517.1,XM_002710331.3,XM_017349532.1,XM_008255994.2,NM_001082629.1,XM_017349534.1,XM_002723353.3,XM_017345281.1,XM_017349243.1,XM_002709770.3,XM_008255992.2,XM_017349531.1,XM_017346575.1,XM_008251668.2,XM_008264045.2,XM_017349533.1,XM_017348723.1,XM_017349536.1,XM_008255993.2,NM_001291987.1,XM_017349537.1,XM_017343991.1,XM_017349528.1,XM_008254255.2,XM_017349535.1,XM_017349538.1,XM_008250…
	mRNA processing	29	807	498	25694	0.001736	0.022604	1.85407	GO:0006397	NM_001171341.1,XM_008262745.2,XM_008256662.2,XM_008262741.2,XM_008262746.1,XM_008262749.1,XM_008253632.2,XM_017341939.1,XM_008256663.2,XM_008256664.2,XM_008256661.2,XM_008256660.2,XM_002711078.3,XR_519600.2,XM_008256659.2,XM_002718594.3,XM_008262747.1,XM_008256657.2,XM_008262740.2,XM_017347664.1,XM_002723613.3,XM_008262738.1,XM_017344786.1,XM_002724103.3,XM_008255797.2,XM_008257890.2,XM_008256658…
	positive regulation of cellular process	260	807	7050	25694	0.001795	0.0232574	1.1742	GO:0048522	XM_008248539.2,XM_008251945.1,XM_008252341.1,XM_008256662.2,XM_002716591.3,XM_017340702.1,XM_017339789.1,XR_001795529.1,XM_017349537.1,XM_008257345.1,XM_008256659.2,XM_017340704.1,XM_017349999.1,XM_017346952.1,XM_008253478.2,XM_008266643.2,XM_002720928.3,XM_008257890.2,XM_008256665.2,XM_008251944.1,XM_002711544.3,XM_008261008.2,NM_001082679.1,XM_017347554.1,XM_002718991.2,XM_002720499.3,XM_017341…
	organic cyclic compound catabolic process	28	807	476	25694	0.001801	0.0232574	1.87288	GO:1901361	XM_017346355.1,XM_008262253.2,XR_001795528.1,XM_008256662.2,XM_002715194.3,XM_017340492.1,XM_017340462.1,XM_017350154.1,XM_017350152.1,XM_017341939.1,XM_008256663.2,XM_017350150.1,XM_008256664.2,XM_008256661.2,XR_001795529.1,XM_008256660.2,XM_002711078.3,XM_008256659.2,NM_001122938.1,XM_008252767.2,XM_002723285.3,XM_008256657.2,XM_017342360.1,XM_008256128.2,XM_008265521.2,XM_008256658.2,XM_008256…
	purine-containing compound catabolic process	9	807	82	25694	0.001821	0.0234192	3.49451	GO:0072523	XM_008262253.2,XR_001795528.1,NM_001122938.1,XM_002723285.3,XM_017350154.1,XM_017350152.1,XM_008256128.2,XR_001795529.1,XM_017350150.1
	substantia nigra development	8	807	66	25694	0.00183	0.0234389	3.85926	GO:0021762	XM_017344829.1,XM_017338986.1,XM_017338985.1,XM_008257157.2,XM_002711458.3,XM_017338987.1,XM_017350423.1,XM_017338984.1
	protein deglycosylation	4	807	14	25694	0.001857	0.0236615	9.09683	GO:0006517	XM_017338354.1,XM_002718669.3,XM_017348510.1,XR_001795154.1
	potassium ion transmembrane transport	13	807	154	25694	0.00187	0.0236615	2.6877	GO:0071805	XM_002715422.3,NM_001082707.1,XM_017338195.1,XM_017349303.1,XM_002720058.3,XM_008263985.2,XM_017350724.1,XM_008252197.2,XM_008262038.2,XM_017342204.1,XM_017339793.1,XM_008263988.2,XM_017350906.1
	cellular potassium ion transport	13	807	154	25694	0.00187	0.0236615	2.6877	GO:0071804	XM_002715422.3,NM_001082707.1,XM_017338195.1,XM_017349303.1,XM_002720058.3,XM_008263985.2,XM_017350724.1,XM_008252197.2,XM_008262038.2,XM_017342204.1,XM_017339793.1,XM_008263988.2,XM_017350906.1
	lymph vessel development	5	807	25	25694	0.001958	0.0246755	6.36778	GO:0001945	XM_017339789.1,XM_008252341.1,XM_008253478.2,XM_017339790.1,XM_017341872.1
	positive regulation of cysteine-type endopeptidase activity involved in apoptotic process	14	807	175	25694	0.002032	0.0246999	2.54711	GO:0043280	XR_001795528.1,XM_017342179.1,XM_017340061.1,NM_001122938.1,XM_008251651.2,XM_017342178.1,XM_017350154.1,XM_002720499.3,XM_017350152.1,XM_002720500.3,XM_017350150.1,XR_001795529.1,XM_017350423.1,XM_002723842.3
	negative regulation of osteoblast differentiation	7	807	52	25694	0.002039	0.0246999	4.28601	GO:0045668	XM_017339789.1,XM_008252341.1,XM_017339790.1,NM_001171398.1,XM_008266589.1,XM_017346951.1,XM_017346952.1
	transmembrane receptor protein serine/threonine kinase signaling pathway	17	807	236	25694	0.002052	0.0246999	2.29348	GO:0007178	XM_008256650.2,XM_002711387.3,NM_001195723.1,XM_017341060.1,NM_001082758.1,XM_017341872.1,XM_008266589.1,XM_008256647.2,XM_017341938.1,XM_002711085.3,XM_002710239.3,XM_017346952.1,XM_008256652.2,XM_008256648.2,XM_008257017.2,XM_017346951.1,XM_002723842.3
	terpenoid catabolic process	3	807	6	25694	0.00206	0.0246999	15.9195	GO:0016115	XM_002709770.3,XM_008254255.2,XM_008254254.2
	regulation of skeletal muscle fiber differentiation	3	807	6	25694	0.00206	0.0246999	15.9195	GO:1902809	XM_002709770.3,XM_008254255.2,XM_008254254.2
	diterpenoid catabolic process	3	807	6	25694	0.00206	0.0246999	15.9195	GO:0016103	XM_002709770.3,XM_008254255.2,XM_008254254.2
	germinal center formation	3	807	6	25694	0.00206	0.0246999	15.9195	GO:0002467	XM_008266642.2,XM_008266643.2,XM_002716500.2
	response to nematode	3	807	6	25694	0.00206	0.0246999	15.9195	GO:0009624	XM_017338987.1,XM_017338985.1,XM_017338984.1
	retinoic acid catabolic process	3	807	6	25694	0.00206	0.0246999	15.9195	GO:0034653	XM_002709770.3,XM_008254255.2,XM_008254254.2
	formin-nucleated actin cable assembly	3	807	6	25694	0.00206	0.0246999	15.9195	GO:0070649	XM_017343990.1,XM_008261008.2,XM_017343991.1
	negative regulation of hippo signaling	3	807	6	25694	0.00206	0.0246999	15.9195	GO:0035331	XM_017342219.1,XM_002710366.3,XM_008255374.2
	glucosamine metabolic process	3	807	6	25694	0.00206	0.0246999	15.9195	GO:0006041	XM_008255155.2,XM_008255154.2,XM_002710272.3
	regulation of primary metabolic process	289	807	7953	25694	0.002073	0.0246999	1.15698	GO:0080090	XM_008248539.2,XM_008251945.1,XM_008252341.1,XM_017347741.1,XM_008256672.2,XM_002716591.3,XM_002711721.3,XM_008251476.2,XM_017339907.1,XM_017338987.1,XM_017339789.1,XR_001795529.1,XM_017349537.1,XM_008261064.2,XM_008263893.1,XM_008251781.1,XM_008249625.2,XM_008254745.2,XM_017338835.1,XM_017346952.1,XM_008251782.1,XM_008253478.2,XM_008266643.2,XM_008257890.2,XM_008253164.2,XM_017342451.1,XM_017339…
	regulation of cell development	61	807	1311	25694	0.002074	0.0246999	1.48144	GO:0060284	XM_017347856.1,XM_017348074.1,XM_002716472.2,XM_017349532.1,NM_001082629.1,XM_017349534.1,XM_002723353.3,XM_017338985.1,XM_008251644.2,XM_017338987.1,NM_001171391.1,XM_017349531.1,XM_002711778.3,XM_008251668.2,XM_017349533.1,XM_017349536.1,XM_008253710.2,XM_017344653.1,XM_017349537.1,XM_008259229.2,XM_017349528.1,NM_001171398.1,XM_002712496.3,XM_017349535.1,XM_017349538.1,XM_008269069.2,XM_008260…
	calcium ion transmembrane transport	13	807	156	25694	0.002078	0.0246999	2.65324	GO:0070588	XM_002723346.2,XM_002710874.2,XM_008251650.1,XM_017347554.1,XM_017346574.1,XM_008251649.1,XM_002717256.3,XM_017346575.1,XM_017346576.1,XM_017346573.1,XM_017346577.1,XM_008257078.1,XM_017338050.1
	regulation of p38MAPK cascade	7	807	53	25694	0.002248	0.0264622	4.20514	GO:1900744	XM_017350152.1,XR_001795528.1,XM_017350150.1,XR_001795529.1,NM_001122938.1,XM_017350154.1,XM_017350072.1
	positive regulation of smooth muscle cell proliferation	7	807	53	25694	0.002248	0.0264622	4.20514	GO:0048661	XM_008264375.2,XM_008264378.2,XM_008264376.2,XM_002723353.3,XM_002715338.3,XM_008253710.2,NM_001195723.1
	chromatin modification	41	807	800	25694	0.002255	0.0264622	1.63174	GO:0016568	XM_017349532.1,XM_008262741.2,XM_008249449.2,XM_017349534.1,XM_002714879.3,XM_008262746.1,XR_515319.2,XM_017349531.1,XM_017349533.1,XM_017349536.1,XM_017349537.1,XM_017349528.1,XM_017349535.1,XM_017349538.1,XM_008262747.1,XM_017343426.1,XM_008259797.2,XM_008249450.2,XM_008252290.1,XR_515321.2,XM_008262748.1,XM_008259796.2,NM_001171341.1,XM_008262745.2,XM_002711458.3,XM_002718440.3,XM_008262749.1,…
	regulation of viral genome replication	11	807	120	25694	0.00226	0.0264622	2.91857	GO:0045069	XM_008251944.1,XM_008251945.1,XM_002723483.2,XR_519600.2,XM_008251947.1,XM_017340462.1,XM_008251946.1,XM_008253632.2,XM_008255797.2,XM_008251942.1,XM_008251943.2
	positive regulation of protein deacetylation	5	807	26	25694	0.002277	0.0264638	6.12287	GO:0090312	XM_008266642.2,XM_008253478.2,XM_008266643.2,XM_002716500.2,XM_002723842.3
	adult heart development	5	807	26	25694	0.002277	0.0264638	6.12287	GO:0007512	XM_008264309.2,XM_008264310.2,XM_017345794.1,XM_002715319.3,XM_008264308.2
	calcineurin-NFAT signaling cascade	4	807	15	25694	0.002296	0.0265861	8.49038	GO:0033173	XM_017339789.1,XM_008252341.1,XM_017339790.1,XM_017339791.1
	glucosamine-containing compound metabolic process	6	807	39	25694	0.002316	0.0267192	4.89829	GO:1901071	XM_002718669.3,XM_017348510.1,XM_008255155.2,XR_001795154.1,XM_008255154.2,XM_002710272.3
	potassium ion transport	14	807	178	25694	0.00235	0.0270121	2.50418	GO:0006813	XM_002715422.3,NM_001082707.1,XM_017338195.1,XM_017349303.1,XM_002720058.3,XM_008263985.2,XM_017350724.1,XM_008252197.2,XM_008262038.2,NM_001082676.2,XM_017342204.1,XM_017339793.1,XM_008263988.2,XM_017350906.1
	positive regulation of multi-organism process	17	807	240	25694	0.002417	0.0276486	2.25526	GO:0043902	XM_008251944.1,XM_008251945.1,XM_002723483.2,XM_017338195.1,XM_008251947.1,XM_017340061.1,XM_002711458.3,XM_017346968.1,XM_008249158.2,XM_008251942.1,XR_519600.2,XM_008257157.2,XM_008264329.2,XM_002722026.3,XM_008251946.1,XM_008255797.2,XM_008251943.2
	chromosome organization	60	807	1294	25694	0.002423	0.0276486	1.4763	GO:0051276	XM_017349532.1,XM_017338500.1,XM_002710035.3,XM_008262741.2,XM_008249449.2,XM_017349534.1,XM_008264751.2,XR_001792808.1,XM_002714879.3,XM_008262746.1,XR_515319.2,XM_017349531.1,XM_008248900.2,XM_017349533.1,XM_017349536.1,XM_017338499.1,XM_017349537.1,XM_008257345.1,XM_017349528.1,XM_002715807.3,XM_008264750.2,XM_008261877.2,XM_017349535.1,XM_017349538.1,XM_008262747.1,XM_008264748.2,XM_017343426…
	Golgi to endosome transport	5	807	27	25694	0.002631	0.0298053	5.89609	GO:0006895	XM_008260393.2,XM_017341790.1,XM_008256361.2,XM_008256360.2,XM_017341791.1
	regulation of collagen metabolic process	5	807	27	25694	0.002631	0.0298053	5.89609	GO:0010712	XM_008264375.2,XM_008264378.2,XM_008264376.2,XM_002715338.3,NM_001195723.1
	camera-type eye morphogenesis	15	807	202	25694	0.002801	0.0311797	2.36428	GO:0048593	XM_017349528.1,XM_017349532.1,XR_001795398.1,XM_017349534.1,XM_017349538.1,XM_017349535.1,NM_001195723.1,XM_008262038.2,XM_017349529.1,XM_017349531.1,XM_017349530.1,XM_017349539.1,XM_017349533.1,XM_017349536.1,XM_017349537.1
	fructose metabolic process	4	807	16	25694	0.002802	0.0311797	7.95973	GO:0006000	XM_008248588.2,XM_008248586.2,XM_008248587.2,XM_002721687.3
	regulation of plasminogen activation	4	807	16	25694	0.002802	0.0311797	7.95973	GO:0010755	XM_008255465.2,XM_017338195.1,XM_008255466.2,NM_001081992.1
	regulation of branching involved in salivary gland morphogenesis	4	807	16	25694	0.002802	0.0311797	7.95973	GO:0060693	XM_017349395.1,XM_017349396.1,XM_008262183.2,XM_002714023.3
	lymphangiogenesis	4	807	16	25694	0.002802	0.0311797	7.95973	GO:0001946	XM_017339789.1,XM_008252341.1,XM_017339790.1,XM_017341872.1
	developmental process	260	807	7108	25694	0.002815	0.0312137	1.16462	GO:0032502	XM_008252341.1,XM_008256672.2,XM_002711721.3,XM_017350477.1,XM_017345281.1,XM_017338987.1,XM_017339789.1,XR_001795529.1,XM_002712954.3,XM_017349537.1,XM_008251781.1,XM_017338986.1,XM_017349999.1,XM_017346952.1,XM_002720881.3,XM_008251782.1,XM_008253478.2,XM_008266643.2,XM_002720928.3,XM_002708369.2,XM_008253164.2,XM_017339377.1,XM_008261810.2,XM_017347554.1,XM_002718991.2,XM_002720499.3,XM_002715…
	establishment of T cell polarity	3	807	7	25694	0.002876	0.0313364	13.6452	GO:0001768	XM_002709770.3,XM_008254255.2,XM_008254254.2
	establishment of meiotic spindle localization	3	807	7	25694	0.002876	0.0313364	13.6452	GO:0051295	XM_017343990.1,XM_008261008.2,XM_017343991.1
	negative regulation of isotype switching	3	807	7	25694	0.002876	0.0313364	13.6452	GO:0045829	XM_008266642.2,XM_008266643.2,XM_002716500.2
	mammary gland formation	3	807	7	25694	0.002876	0.0313364	13.6452	GO:0060592	XM_008262183.2,NM_001195723.1,XM_002714023.3
	positive regulation of cell maturation	3	807	7	25694	0.002876	0.0313364	13.6452	GO:1903431	XM_002723353.3,XM_008257157.2,XM_002711458.3
	negative regulation of leukocyte mediated immunity	6	807	41	25694	0.002901	0.0314666	4.65935	GO:0002704	XM_008266642.2,XM_008250161.2,XM_008266643.2,XM_017338496.1,XM_002716500.2,XM_017338495.1
	negative regulation of locomotion	25	807	423	25694	0.002908	0.0314666	1.88173	GO:0040013	XM_008251944.1,XM_008251945.1,XM_002723483.2,XM_008251947.1,XM_008249443.2,XM_017338495.1,XM_002716843.3,XM_002720499.3,XM_017341872.1,XM_002711778.3,XM_002720500.3,XM_008266589.1,XM_008251942.1,XM_017350423.1,XM_017338496.1,XM_017338570.1,XM_008266413.2,XM_017346952.1,XM_017350072.1,XM_017343829.1,XM_008251946.1,XM_008250161.2,XM_002716339.3,XM_017346951.1,XM_008251943.2
	skeletal muscle cell differentiation	8	807	72	25694	0.003002	0.0323721	3.53766	GO:0035914	XM_008264309.2,XM_008259978.2,XM_002710239.3,XM_008264310.2,XM_002710085.3,XM_017345794.1,XM_008264308.2,XM_002715319.3
	sperm capacitation	5	807	28	25694	0.003025	0.0323974	5.68552	GO:0048240	XM_017346575.1,XM_017346576.1,XM_017346577.1,XM_017346573.1,XM_017346574.1
	regulation of spindle organization	5	807	28	25694	0.003025	0.0323974	5.68552	GO:0090224	XM_002715807.3,XM_008253478.2,XM_008264750.2,XM_008264748.2,XM_008264751.2
	negative regulation of cellular response to growth factor stimulus	13	807	164	25694	0.00311	0.0331945	2.52382	GO:0090288	XM_002711085.3,XR_001795528.1,NM_001122938.1,XM_002711721.3,XM_017350154.1,XM_017350072.1,XM_017346952.1,XM_017350152.1,XM_017347939.1,XM_008266589.1,XM_017346951.1,XM_017350150.1,XR_001795529.1
	hindbrain development	17	807	247	25694	0.003186	0.0338904	2.19134	GO:0030902	XM_017349532.1,NM_001082629.1,XM_017349534.1,XM_017349529.1,XM_017349531.1,XM_017349530.1,XM_017349533.1,XM_017349536.1,XM_017349537.1,XM_002711085.3,XM_017349528.1,NM_001171398.1,XR_001795398.1,XM_017349535.1,XM_017349538.1,XM_017349539.1,XM_002719759.3
	positive regulation of endopeptidase activity	15	807	206	25694	0.003328	0.0352813	2.31837	GO:0010950	XR_001795528.1,XM_017342179.1,XM_017340061.1,NM_001122938.1,XM_008251651.2,XM_017342178.1,XM_017350154.1,XM_008269418.2,XM_002720499.3,XM_017350152.1,XM_002720500.3,XM_017350150.1,XR_001795529.1,XM_017350423.1,XM_002723842.3
	regulation of T-helper 2 cell differentiation	4	807	17	25694	0.003378	0.0356763	7.49151	GO:0045628	XM_008266642.2,NM_001082758.1,XM_008266643.2,XM_002716500.2
	positive regulation of viral life cycle	11	807	127	25694	0.003388	0.0356763	2.7577	GO:1903902	XM_008251944.1,XM_008251945.1,XM_002723483.2,XR_519600.2,XM_017338195.1,XM_008251947.1,XM_008251946.1,XM_008255797.2,XM_017346968.1,XM_008251942.1,XM_008251943.2
	regulation of multicellular organismal metabolic process	5	807	29	25694	0.003459	0.0363021	5.48947	GO:0044246	XM_008264375.2,XM_008264378.2,XM_008264376.2,XM_002715338.3,NM_001195723.1
	gene expression	90	807	2136	25694	0.003483	0.0364322	1.34153	GO:0010467	XM_008251945.1,XM_017346355.1,XM_002716478.3,XM_002710035.3,XM_002716480.3,XM_008256662.2,XM_008262746.1,XM_008265689.2,XM_008253632.2,XM_008256663.2,XR_001795529.1,XM_008257080.2,XM_008260560.2,XM_008256659.2,XM_002710743.3,NM_001122938.1,XM_017349361.1,XM_008251946.1,XM_002720773.2,XM_008260557.2,XM_008257890.2,XM_008256665.2,XM_008256658.2,XM_008251944.1,XM_008262745.2,XM_017340061.1,XM_017340…
	single-organism developmental process	257	807	7049	25694	0.003586	0.0373849	1.16082	GO:0044767	XM_008252341.1,XM_008256672.2,XM_002711721.3,XM_017350477.1,XM_017345281.1,XM_017338987.1,XM_017339789.1,XR_001795529.1,XM_002712954.3,XM_017349537.1,XM_008251781.1,XM_017338986.1,XM_017349999.1,XM_017346952.1,XM_002720881.3,XM_008251782.1,XM_008253478.2,XM_008266643.2,XM_002720928.3,XM_002708369.2,XM_008253164.2,XM_017339377.1,XM_008261810.2,XM_017347554.1,XM_002718991.2,XM_002720499.3,XM_002715…
	positive regulation of cytoskeleton organization	18	807	272	25694	0.003619	0.0374903	2.10699	GO:0051495	XM_002711544.3,XM_008261008.2,XM_002723353.3,XM_008264751.2,XM_002711458.3,XM_002720499.3,XM_002720500.3,XM_008251668.2,XM_017343991.1,XM_008257345.1,XM_017343990.1,XM_002715807.3,XM_008264750.2,XM_008257341.1,XM_008264748.2,XM_008257344.2,XM_008257157.2,XM_008257342.1
	positive regulation of peptidase activity	16	807	229	25694	0.00362	0.0374903	2.22455	GO:0010952	XR_001795528.1,XM_017342179.1,XM_002716591.3,XM_017340061.1,XM_008251651.2,XM_017342178.1,XM_017350154.1,XM_008269418.2,XM_002720499.3,XM_017350152.1,XM_002720500.3,XM_017350150.1,XR_001795529.1,XM_017350423.1,NM_001122938.1,XM_002723842.3
	embryonic organ development	35	807	673	25694	0.003676	0.0376755	1.65581	GO:0048568	XM_002710331.3,XM_017349532.1,NM_001082629.1,XM_017349534.1,XM_017349243.1,XM_017349531.1,XM_017349533.1,XM_017349536.1,XM_017338496.1,XM_017349537.1,XM_002711085.3,XM_017349528.1,NM_001171398.1,XM_017349535.1,XM_017349538.1,XM_008253478.2,XM_002708369.2,XM_017338195.1,NM_001195723.1,XM_017338495.1,XR_516232.2,XM_008249437.2,XM_017349529.1,XM_002719190.3,XM_017349530.1,XM_002714023.3,XR_001795398…
	nucleotide catabolic process	9	807	92	25694	0.003714	0.0376755	3.11468	GO:0009166	XM_008262253.2,XR_001795528.1,NM_001122938.1,XM_002723285.3,XM_017350154.1,XM_017350152.1,XM_008256128.2,XR_001795529.1,XM_017350150.1
	reproductive process	66	807	1482	25694	0.003723	0.0376755	1.41793	GO:0022414	XM_017345517.1,XM_017349532.1,XM_002723353.3,XM_017345281.1,XM_017349531.1,XM_017346575.1,XM_008251668.2,XM_008264045.2,XM_017348723.1,XM_008255993.2,NM_001291987.1,XM_017349537.1,XM_017349538.1,XM_008250416.2,XM_008253478.2,XM_008266643.2,XM_008261008.2,XM_017340061.1,XM_017347554.1,XM_008266642.2,XM_002719190.3,XM_008249886.2,XM_017343671.1,XM_017343990.1,XM_008251987.2,XM_002716500.2,XM_017345…
	positive regulation of RNA splicing	8	807	75	25694	0.003774	0.0376755	3.39615	GO:0033120	XM_017341938.1,XM_017345517.1,XM_008256650.2,XM_017345516.1,XM_008256652.2,XM_008256648.2,XM_008256647.2,XM_008264045.2
	reproduction	66	807	1483	25694	0.003778	0.0376755	1.41697	GO:0000003	XM_017345517.1,XM_017349532.1,XM_002723353.3,XM_017345281.1,XM_017349531.1,XM_017346575.1,XM_008251668.2,XM_008264045.2,XM_017348723.1,XM_008255993.2,NM_001291987.1,XM_017349537.1,XM_017349538.1,XM_008250416.2,XM_008253478.2,XM_008266643.2,XM_008261008.2,XM_017340061.1,XM_017347554.1,XM_008266642.2,XM_002719190.3,XM_008249886.2,XM_017343671.1,XM_017343990.1,XM_008251987.2,XM_002716500.2,XM_017345…
	regulation of memory T cell differentiation	3	807	8	25694	0.003866	0.0376755	11.9396	GO:0043380	XM_008266642.2,XM_008266643.2,XM_002716500.2
	cadmium ion transport	3	807	8	25694	0.003866	0.0376755	11.9396	GO:0015691	XM_008267558.2,XM_008267560.2,XM_008267559.2
	positive regulation of muscle adaptation	3	807	8	25694	0.003866	0.0376755	11.9396	GO:0014744	XM_002717256.3,XM_002723353.3,XM_017347554.1
	isoprenoid catabolic process	3	807	8	25694	0.003866	0.0376755	11.9396	GO:0008300	XM_002709770.3,XM_008254255.2,XM_008254254.2
	regulation of hippo signaling	3	807	8	25694	0.003866	0.0376755	11.9396	GO:0035330	XM_017342219.1,XM_002710366.3,XM_008255374.2
	negative regulation of T-helper 2 cell differentiation	3	807	8	25694	0.003866	0.0376755	11.9396	GO:0045629	XM_008266642.2,XM_008266643.2,XM_002716500.2
	transition between fast and slow fiber	3	807	8	25694	0.003866	0.0376755	11.9396	GO:0014883	XM_017339789.1,XM_008252341.1,XM_017339790.1
	phosphatidylethanolamine biosynthetic process	3	807	8	25694	0.003866	0.0376755	11.9396	GO:0006646	XM_017343338.1,XM_008259540.2,XR_001793702.1
	parallel actin filament bundle assembly	3	807	8	25694	0.003866	0.0376755	11.9396	GO:0030046	XM_017343990.1,XM_008261008.2,XM_017343991.1
	vitamin catabolic process	3	807	8	25694	0.003866	0.0376755	11.9396	GO:0009111	XM_002709770.3,XM_008254255.2,XM_008254254.2
	positive regulation of humoral immune response mediated by circulating immunoglobulin	3	807	8	25694	0.003866	0.0376755	11.9396	GO:0002925	XM_002722026.3,XM_008249158.2,NM_001171119.1
	fat-soluble vitamin catabolic process	3	807	8	25694	0.003866	0.0376755	11.9396	GO:0042363	XM_002709770.3,XM_008254255.2,XM_008254254.2
	cadmium ion transmembrane transport	3	807	8	25694	0.003866	0.0376755	11.9396	GO:0070574	XM_008267558.2,XM_008267560.2,XM_008267559.2
	negative regulation of cell size	3	807	8	25694	0.003866	0.0376755	11.9396	GO:0045792	XM_002710752.3,XM_008251668.2,XM_002723353.3
	regulation of organelle assembly	15	807	210	25694	0.003933	0.0380036	2.27421	GO:1902115	XM_008256659.2,XM_008256662.2,XM_017349567.1,XM_008256657.2,XM_008249107.2,XM_002720499.3,XM_017341939.1,XM_002720500.3,XM_008256663.2,XM_008256664.2,XM_008256661.2,XM_008256665.2,XM_008256658.2,XM_008256660.2,XM_002711078.3
	tissue development	96	807	2314	25694	0.003936	0.0380036	1.32089	GO:0009888	XM_008264309.2,XM_017348294.1,XM_008252341.1,XM_017341790.1,XM_017349532.1,XM_017348293.1,XM_008256672.2,XM_002719591.3,XM_017339789.1,XM_017349531.1,XM_008251668.2,XM_017348723.1,XM_017349537.1,XM_008264308.2,XM_008256670.2,XM_002711085.3,XM_002712974.3,XM_017350662.1,XM_017349538.1,XM_017349999.1,XM_017346952.1,XM_002718242.3,XM_008253478.2,XM_002710745.3,XM_008259259.2,XM_008253904.2,XM_017350…
	positive regulation of chromosome segregation	5	807	30	25694	0.003936	0.0380036	5.30648	GO:0051984	XM_017350191.1,XM_008256509.2,XM_002720617.3,XM_008257157.2,XM_002711458.3
	proximal/distal pattern formation	6	807	44	25694	0.003976	0.038155	4.34167	GO:0009954	XM_002709770.3,XM_008254255.2,XM_008262183.2,XM_008253710.2,XM_008254254.2,XM_002714023.3
	GTP metabolic process	6	807	44	25694	0.003976	0.038155	4.34167	GO:0046039	XM_017345358.1,XM_017346804.1,XM_008266232.2,XM_017346801.1,XM_017346802.1,XM_017346803.1
	positive regulation of viral process	11	807	130	25694	0.003992	0.0381918	2.69406	GO:0048524	XM_008251944.1,XM_008251945.1,XM_002723483.2,XR_519600.2,XM_017338195.1,XM_008251947.1,XM_008251946.1,XM_008255797.2,XM_017346968.1,XM_008251942.1,XM_008251943.2
	negative regulation of receptor internalization	4	807	18	25694	0.004031	0.0384262	7.07531	GO:0002091	XM_017349565.1,XM_017349568.1,XM_017349566.1,XM_017349567.1
	anatomical structure development	247	807	6761	25694	0.004041	0.0384262	1.16317	GO:0048856	XM_002716472.2,XM_008252341.1,XM_017349532.1,XM_008256672.2,XM_002711721.3,XM_002723353.3,XM_017350477.1,XM_017345281.1,XM_008264375.2,XM_017338987.1,XM_017339789.1,XM_002711778.3,XM_017346575.1,XM_008251668.2,XR_001795529.1,XM_002712954.3,XM_017349537.1,XM_008261808.2,XM_002711085.3,XM_008251781.1,XM_002712974.3,XM_017338986.1,NM_001122938.1,XM_008263985.2,XM_008252767.2,XM_017349538.1,XM_017349…
	ubiquitin-dependent protein catabolic process	34	807	653	25694	0.004089	0.0387652	1.65777	GO:0006511	XM_008257749.2,XM_008262741.2,XM_008262746.1,XM_002712954.3,XM_002711085.3,XM_008262747.1,XM_008257747.2,XM_017339194.1,XM_008252290.1,XM_017345139.1,XM_008262748.1,XM_002723087.3,NM_001171341.1,XM_017338354.1,XM_008262745.2,XM_008262932.2,XM_002712324.3,XM_008259812.2,XM_008262749.1,XM_002718195.3,XM_008257748.2,XM_017339193.1,XM_017343671.1,XM_008251987.2,XM_008257751.2,XM_008262740.2,XM_017342…
	multi-organism reproductive process	46	807	959	25694	0.004182	0.0395275	1.52721	GO:0044703	XM_017345517.1,XM_017349532.1,XM_008255994.2,XM_017349534.1,XM_017345009.1,XM_002723353.3,XM_017345281.1,XM_002709770.3,XM_008255992.2,XM_017349531.1,XM_017346575.1,XM_008251668.2,XM_008264045.2,XM_017349533.1,XM_017349536.1,XM_008255993.2,NM_001291987.1,XM_017349537.1,XM_017349528.1,XM_008254255.2,XM_017349535.1,XM_017349538.1,XM_008250416.2,XM_008266643.2,XM_017349415.1,XM_017346573.1,XM_017340…
	B cell differentiation	9	807	94	25694	0.004232	0.0398601	3.04841	GO:0030183	XM_008252341.1,XM_002713846.3,XM_008261810.2,XM_002716500.2,XM_008266642.2,XM_017339789.1,XM_017339790.1,XM_008266643.2,XM_008261808.2
	embryonic organ morphogenesis	27	807	484	25694	0.004255	0.0398601	1.77614	GO:0048562	XM_002710331.3,XM_017349532.1,XM_017338195.1,XM_017349534.1,NM_001195723.1,XM_017338495.1,XM_017349531.1,XM_017349529.1,XM_017349530.1,XM_017349533.1,XM_017349536.1,XM_017338496.1,XM_017349537.1,XM_002714023.3,XM_002711085.3,XM_017349528.1,NM_001171398.1,XR_001795398.1,XM_017338600.1,XM_017349535.1,XM_008262183.2,XM_017349538.1,XM_008250161.2,XM_002720091.3,XM_002708369.2,XM_017349539.1,XM_008255…
	carboxylic acid catabolic process	15	807	212	25694	0.004268	0.0398601	2.25275	GO:0046395	XM_017346301.1,XM_017340888.1,XM_008254255.2,XM_008254750.2,XM_008254745.2,XM_008254755.2,XM_017340887.1,XM_002709770.3,XM_008254747.2,XM_017340889.1,XM_008254751.2,XM_008254748.2,XM_008254254.2,XM_008254749.2,XM_008254752.2
	organic acid catabolic process	15	807	212	25694	0.004268	0.0398601	2.25275	GO:0016054	XM_017346301.1,XM_017340888.1,XM_008254255.2,XM_008254750.2,XM_008254745.2,XM_008254755.2,XM_017340887.1,XM_002709770.3,XM_008254747.2,XM_017340889.1,XM_008254751.2,XM_008254748.2,XM_008254254.2,XM_008254749.2,XM_008254752.2
	negative regulation of cellular component organization	49	807	1040	25694	0.004397	0.040943	1.5001	GO:0051129	XM_002723915.3,XM_017349568.1,XM_017338985.1,XM_017338987.1,NM_001082758.1,XM_017341872.1,XM_002711778.3,XM_002720500.3,XM_002712954.3,XM_008257714.2,XM_008257345.1,XM_008259229.2,XM_017349566.1,XM_002712496.3,XM_008260281.2,XM_017350072.1,XM_017349565.1,XM_017343829.1,XM_008253478.2,XM_008256509.2,XM_017347939.1,NM_001082664.1,XM_017338984.1,XM_002716071.3,XM_002711544.3,XM_017338195.1,NM_001195…
	osteoclast differentiation	5	807	31	25694	0.004458	0.0413882	5.13531	GO:0030316	XM_017339789.1,XM_008252341.1,XM_017344399.1,XM_017339790.1,XM_017339706.1
	mRNA catabolic process	15	807	215	25694	0.004814	0.0441721	2.22132	GO:0006402	XM_017346355.1,XM_008256659.2,XM_008256662.2,XM_017340492.1,XM_008256657.2,XM_017342360.1,XM_017341939.1,XM_008256663.2,XM_008256664.2,XM_008256661.2,XM_008256665.2,XM_008256658.2,XM_008255958.2,XM_002711078.3,XM_008256660.2
	regulation of immunoglobulin mediated immune response	7	807	62	25694	0.004967	0.0441721	3.59472	GO:0002889	XM_017342360.1,XM_002722026.3,XM_008266642.2,XM_008249158.2,XM_008266643.2,XM_002716500.2,NM_001171119.1
	cell fate determination	7	807	62	25694	0.004967	0.0441721	3.59472	GO:0001709	XM_002711085.3,XM_002709770.3,NM_001171398.1,XM_008254255.2,XM_008253710.2,NM_001195723.1,XM_008254254.2
	positive regulation of interleukin-4 production	5	807	32	25694	0.005027	0.0441721	4.97483	GO:0032753	XM_017338987.1,NM_001082758.1,XM_017338985.1,XM_002723927.3,XM_017338984.1
	positive regulation of protein depolymerization	5	807	32	25694	0.005027	0.0441721	4.97483	GO:1901881	XM_008257345.1,XM_002711544.3,XM_008257341.1,XM_008257344.2,XM_008257342.1
	hydrogen peroxide metabolic process	5	807	32	25694	0.005027	0.0441721	4.97483	GO:0042743	XM_017348075.1,XM_017348074.1,XM_017339919.1,XM_008269069.2,XM_002723811.3
	regulation of neutrophil activation	3	807	9	25694	0.005038	0.0441721	10.613	GO:1902563	XM_008250161.2,XM_017338496.1,XM_017338495.1
	regulation of neutrophil degranulation	3	807	9	25694	0.005038	0.0441721	10.613	GO:0043313	XM_008250161.2,XM_017338496.1,XM_017338495.1
	aortic valve development	3	807	9	25694	0.005038	0.0441721	10.613	GO:0003176	XM_017339789.1,XM_008252341.1,XM_017339790.1
	aortic valve morphogenesis	3	807	9	25694	0.005038	0.0441721	10.613	GO:0003180	XM_017339789.1,XM_008252341.1,XM_017339790.1
	positive regulation of killing of cells of other organism	3	807	9	25694	0.005038	0.0441721	10.613	GO:0051712	XM_002722026.3,XM_008249158.2,XM_017340061.1
	regulation of mast cell cytokine production	3	807	9	25694	0.005038	0.0441721	10.613	GO:0032763	XM_008266642.2,XM_008266643.2,XM_002716500.2
	glucosamine-containing compound catabolic process	3	807	9	25694	0.005038	0.0441721	10.613	GO:1901072	XM_008255155.2,XM_008255154.2,XM_002710272.3
	B-1 B cell differentiation	3	807	9	25694	0.005038	0.0441721	10.613	GO:0001923	XM_017339789.1,XM_008252341.1,XM_017339790.1
	establishment of organelle localization	26	807	468	25694	0.005221	0.0441721	1.76883	GO:0051656	XM_002711544.3,XM_008261008.2,XM_008260514.2,XM_017350477.1,XM_008264751.2,XM_002718991.2,NM_001082758.1,XM_002714023.3,XM_017343991.1,XM_008257345.1,XM_017343990.1,XM_017345807.1,XM_002715807.3,XM_002713251.3,XM_008264750.2,XM_002717483.3,XM_008260515.2,XM_008257341.1,XM_008262183.2,XM_008264748.2,XM_008257344.2,XM_017348865.1,XM_008252720.2,XM_008256509.2,XM_008257031.2,XM_008257342.1
	brown fat cell differentiation	6	807	47	25694	0.00532	0.0441721	4.06454	GO:0050873	XM_008257090.2,XM_008255992.2,XM_008255994.2,XM_008255991.2,XM_008255993.2,XM_002723927.3
	regulation of plasma membrane raft polarization	2	807	2	25694	0.005335	0.0441721	31.8389	GO:1903906	XM_002720499.3,XM_002720500.3
	regulation of MyD88-independent toll-like receptor signaling pathway	2	807	2	25694	0.005335	0.0441721	31.8389	GO:0034127	XM_008253699.2,XM_008253698.2
	mitochondrial ribosome assembly	2	807	2	25694	0.005335	0.0441721	31.8389	GO:0061668	XM_008260560.2,XM_008260557.2
	branch elongation involved in salivary gland morphogenesis	2	807	2	25694	0.005335	0.0441721	31.8389	GO:0060667	XM_008262183.2,XM_002714023.3
	Factor XII activation	2	807	2	25694	0.005335	0.0441721	31.8389	GO:0002542	XM_008255465.2,XM_008255466.2
	mesenchymal-epithelial cell signaling involved in lung development	2	807	2	25694	0.005335	0.0441721	31.8389	GO:0060496	XM_008262183.2,XM_002714023.3
	embryonic heart tube formation	2	807	2	25694	0.005335	0.0441721	31.8389	GO:0003144	XM_002710331.3,XM_008255296.2
	positive regulation of urothelial cell proliferation	2	807	2	25694	0.005335	0.0441721	31.8389	GO:0050677	XM_008262183.2,XM_002714023.3
	cardiac left ventricle formation	2	807	2	25694	0.005335	0.0441721	31.8389	GO:0003218	XM_002710331.3,XM_008255296.2
	bronchiole morphogenesis	2	807	2	25694	0.005335	0.0441721	31.8389	GO:0060436	XM_008262183.2,XM_002714023.3
	cell-cell signaling involved in lung development	2	807	2	25694	0.005335	0.0441721	31.8389	GO:0060495	XM_008262183.2,XM_002714023.3
	mesenchymal cell differentiation involved in lung development	2	807	2	25694	0.005335	0.0441721	31.8389	GO:0060915	XM_008262183.2,XM_002714023.3
	lung proximal/distal axis specification	2	807	2	25694	0.005335	0.0441721	31.8389	GO:0061115	XM_008262183.2,XM_002714023.3
	lung pattern specification process	2	807	2	25694	0.005335	0.0441721	31.8389	GO:0060432	XM_008262183.2,XM_002714023.3
	semicircular canal fusion	2	807	2	25694	0.005335	0.0441721	31.8389	GO:0060879	XM_008262183.2,XM_002714023.3
	epithelial cell proliferation involved in lung morphogenesis	2	807	2	25694	0.005335	0.0441721	31.8389	GO:0060502	NM_001082629.1,NM_001195723.1
	mammary gland bud formation	2	807	2	25694	0.005335	0.0441721	31.8389	GO:0060615	XM_008262183.2,XM_002714023.3
	inactivation of MAPKK activity	2	807	2	25694	0.005335	0.0441721	31.8389	GO:0051389	XR_001792299.1,XM_008248786.1
	mitochondrial large ribosomal subunit assembly	2	807	2	25694	0.005335	0.0441721	31.8389	GO:1902775	XM_008260560.2,XM_008260557.2
	regulation of urothelial cell proliferation	2	807	2	25694	0.005335	0.0441721	31.8389	GO:0050675	XM_008262183.2,XM_002714023.3
	tear secretion	2	807	2	25694	0.005335	0.0441721	31.8389	GO:0070075	XM_008262183.2,XM_002714023.3
	renal protein absorption	2	807	2	25694	0.005335	0.0441721	31.8389	GO:0097017	XM_002720499.3,XM_002720500.3
	fibroblast growth factor receptor signaling pathway involved in mammary gland specification	2	807	2	25694	0.005335	0.0441721	31.8389	GO:0060595	XM_008262183.2,XM_002714023.3
	positive regulation of white fat cell proliferation	2	807	2	25694	0.005335	0.0441721	31.8389	GO:0070352	XM_008262183.2,XM_002714023.3
	cellular response to caloric restriction	2	807	2	25694	0.005335	0.0441721	31.8389	GO:0061433	XM_008257157.2,XM_002711458.3
	regulation of B cell mediated immunity	7	807	63	25694	0.005378	0.0442944	3.53766	GO:0002712	XM_017342360.1,XM_002722026.3,XM_008266642.2,XM_008249158.2,XM_008266643.2,XM_002716500.2,NM_001171119.1
	regulation of myotube differentiation	7	807	63	25694	0.005378	0.0442944	3.53766	GO:0010830	XM_002709770.3,XM_008251668.2,XM_008254255.2,XM_017345009.1,XM_002723353.3,XM_002714360.3,XM_008254254.2
	protein ubiquitination involved in ubiquitin-dependent protein catabolic process	12	807	156	25694	0.005494	0.0451313	2.44915	GO:0042787	XM_008257749.2,XM_008257751.2,XM_008257753.2,XM_008259812.2,XM_017342471.1,XM_008257747.2,XM_017339194.1,XM_008257750.2,XM_008251359.2,XM_017339193.1,XM_002711763.3,XM_008257748.2
	negative regulation of DNA recombination	4	807	20	25694	0.00558	0.0457181	6.36778	GO:0045910	XM_008266642.2,XM_008266643.2,XM_008261877.2,XM_002716500.2
	metanephros morphogenesis	5	807	33	25694	0.005647	0.0457888	4.82408	GO:0003338	XM_008253478.2,XM_008262183.2,XM_008253710.2,NM_001195723.1,XM_002714023.3
	GTP biosynthetic process	5	807	33	25694	0.005647	0.0457888	4.82408	GO:0006183	XM_017346804.1,XM_008266232.2,XM_017346801.1,XM_017346802.1,XM_017346803.1
	UTP biosynthetic process	5	807	33	25694	0.005647	0.0457888	4.82408	GO:0006228	XM_017346804.1,XM_008266232.2,XM_017346801.1,XM_017346802.1,XM_017346803.1
	Golgi to vacuole transport	5	807	33	25694	0.005647	0.0457888	4.82408	GO:0006896	XM_008260393.2,XM_017341790.1,XM_008256361.2,XM_008256360.2,XM_017341791.1
	enzyme linked receptor protein signaling pathway	44	807	925	25694	0.00577	0.0466656	1.5145	GO:0007167	XM_008256650.2,XM_002716472.2,XM_017341790.1,NM_001082629.1,XR_001792299.1,XM_008248786.1,XM_002723699.3,XM_017341060.1,NM_001082758.1,XM_017341872.1,XM_008256647.2,XM_017338496.1,XM_002711085.3,XM_008259229.2,XM_002710239.3,XM_002712496.3,XM_017346952.1,XM_017350072.1,XM_008253478.2,XM_002711390.3,XM_008257017.2,XM_017346951.1,XM_017345155.1,XM_008256360.2,XM_017342580.1,XM_002711387.3,XM_008267…
	regulation of receptor internalization	7	807	64	25694	0.005813	0.0468925	3.48238	GO:0002090	XM_017349565.1,XM_017349568.1,XM_017349566.1,XM_017345009.1,XM_017349567.1,XM_017345155.1,XM_002714360.3
	positive regulation of cysteine-type endopeptidase activity	14	807	199	25694	0.005918	0.0476171	2.23992	GO:2001056	XR_001795528.1,XM_017342179.1,XM_017340061.1,NM_001122938.1,XM_008251651.2,XM_017342178.1,XM_017350154.1,XM_002720499.3,XM_017350152.1,XM_002720500.3,XM_017350150.1,XR_001795529.1,XM_017350423.1,XM_002723842.3
	anatomical structure formation involved in morphogenesis	68	807	1570	25694	0.00598	0.0479929	1.37901	GO:0048646	XM_002716472.2,XM_008252341.1,XM_017341790.1,XM_017349532.1,XM_017339789.1,XM_017349531.1,XM_002711778.3,XM_017349537.1,XM_002711085.3,XM_002712974.3,XM_017349538.1,XM_017349999.1,XM_017346952.1,XM_008266643.2,XM_017339377.1,XM_008253904.2,XM_017340061.1,XM_017339376.1,XM_008266642.2,XM_002719190.3,XM_008266589.1,XM_002712975.3,XM_002716500.2,XM_002709715.3,XM_017350784.1,XM_008255296.2,XM_008259…
	modification-dependent protein catabolic process	34	807	671	25694	0.006023	0.048124	1.6133	GO:0019941	XM_008257749.2,XM_008262741.2,XM_008262746.1,XM_002712954.3,XM_002711085.3,XM_008262747.1,XM_008257747.2,XM_017339194.1,XM_008252290.1,XM_017345139.1,XM_008262748.1,XM_002723087.3,NM_001171341.1,XM_017338354.1,XM_008262745.2,XM_008262932.2,XM_002712324.3,XM_008259812.2,XM_008262749.1,XM_002718195.3,XM_008257748.2,XM_017339193.1,XM_017343671.1,XM_008251987.2,XM_008257751.2,XM_008262740.2,XM_017342…
	positive regulation of cell development	37	807	747	25694	0.006027	0.048124	1.57703	GO:0010720	XM_017347856.1,XM_017348074.1,XM_017349532.1,NM_001082629.1,XM_017349534.1,XM_002723353.3,XM_017349531.1,XM_008251668.2,XM_017349533.1,XM_017349536.1,XM_017344653.1,XM_017349537.1,XM_017349528.1,XM_017349535.1,XM_017349538.1,XM_008269069.2,XM_017350072.1,XM_008253478.2,XM_008266643.2,XM_002720928.3,XM_008262932.2,NM_001195723.1,XM_002711458.3,XM_008266642.2,XM_002718991.2,XM_017349529.1,XM_017349…
	UTP metabolic process	5	807	34	25694	0.006318	0.0492466	4.68219	GO:0046051	XM_017346804.1,XM_008266232.2,XM_017346801.1,XM_017346802.1,XM_017346803.1
	negative regulation of small GTPase mediated signal transduction	6	807	49	25694	0.006384	0.0492466	3.89864	GO:0051058	XM_008266642.2,XM_017338822.1,XM_008266643.2,XM_017350423.1,XM_002716500.2,XM_017350072.1
	negative regulation of Ras protein signal transduction	6	807	49	25694	0.006384	0.0492466	3.89864	GO:0046580	XM_008266642.2,XM_017338822.1,XM_008266643.2,XM_017350423.1,XM_002716500.2,XM_017350072.1
	protein O-linked fucosylation	3	807	10	25694	0.006403	0.0492466	9.55167	GO:0036066	XM_002721600.3,XM_008254434.2,XM_008254437.2
	polar body extrusion after meiotic divisions	3	807	10	25694	0.006403	0.0492466	9.55167	GO:0040038	XM_017343990.1,XM_008261008.2,XM_017343991.1
	regulation of MHC class I biosynthetic process	3	807	10	25694	0.006403	0.0492466	9.55167	GO:0045343	XM_008251651.2,XM_002723842.3,XM_008257322.2
	cornification	3	807	10	25694	0.006403	0.0492466	9.55167	GO:0070268	XM_002709770.3,XM_008254255.2,XM_008254254.2
	amino sugar catabolic process	3	807	10	25694	0.006403	0.0492466	9.55167	GO:0046348	XM_008255155.2,XM_008255154.2,XM_002710272.3
	tongue morphogenesis	3	807	10	25694	0.006403	0.0492466	9.55167	GO:0043587	XM_002709770.3,XM_008254255.2,XM_008254254.2
	negative regulation of immunoglobulin mediated immune response	3	807	10	25694	0.006403	0.0492466	9.55167	GO:0002890	XM_008266642.2,XM_008266643.2,XM_002716500.2
	negative regulation of myeloid leukocyte mediated immunity	3	807	10	25694	0.006403	0.0492466	9.55167	GO:0002887	XM_008250161.2,XM_017338496.1,XM_017338495.1
	negative regulation of B cell mediated immunity	3	807	10	25694	0.006403	0.0492466	9.55167	GO:0002713	XM_008266642.2,XM_008266643.2,XM_002716500.2
	negative regulation of cellular extravasation	3	807	10	25694	0.006403	0.0492466	9.55167	GO:0002692	XM_008250161.2,XM_017338496.1,XM_017338495.1
	regulation of killing of cells of other organism	3	807	10	25694	0.006403	0.0492466	9.55167	GO:0051709	XM_002722026.3,XM_008249158.2,XM_017340061.1
	negative regulation of leukocyte degranulation	3	807	10	25694	0.006403	0.0492466	9.55167	GO:0043301	XM_008250161.2,XM_017338496.1,XM_017338495.1
	iron ion homeostasis	8	807	83	25694	0.006586	0.0505302	3.06881	GO:0055072	XM_002718637.3,XM_008257714.2,NM_001082315.1,XM_017338060.1,NM_001081992.1,XM_002723516.3,XM_008253164.2,XM_008248341.2
	nuclear-transcribed mRNA catabolic process	14	807	202	25694	0.00667	0.0510499	2.20666	GO:0000956	XM_017346355.1,XM_008256659.2,XM_008256662.2,XM_017340492.1,XM_008256657.2,XM_017342360.1,XM_017341939.1,XM_008256663.2,XM_008256664.2,XM_008256661.2,XM_008256665.2,XM_008256658.2,XM_002711078.3,XM_008256660.2
	regulation of cellular response to growth factor stimulus	19	807	313	25694	0.006746	0.051506	1.93271	GO:0090287	XR_001795528.1,XM_002711721.3,NM_001195723.1,XM_017350154.1,XM_017350152.1,XM_017341872.1,XM_008266589.1,XM_017350150.1,XR_001795529.1,XM_008253710.2,XM_002714023.3,XM_002711085.3,NM_001122938.1,XM_008262183.2,XM_017346952.1,XM_017350072.1,XM_017347939.1,XM_017346951.1,XM_017345155.1
	regulation of cellular process	514	807	15245	25694	0.006953	0.0529576	1.07348	GO:0050794	XM_008251945.1,XM_008256672.2,XM_008256662.2,XM_002711721.3,XM_017350477.1,XM_008251476.2,XM_017339213.1,XM_017349537.1,XM_008257345.1,XM_008256659.2,XM_008251781.1,XM_008254745.2,XM_008254617.2,XM_017338835.1,XM_017340704.1,XM_017349999.1,XM_017346952.1,XM_008251782.1,XM_008251816.1,XM_002720928.3,XM_017345974.1,XM_008257890.2,XM_008253164.2,XM_008256665.2,NM_001082679.1,XM_017347554.1,XM_002712…
	regulation of glutamate receptor signaling pathway	6	807	50	25694	0.00697	0.0529585	3.82067	GO:1900449	XM_002718991.2,XM_017342179.1,XM_002717483.3,XM_008257078.1,XM_017342178.1,XM_017348865.1
	endocrine pancreas development	5	807	35	25694	0.007043	0.0533839	4.54842	GO:0031018	XM_008264375.2,XM_008264378.2,XM_008264376.2,XM_002715338.3,NM_001195723.1
	regulation of body fluid levels	29	807	555	25694	0.007292	0.0551381	1.66365	GO:0050878	XR_001795528.1,XM_017350665.1,XM_002715194.3,NM_001082679.1,XM_017347554.1,XM_017350154.1,XM_017350152.1,XM_002709770.3,NM_001082758.1,XM_017350150.1,XR_001795529.1,XM_002714023.3,XM_017350664.1,XM_002721171.3,XM_008254255.2,XM_008255466.2,NM_001122938.1,XM_017350662.1,XM_008262183.2,XM_008264329.2,XM_017349999.1,XM_008250416.2,XM_008254170.2,XM_008255465.2,XM_017350663.1,XM_008254044.1,XM_008265…
	inorganic ion transmembrane transport	33	807	656	25694	0.007441	0.0561295	1.60165	GO:0098660	XM_002710874.2,XM_008251650.1,XM_008267559.2,XM_008251649.1,XM_017346575.1,XM_017342204.1,XM_017338050.1,XM_017350906.1,NM_001082707.1,XM_017349303.1,XM_008263985.2,XM_008254617.2,XM_017350724.1,XM_017338060.1,NM_001082030.1,XM_017346573.1,XM_008257078.1,XM_002715422.3,XM_017346301.1,XM_017338195.1,XM_002723346.2,XM_017347554.1,XM_002717256.3,XM_017346577.1,XM_017346576.1,XM_008263988.2,XM_002720…
	positive regulation of positive chemotaxis	4	807	22	25694	0.007483	0.0563109	5.78889	GO:0050927	XM_008262183.2,XM_017345155.1,NM_001082679.1,XM_002714023.3
	organ morphogenesis	58	807	1314	25694	0.007519	0.0564465	1.40537	GO:0009887	XM_008264309.2,XM_002710331.3,XM_008252341.1,XM_017349532.1,NM_001082629.1,XM_017349534.1,XM_002711721.3,XM_002723353.3,XM_002720063.3,XM_017339789.1,XM_002709770.3,XM_017349531.1,XM_008251668.2,XM_017349533.1,XM_017349536.1,XM_008253710.2,XM_017338496.1,XM_017349537.1,XM_008264308.2,XM_002711085.3,XM_017349528.1,NM_001171398.1,XM_008254255.2,XM_017349535.1,XM_017349538.1,XM_017349999.1,XM_008253…
	regulation of neurotransmitter receptor activity	6	807	51	25694	0.007594	0.0568734	3.74575	GO:0099601	XM_002718991.2,XM_017342179.1,XM_002717483.3,XM_008257078.1,XM_017342178.1,XM_017348865.1
	regulation of protein stability	21	807	364	25694	0.007732	0.0577511	1.83686	GO:0031647	XM_017340699.1,XM_017350665.1,XM_017340702.1,XM_002720499.3,XM_002720500.3,XM_002712954.3,XM_017340700.1,XM_002721171.3,XM_017340703.1,XM_017350664.1,XM_017340698.1,XM_017340701.1,XM_017350662.1,XM_017340704.1,XM_017340696.1,XM_017340697.1,XM_017350663.1,XM_008253478.2,XM_017350384.1,XM_017350666.1,XM_002723842.3
	regulation of metabolic process	328	807	9350	25694	0.007748	0.0577511	1.11692	GO:0019222	XM_008248539.2,XM_008251945.1,XM_008252341.1,XM_017347741.1,XM_008256672.2,XM_002716591.3,XM_002711721.3,XM_017350477.1,XM_008251476.2,XM_017339907.1,XM_017338987.1,XM_017339789.1,XR_001795529.1,XM_017349537.1,XM_008261064.2,XM_008263893.1,XM_008251781.1,XM_008249625.2,XM_008254745.2,XM_017338835.1,XM_017346952.1,XM_008251782.1,XM_008253478.2,XM_008266643.2,XM_008257890.2,XM_008253164.2,XM_017342…
	lysosome organization	7	807	68	25694	0.007821	0.0580196	3.27753	GO:0007040	XM_017350663.1,XM_017350664.1,XM_017350665.1,XM_002721171.3,XM_017350666.1,XM_017350662.1,XM_002717973.3
	lytic vacuole organization	7	807	68	25694	0.007821	0.0580196	3.27753	GO:0080171	XM_017350663.1,XM_017350664.1,XM_017350665.1,XM_002721171.3,XM_017350666.1,XM_017350662.1,XM_002717973.3
	modification-dependent macromolecule catabolic process	34	807	684	25694	0.007854	0.0580421	1.58264	GO:0043632	XM_008257749.2,XM_008262741.2,XM_008262746.1,XM_002712954.3,XM_002711085.3,XM_008262747.1,XM_008257747.2,XM_017339194.1,XM_008252290.1,XM_017345139.1,XM_008262748.1,XM_002723087.3,NM_001171341.1,XM_017338354.1,XM_008262745.2,XM_008262932.2,XM_002712324.3,XM_008259812.2,XM_008262749.1,XM_002718195.3,XM_008257748.2,XM_017339193.1,XM_017343671.1,XM_008251987.2,XM_008257751.2,XM_008262740.2,XM_017342…
	positive regulation of cyclin-dependent protein serine/threonine kinase activity involved in G1/S transition of mitotic cell cycle	3	807	11	25694	0.007966	0.0580421	8.68334	GO:0031659	XM_008253478.2,XM_008262183.2,XM_002714023.3
	cleavage furrow formation	3	807	11	25694	0.007966	0.0580421	8.68334	GO:0036089	XM_017343990.1,XM_008261008.2,XM_017343991.1
	positive regulation of execution phase of apoptosis	3	807	11	25694	0.007966	0.0580421	8.68334	GO:1900119	XM_017350423.1,XM_008257157.2,XM_002711458.3
	insulin-like growth factor receptor signaling pathway	3	807	11	25694	0.007966	0.0580421	8.68334	GO:0048009	XR_001792299.1,XM_017342580.1,XM_008248786.1
	regulation of humoral immune response mediated by circulating immunoglobulin	3	807	11	25694	0.007966	0.0580421	8.68334	GO:0002923	XM_002722026.3,XM_008249158.2,NM_001171119.1
	protein autoubiquitination	8	807	86	25694	0.007972	0.0580421	2.96176	GO:0051865	XM_008257749.2,XM_008257751.2,XM_008257753.2,XM_017342471.1,XM_008257747.2,XM_008257750.2,XM_002711763.3,XM_008257748.2
	protein O-linked glycosylation	8	807	86	25694	0.007972	0.0580421	2.96176	GO:0006493	XM_017338820.1,XM_017339433.1,XM_017338821.1,XM_002721600.3,XM_017338819.1,XM_002722880.3,XM_008254434.2,XM_008254437.2
	protein K48-linked ubiquitination	9	807	105	25694	0.008156	0.0591074	2.72905	GO:0070936	XM_008257749.2,XM_008257751.2,XM_008257753.2,XM_017342471.1,XM_008257747.2,XM_008257750.2,XM_002711763.3,XM_008257748.2,XM_002723087.3
	nucleoside phosphate catabolic process	9	807	105	25694	0.008156	0.0591074	2.72905	GO:1901292	XM_008262253.2,XR_001795528.1,NM_001122938.1,XM_002723285.3,XM_017350154.1,XM_017350152.1,XM_008256128.2,XR_001795529.1,XM_017350150.1
	endochondral ossification	6	807	52	25694	0.008257	0.0595605	3.67372	GO:0001958	XM_008264309.2,XM_008264310.2,XM_017345794.1,NM_001195723.1,XM_002715319.3,XM_008264308.2
	replacement ossification	6	807	52	25694	0.008257	0.0595605	3.67372	GO:0036075	XM_008264309.2,XM_008264310.2,XM_017345794.1,NM_001195723.1,XM_002715319.3,XM_008264308.2
	negative regulation of developmental process	51	807	1132	25694	0.008292	0.0595605	1.43444	GO:0051093	XM_008252341.1,XM_017338985.1,XM_017350154.1,XM_017338987.1,XM_017339789.1,XM_017341872.1,XM_002711778.3,XR_001795529.1,XM_002714628.3,XM_008253710.2,XM_017338496.1,XM_002711085.3,XM_008259229.2,NM_001171398.1,XM_002712496.3,NM_001122938.1,XM_008260281.2,XM_017346952.1,XM_017350072.1,XM_017343829.1,XM_008266643.2,XM_017346951.1,NM_001082664.1,XM_002710366.3,XM_008255958.2,XM_017338984.1,XM_008254…
	detection of abiotic stimulus	11	807	145	25694	0.008415	0.0595605	2.41537	GO:0009582	XM_008256670.2,XM_008256671.2,XM_017338195.1,XM_008256672.2,NM_001082735.1,XM_008256669.2,XM_002710874.2,XM_017347554.1,XM_017345281.1,XM_008253478.2,XM_008256673.2
	odontogenesis of dentin-containing tooth	8	807	87	25694	0.008479	0.0595605	2.92772	GO:0042475	XM_002710331.3,XM_008253904.2,XM_017340061.1,XM_008262183.2,XM_017349999.1,XM_002720063.3,XM_008255296.2,XM_002714023.3
	protein O-linked mannosylation	4	807	23	25694	0.008576	0.0595605	5.5372	GO:0035269	XM_017338820.1,XM_017338819.1,XM_002722880.3,XM_017338821.1
	regulation of NFAT protein import into nucleus	4	807	23	25694	0.008576	0.0595605	5.5372	GO:0051532	XM_008251668.2,XM_002722652.3,XM_002723353.3,XM_017338050.1
	regulation of positive chemotaxis	4	807	23	25694	0.008576	0.0595605	5.5372	GO:0050926	XM_008262183.2,XM_017345155.1,NM_001082679.1,XM_002714023.3
	multicellular organism development	219	807	6016	25694	0.008604	0.0595605	1.15903	GO:0007275	XM_002716472.2,XM_008252341.1,XM_017349532.1,XM_008256672.2,XM_002711721.3,XM_002723353.3,XM_017350477.1,XM_017345281.1,XM_008264375.2,XM_017338987.1,XM_017339789.1,XM_002711778.3,XM_008251668.2,XR_001795529.1,XM_002712954.3,XM_017349537.1,XM_008261808.2,XM_002711085.3,XM_008251781.1,XM_002712974.3,XM_017338986.1,NM_001122938.1,XM_008263985.2,XM_008252767.2,XM_017349538.1,XM_017349999.1,XM_017346…
	regulation of histone deacetylation	5	807	37	25694	0.008664	0.0595605	4.30256	GO:0031063	XM_008266642.2,XM_008253478.2,XM_008266643.2,XM_002716500.2,XM_002723842.3
	bronchiole development	2	807	3	25694	0.008712	0.0595605	21.2259	GO:0060435	XM_008262183.2,XM_002714023.3
	positive regulation of keratinocyte apoptotic process	2	807	3	25694	0.008712	0.0595605	21.2259	GO:1902174	XM_002720499.3,XM_002720500.3
	positive regulation of cardiac muscle adaptation	2	807	3	25694	0.008712	0.0595605	21.2259	GO:0010615	XM_002717256.3,XM_017347554.1
	snoRNA processing	2	807	3	25694	0.008712	0.0595605	21.2259	GO:0043144	XM_017342360.1,XM_017340492.1
	positive regulation of MHC class I biosynthetic process	2	807	3	25694	0.008712	0.0595605	21.2259	GO:0045345	XM_008251651.2,XM_008257322.2
	positive regulation of protein processing in phagocytic vesicle	2	807	3	25694	0.008712	0.0595605	21.2259	GO:1903923	XM_002720499.3,XM_002720500.3
	tubulin deacetylation	2	807	3	25694	0.008712	0.0595605	21.2259	GO:0090042	XM_008257157.2,XM_002711458.3
	mammary gland bud morphogenesis	2	807	3	25694	0.008712	0.0595605	21.2259	GO:0060648	XM_008262183.2,XM_002714023.3
	bud outgrowth involved in lung branching	2	807	3	25694	0.008712	0.0595605	21.2259	GO:0060447	XM_008262183.2,XM_002714023.3
	regulation of protein processing in phagocytic vesicle	2	807	3	25694	0.008712	0.0595605	21.2259	GO:1903921	XM_002720499.3,XM_002720500.3
	positive regulation of cardiac muscle hypertrophy in response to stress	2	807	3	25694	0.008712	0.0595605	21.2259	GO:1903244	XM_002717256.3,XM_017347554.1
	polyadenylation-dependent snoRNA 3'-end processing	2	807	3	25694	0.008712	0.0595605	21.2259	GO:0071051	XM_017342360.1,XM_017340492.1
	snoRNA 3'-end processing	2	807	3	25694	0.008712	0.0595605	21.2259	GO:0031126	XM_017342360.1,XM_017340492.1
	fasciculation of motor neuron axon	2	807	3	25694	0.008712	0.0595605	21.2259	GO:0097156	XM_008259229.2,XM_002712496.3
	positive regulation of Rho guanyl-nucleotide exchange factor activity	2	807	3	25694	0.008712	0.0595605	21.2259	GO:2001108	XM_008259229.2,XM_002712496.3
	positive regulation of guanyl-nucleotide exchange factor activity	2	807	3	25694	0.008712	0.0595605	21.2259	GO:1905099	XM_008259229.2,XM_002712496.3
	transition metal ion homeostasis	10	807	126	25694	0.008853	0.0601314	2.5269	GO:0055076	XM_002718637.3,XM_008257714.2,XM_002723888.3,NM_001082315.1,XM_017338060.1,NM_001081992.1,XM_002723516.3,XM_008252744.2,XM_008248341.2,XM_008253164.2
	bone morphogenesis	10	807	126	25694	0.008853	0.0601314	2.5269	GO:0060349	XM_008264309.2,XM_008254255.2,XM_008264310.2,XM_002711721.3,NM_001195723.1,XM_002709770.3,XM_017345794.1,XM_008264308.2,XM_002715319.3,XM_008254254.2
	regulation of cyclin-dependent protein serine/threonine kinase activity	10	807	126	25694	0.008853	0.0601314	2.5269	GO:0000079	XM_002715807.3,XM_008264750.2,XM_008262183.2,XM_008264748.2,XM_008264751.2,XM_017350072.1,XM_008259923.2,XM_008253478.2,XM_002712803.3,XM_002714023.3
	regulation of protein processing	7	807	70	25694	0.008997	0.0609775	3.18389	GO:0070613	XM_002720499.3,XM_008255465.2,XM_017338195.1,XM_002720500.3,XM_008255466.2,XM_002711721.3,NM_001081992.1
	negative regulation of protein phosphorylation	31	807	615	25694	0.009051	0.0612113	1.60489	GO:0001933	XM_008251944.1,XM_008251945.1,XM_002723483.2,XM_002710752.3,XM_008262253.2,XR_001795528.1,XM_008251947.1,XM_002723353.3,XM_008251651.2,NM_001195723.1,XM_002711458.3,XM_017350154.1,XM_002712324.3,XR_001792299.1,XM_008259923.2,XM_008248786.1,XM_017350152.1,NM_001082758.1,XM_008263645.2,XM_017350150.1,XM_002722652.3,XM_008251942.1,XR_001795529.1,NM_001122938.1,XM_008257157.2,XM_017350072.1,XM_008251…
	transition metal ion transport	9	807	107	25694	0.009097	0.0613901	2.67804	GO:0000041	XM_002723888.3,XM_008254617.2,XM_008267559.2,XM_017347554.1,XM_017338060.1,NM_001081992.1,XM_008267558.2,XM_008267560.2,XM_008252744.2
	leukocyte differentiation	22	807	394	25694	0.009172	0.0617634	1.77781	GO:0002521	XM_008254731.2,XM_017340331.1,XM_008252341.1,XM_002713846.3,XM_008261810.2,NM_001195723.1,XM_017339706.1,XM_008266642.2,XM_017339789.1,XM_017344399.1,XM_017340033.1,XM_008261808.2,XM_002711085.3,XM_008251781.1,XM_002710239.3,XM_002723405.3,XM_002716500.2,XM_008251782.1,XM_017339790.1,XM_008266643.2,XM_008254044.1,XM_017345155.1
	spinal cord development	10	807	127	25694	0.009298	0.0624778	2.507	GO:0021510	XM_002711085.3,XM_002723353.3,XM_017346952.1,XM_002720091.3,XM_008253478.2,XM_008266589.1,XM_017346951.1,NM_001171405.1,XM_017344653.1,XM_002719759.3
	cation transmembrane transport	33	807	669	25694	0.009664	0.0647212	1.57053	GO:0098655	XM_002710874.2,XM_008251650.1,XM_008267559.2,XM_008251649.1,XM_017346575.1,XM_017342204.1,XM_017338050.1,XM_017350906.1,NM_001082707.1,XM_017349303.1,XM_008263985.2,XM_008254617.2,XM_017350724.1,XM_017338060.1,XM_017347833.1,XM_017346573.1,XM_008257078.1,XM_002715422.3,XM_017346301.1,XM_017338195.1,XM_002723346.2,XM_017347554.1,XM_002717256.3,XM_017346577.1,XM_017346576.1,XM_008263988.2,XM_002720…
	nuclear division	28	807	543	25694	0.009699	0.0647212	1.64179	GO:0000280	XM_002711544.3,XM_008256672.2,XM_008261008.2,XM_017340061.1,XM_008256669.2,XM_008264751.2,XM_002711458.3,XM_008259923.2,XM_002709770.3,XM_017343991.1,XM_008256670.2,XM_008257345.1,XM_008254068.2,XM_017343990.1,XM_002715807.3,XM_008256671.2,XM_008264750.2,XM_008251987.2,XM_008254255.2,XM_008257341.1,XM_008264748.2,XM_008257344.2,XM_008256509.2,XM_002712803.3,XM_008256673.2,XM_002721183.2,XM_008254…
	semaphorin-plexin signaling pathway involved in axon guidance	3	807	12	25694	0.009735	0.0647212	7.95973	GO:1902287	XM_017339262.1,XM_017343829.1,XM_017338570.1
	regulation of cyclin-dependent protein serine/threonine kinase activity involved in G1/S transition of mitotic cell cycle	3	807	12	25694	0.009735	0.0647212	7.95973	GO:0031657	XM_008253478.2,XM_008262183.2,XM_002714023.3
	regulation of isotype switching to IgE isotypes	3	807	12	25694	0.009735	0.0647212	7.95973	GO:0048293	XM_008266642.2,XM_008266643.2,XM_002716500.2
	interleukin-6-mediated signaling pathway	4	807	24	25694	0.009769	0.06481	5.30648	GO:0070102	XM_008264375.2,XM_008264378.2,XM_008264376.2,XM_002715338.3
	positive regulation of reactive oxygen species metabolic process	10	807	129	25694	0.01024	0.0677914	2.46813	GO:2000379	XM_017348075.1,XM_017348074.1,XR_001795528.1,NM_001122938.1,XM_002723353.3,XM_008269069.2,XM_017350154.1,XM_017350152.1,XM_017350150.1,XR_001795529.1
	regulation of protein maturation	7	807	72	25694	0.0103	0.0679021	3.09545	GO:1903317	XM_002720499.3,XM_008255465.2,XM_017338195.1,XM_002720500.3,XM_008255466.2,XM_002711721.3,NM_001081992.1
	pyrimidine-containing compound biosynthetic process	7	807	72	25694	0.0103	0.0679021	3.09545	GO:0072528	XM_017346804.1,XM_008251668.2,XM_008266232.2,XM_017346801.1,XM_002723353.3,XM_017346802.1,XM_017346803.1
	negative regulation of phosphorylation	32	807	647	25694	0.01036	0.0681545	1.57472	GO:0042326	XM_008251945.1,XM_002710752.3,XM_002723353.3,XM_017350154.1,XR_001792299.1,XM_008248786.1,NM_001082758.1,XM_008263645.2,XM_002722652.3,XR_001795529.1,NM_001122938.1,XM_017350072.1,XM_008251946.1,XM_017347939.1,NM_001082664.1,XM_008251944.1,XM_002723483.2,XM_008251947.1,XR_001795528.1,XM_008262253.2,XM_008251651.2,XM_002712324.3,XM_002711458.3,NM_001195723.1,XM_008259923.2,XM_017350152.1,XM_008251…
	amino sugar metabolic process	6	807	55	25694	0.0105	0.068931	3.47334	GO:0006040	XM_002718669.3,XM_017348510.1,XM_008255155.2,XR_001795154.1,XM_008255154.2,XM_002710272.3
	regulation of receptor recycling	5	807	39	25694	0.01053	0.0689836	4.08191	GO:0001919	XM_017347687.1,XM_017341790.1,XM_008256361.2,XM_008256360.2,XM_017341791.1
	organelle localization	29	807	572	25694	0.01056	0.069036	1.61421	GO:0051640	XM_002711544.3,XM_008261008.2,XM_008260514.2,XM_017350477.1,XM_008264751.2,XM_002718991.2,NM_001082758.1,XM_002714023.3,XM_017343991.1,XM_008257345.1,XM_008257714.2,XM_017343990.1,XM_017345807.1,XM_002715807.3,XM_002713251.3,XM_008264750.2,XM_002717483.3,XM_008260515.2,XM_008257341.1,XM_008262183.2,XM_008264748.2,XM_017344617.1,XM_008257344.2,XM_017348865.1,XM_008252720.2,XM_008256509.2,XM_008257…
	activation of cysteine-type endopeptidase activity involved in apoptotic process	10	807	130	25694	0.01074	0.0700668	2.44915	GO:0006919	XR_001795528.1,XM_017340061.1,NM_001122938.1,XM_008251651.2,XM_017350154.1,XM_017350152.1,XM_017350150.1,XR_001795529.1,XM_017350423.1,XM_002723842.3
	mammary gland development	12	807	172	25694	0.01098	0.0714839	2.22132	GO:0030879	XR_001795528.1,XM_017340061.1,NM_001122938.1,XM_008262183.2,NM_001195723.1,XM_017350154.1,XM_017350152.1,XM_017350150.1,XR_001795529.1,XM_002723927.3,XM_002723842.3,XM_002714023.3
	negative regulation of viral entry into host cell	4	807	25	25694	0.01106	0.0717072	5.09423	GO:0046597	XM_002720499.3,XM_002720500.3,XM_002716339.3,XM_008266413.2
	regulation of vascular endothelial growth factor receptor signaling pathway	4	807	25	25694	0.01106	0.0717072	5.09423	GO:0030947	XM_008262183.2,XM_017345155.1,XM_002714023.3,XM_017350072.1
	proteolysis involved in cellular protein catabolic process	35	807	728	25694	0.01117	0.0722711	1.53072	GO:0051603	XM_008257749.2,XM_008262741.2,XM_008262746.1,XM_002712954.3,XM_002711085.3,XM_008262747.1,XM_008257747.2,XM_017339194.1,XM_008252290.1,XM_017345139.1,XM_008262748.1,XM_002723087.3,NM_001171341.1,XM_017338354.1,XM_008262745.2,XM_008262932.2,XM_002712324.3,XM_008259812.2,XM_008262749.1,XM_002718195.3,XM_017339193.1,XM_008257748.2,XM_017343671.1,XM_008251987.2,XM_008257751.2,XM_008262740.2,XM_017342…
	regulation of leukocyte mediated immunity	13	807	194	25694	0.0112	0.0723161	2.13354	GO:0002703	XM_017340331.1,XM_002716500.2,XM_017338495.1,XM_017342360.1,XM_008254170.2,XM_008266642.2,XM_002722026.3,XM_008250161.2,NM_001082758.1,XM_008249158.2,XM_008266643.2,XM_017338496.1,NM_001171119.1
	negative regulation of cell migration	20	807	354	25694	0.01124	0.0724253	1.79881	GO:0030336	XM_008251944.1,XM_008251945.1,XM_002723483.2,XM_008251947.1,XM_008249443.2,XM_017338495.1,XM_002716843.3,XM_017341872.1,XM_002711778.3,XM_008266589.1,XM_008251942.1,XM_017350423.1,XM_017338496.1,XM_017338570.1,XM_017346952.1,XM_017350072.1,XM_008251946.1,XM_008250161.2,XM_017346951.1,XM_008251943.2
	lactation	6	807	56	25694	0.01133	0.0728556	3.41131	GO:0007595	XM_017350152.1,XR_001795528.1,XM_017350150.1,XR_001795529.1,NM_001122938.1,XM_017350154.1
	regulation of cellular component biogenesis	52	807	1181	25694	0.01149	0.0736665	1.40188	GO:0044087	XM_002723915.3,XM_008259978.2,XM_002716472.2,XM_008256662.2,XM_017345009.1,XM_002723353.3,XM_002714360.3,XM_008264751.2,XM_017339706.1,XM_008252029.2,NM_001082758.1,XM_017341872.1,XM_002720500.3,XM_008256663.2,XM_008251668.2,XM_017339213.1,XM_017343991.1,XM_002711078.3,XM_002711085.3,XM_002715807.3,XM_008256659.2,XM_008264750.2,XM_008264748.2,XM_008256657.2,XM_017348865.1,XM_017350072.1,XM_017347…
	guanosine-containing compound biosynthetic process	5	807	40	25694	0.01155	0.0736665	3.97986	GO:1901070	XM_017346804.1,XM_008266232.2,XM_017346801.1,XM_017346802.1,XM_017346803.1
	DNA replication-independent nucleosome assembly	5	807	40	25694	0.01155	0.0736665	3.97986	GO:0006336	XM_017338498.1,XM_017338500.1,XM_008250180.2,XM_017338499.1,XM_017338497.1
	DNA replication-independent nucleosome organization	5	807	40	25694	0.01155	0.0736665	3.97986	GO:0034724	XM_017338498.1,XM_017338500.1,XM_008250180.2,XM_017338499.1,XM_017338497.1
	positive regulation of type I interferon-mediated signaling pathway	3	807	13	25694	0.01171	0.0742112	7.34744	GO:0060340	XM_008253699.2,XM_008253698.2,XM_008257322.2
	regulation of blood vessel remodeling	3	807	13	25694	0.01171	0.0742112	7.34744	GO:0060312	XM_008250161.2,XM_017338496.1,XM_017338495.1
	positive regulation of vascular endothelial growth factor receptor signaling pathway	3	807	13	25694	0.01171	0.0742112	7.34744	GO:0030949	XM_008262183.2,XM_017345155.1,XM_002714023.3
	pancreas development	7	807	74	25694	0.01173	0.0742112	3.01179	GO:0031016	XM_008264375.2,XM_008264378.2,XM_008264376.2,XM_008262183.2,XM_002715338.3,NM_001195723.1,XM_002714023.3
	negative regulation of vasculature development	9	807	112	25694	0.01181	0.074567	2.55848	GO:1901343	XR_001795528.1,NM_001122938.1,NM_001195723.1,XM_017350154.1,XM_017350072.1,XM_017350152.1,XM_017350150.1,XR_001795529.1,XM_002723842.3
	camera-type eye development	24	807	453	25694	0.0119	0.0749843	1.68683	GO:0043010	XM_017349532.1,XM_017349534.1,NM_001082735.1,NM_001195723.1,XM_017341872.1,XM_017349531.1,XM_017349529.1,XM_008259060.2,XM_017349530.1,XM_017349533.1,XM_017349536.1,XM_008253710.2,XM_017349537.1,XM_002714023.3,XM_017349528.1,XM_017338822.1,XM_017347804.1,XR_001795398.1,XM_017349535.1,XM_008262183.2,XM_017349538.1,XM_008262038.2,XM_008254044.1,XM_017349539.1
	protein mannosylation	4	807	26	25694	0.01246	0.0762766	4.89829	GO:0035268	XM_017338820.1,XM_017338819.1,XM_002722880.3,XM_017338821.1
	stress granule assembly	4	807	26	25694	0.01246	0.0762766	4.89829	GO:0034063	XM_017349565.1,XM_017349568.1,XM_017349566.1,XM_017349567.1
	negative regulation of epithelial cell differentiation	7	807	75	25694	0.0125	0.0762766	2.97163	GO:0030857	XM_017350152.1,XM_017341872.1,XR_001795528.1,XM_017350150.1,XR_001795529.1,NM_001122938.1,XM_017350154.1
	CTP metabolic process	5	807	41	25694	0.01264	0.0762766	3.88279	GO:0046036	XM_017346804.1,XM_008266232.2,XM_017346801.1,XM_017346802.1,XM_017346803.1
	CTP biosynthetic process	5	807	41	25694	0.01264	0.0762766	3.88279	GO:0006241	XM_017346804.1,XM_008266232.2,XM_017346801.1,XM_017346802.1,XM_017346803.1
	positive regulation of tyrosine phosphorylation of Stat3 protein	5	807	41	25694	0.01264	0.0762766	3.88279	GO:0042517	XM_008264375.2,XM_008264378.2,XM_008264376.2,XM_002715338.3,XM_008253710.2
	positive regulation of protein complex disassembly	5	807	41	25694	0.01264	0.0762766	3.88279	GO:0043243	XM_008257345.1,XM_002711544.3,XM_008257341.1,XM_008257344.2,XM_008257342.1
	positive regulation of proteolysis	24	807	456	25694	0.01276	0.0762766	1.67573	GO:0045862	XM_017338195.1,XR_001795528.1,XM_017342179.1,XM_002716591.3,XM_017340061.1,XM_008251651.2,XM_017342178.1,XM_002711458.3,XM_017350154.1,NM_001081992.1,XM_008269418.2,XM_002720499.3,XM_017350152.1,XM_002720500.3,XM_017350150.1,XR_001795529.1,XM_017350423.1,XM_008255466.2,NM_001122938.1,XM_008257157.2,XM_017350072.1,XM_008255465.2,XM_008256509.2,XM_002723842.3
	regulation of cardiac muscle hypertrophy in response to stress	2	807	4	25694	0.01281	0.0762766	15.9195	GO:1903242	XM_002717256.3,XM_017347554.1
	Harderian gland development	2	807	4	25694	0.01281	0.0762766	15.9195	GO:0070384	XM_008262183.2,XM_002714023.3
	regulation of cardiac muscle adaptation	2	807	4	25694	0.01281	0.0762766	15.9195	GO:0010612	XM_002717256.3,XM_017347554.1
	plasma kallikrein-kinin cascade	2	807	4	25694	0.01281	0.0762766	15.9195	GO:0002353	XM_008255465.2,XM_008255466.2
	submandibular salivary gland formation	2	807	4	25694	0.01281	0.0762766	15.9195	GO:0060661	XM_008262183.2,XM_002714023.3
	sequestering of actin monomers	2	807	4	25694	0.01281	0.0762766	15.9195	GO:0042989	XM_002720499.3,XM_002720500.3
	actin filament reorganization	2	807	4	25694	0.01281	0.0762766	15.9195	GO:0090527	XM_002720499.3,XM_002720500.3
	regulation of keratinocyte apoptotic process	2	807	4	25694	0.01281	0.0762766	15.9195	GO:1902172	XM_002720499.3,XM_002720500.3
	otic vesicle formation	2	807	4	25694	0.01281	0.0762766	15.9195	GO:0030916	XM_008262183.2,XM_002714023.3
	negative regulation of defense response to bacterium	2	807	4	25694	0.01281	0.0762766	15.9195	GO:1900425	XM_008257157.2,XM_002711458.3
	positive regulation of proteasomal ubiquitin-dependent protein catabolic process involved in cellular response to hypoxia	2	807	4	25694	0.01281	0.0762766	15.9195	GO:2000777	XM_008257157.2,XM_002711458.3
	DNA deamination	2	807	4	25694	0.01281	0.0762766	15.9195	GO:0045006	XM_017342360.1,XM_017340492.1
	fasciculation of sensory neuron axon	2	807	4	25694	0.01281	0.0762766	15.9195	GO:0097155	XM_008259229.2,XM_002712496.3
	positive regulation of fibrinolysis	2	807	4	25694	0.01281	0.0762766	15.9195	GO:0051919	XM_008255465.2,XM_008255466.2
	regulation of hair follicle cell proliferation	2	807	4	25694	0.01281	0.0762766	15.9195	GO:0071336	XM_008262183.2,XM_002714023.3
	positive regulation of hair follicle cell proliferation	2	807	4	25694	0.01281	0.0762766	15.9195	GO:0071338	XM_008262183.2,XM_002714023.3
	secretion by lung epithelial cell involved in lung growth	2	807	4	25694	0.01281	0.0762766	15.9195	GO:0061033	XM_008262183.2,XM_002714023.3
	negative regulation of transcription from RNA polymerase II promoter in response to hypoxia	2	807	4	25694	0.01281	0.0762766	15.9195	GO:0061428	XM_008257157.2,XM_002711458.3
	negative regulation of NLRP3 inflammasome complex assembly	2	807	4	25694	0.01281	0.0762766	15.9195	GO:1900226	XM_008257157.2,XM_002711458.3
	kinin cascade	2	807	4	25694	0.01281	0.0762766	15.9195	GO:0002254	XM_008255465.2,XM_008255466.2
	positive regulation of attachment of spindle microtubules to kinetochore	2	807	4	25694	0.01281	0.0762766	15.9195	GO:0051987	XM_008257157.2,XM_002711458.3
	brain development	46	807	1028	25694	0.01311	0.0779151	1.4247	GO:0007420	XM_002716472.2,XM_017349532.1,NM_001082629.1,XM_017349534.1,XM_017350477.1,XM_017338985.1,XM_017338987.1,XM_017349531.1,XM_002711778.3,XM_017349533.1,XM_017349536.1,XM_008253710.2,XM_017338496.1,XM_017344653.1,XM_017349537.1,XM_002711085.3,XM_017349528.1,NM_001171398.1,XM_017338986.1,XM_017349535.1,XM_017349538.1,XM_017346952.1,XM_017350072.1,XM_017346951.1,XM_002708369.2,XM_002710745.3,XM_017346…
	myeloid leukocyte differentiation	10	807	135	25694	0.0135	0.0799569	2.35844	GO:0002573	XM_008252341.1,XM_008251781.1,XM_002723405.3,NM_001195723.1,XM_017339706.1,XM_008251782.1,XM_017344399.1,XM_017339789.1,XM_017339790.1,XM_017345155.1
	system development	197	807	5415	25694	0.01351	0.0799569	1.15831	GO:0048731	XM_002716472.2,XM_008252341.1,XM_017349532.1,XM_008256672.2,XM_002711721.3,XM_002723353.3,XM_017350477.1,XM_017345281.1,XM_008264375.2,XM_017338987.1,XM_017339789.1,XM_002711778.3,XM_008251668.2,XR_001795529.1,XM_017349537.1,XM_008261808.2,XM_002711085.3,XM_008251781.1,XM_017338986.1,NM_001122938.1,XM_008263985.2,XM_017349538.1,XM_017349999.1,XM_017346952.1,XM_008251782.1,XM_008253478.2,XM_008266…
	head development	48	807	1084	25694	0.01353	0.0799569	1.40984	GO:0060322	XM_002716472.2,XM_017349532.1,NM_001082629.1,XM_017349534.1,XM_017350477.1,XM_017338985.1,XM_017338987.1,XM_017349531.1,XM_002711778.3,XM_017349533.1,XM_017339294.1,XM_017349536.1,XM_008253710.2,XM_017338496.1,XM_017344653.1,XM_017349537.1,XM_002711085.3,XM_017349528.1,NM_001171398.1,XM_017338986.1,XM_017349535.1,XM_017349538.1,XM_017346952.1,XM_017350072.1,XM_017346951.1,XM_002708369.2,XM_002710…
	mRNA metabolic process	33	807	687	25694	0.01362	0.0803375	1.52938	GO:0016071	XM_017346355.1,XM_008256662.2,XM_008262741.2,XM_008262746.1,XM_008253632.2,XM_008256663.2,XM_002711078.3,XM_008256659.2,XM_008262747.1,XM_008256657.2,XM_017347664.1,XM_008257890.2,XM_008256658.2,XM_008262748.1,XM_008256665.2,XM_008255958.2,NM_001171341.1,XM_008262745.2,XM_017340492.1,XM_008262749.1,XM_017341939.1,XM_008256661.2,XM_008256664.2,XM_008256660.2,XR_519600.2,XM_002718594.3,XM_008262740…
	mitotic sister chromatid segregation	9	807	115	25694	0.0137	0.0806578	2.49174	GO:0000070	XM_008257345.1,XM_002715807.3,XM_002711544.3,XM_008264750.2,XM_008257341.1,XM_008257344.2,XM_008264748.2,XM_008264751.2,XM_008257342.1
	pyrimidine ribonucleoside triphosphate biosynthetic process	5	807	42	25694	0.0138	0.0809428	3.79035	GO:0009209	XM_017346804.1,XM_008266232.2,XM_017346801.1,XM_017346802.1,XM_017346803.1
	regulation of interleukin-4 production	5	807	42	25694	0.0138	0.0809428	3.79035	GO:0032673	XM_017338987.1,NM_001082758.1,XM_017338985.1,XM_002723927.3,XM_017338984.1
	meiotic cytokinesis	3	807	14	25694	0.01391	0.081133	6.82262	GO:0033206	XM_017343990.1,XM_008261008.2,XM_017343991.1
	negative regulation of type 2 immune response	3	807	14	25694	0.01391	0.081133	6.82262	GO:0002829	XM_008266642.2,XM_008266643.2,XM_002716500.2
	bud elongation involved in lung branching	3	807	14	25694	0.01391	0.081133	6.82262	GO:0060449	XM_008262183.2,NM_001195723.1,XM_002714023.3
	negative regulation of cell aging	4	807	27	25694	0.01397	0.0812052	4.71688	GO:0090344	XM_002711085.3,XM_008266642.2,XM_008266643.2,XM_002716500.2
	in utero embryonic development	27	807	535	25694	0.01399	0.0812052	1.60682	GO:0001701	XM_017339377.1,XM_002710331.3,XM_002711387.3,NM_001082629.1,XM_017339376.1,XM_017340061.1,XM_008251644.2,XM_017349243.1,XM_008259923.2,NM_001171391.1,XM_002719190.3,XM_017341872.1,XM_008262913.2,XM_002714675.3,XM_008252582.2,XM_002723888.3,XM_008252767.2,XM_008264329.2,XM_008251643.2,XM_008267274.2,XM_008253478.2,XM_008252744.2,XM_002717333.3,XM_008257017.2,XM_002712803.3,XM_008255296.2,XM_002723…
	positive regulation of cell differentiation	55	807	1277	25694	0.014	0.0812052	1.37129	GO:0045597	XM_008259978.2,XM_017347856.1,XM_017348074.1,XM_017349532.1,XM_008255994.2,NM_001082629.1,XM_017349534.1,XM_017345009.1,XM_002723353.3,XM_002714360.3,XM_002709770.3,NM_001082758.1,XM_008255992.2,XM_017341872.1,XM_017349531.1,XM_008251668.2,XM_017349533.1,XM_017349536.1,XM_002714628.3,XM_008255993.2,XM_017344653.1,XM_017349537.1,XM_017349528.1,XM_008254255.2,XM_017343267.1,XM_017349535.1,XM_017349…
	cardiac septum morphogenesis	6	807	59	25694	0.01411	0.0816922	3.23786	GO:0060411	XM_017339789.1,XM_002710331.3,XM_008252341.1,XM_017339790.1,XM_002717333.3,XM_008255296.2
	negative regulation of cell growth	14	807	223	25694	0.0143	0.0826398	1.99886	GO:0030308	XM_008254335.2,XM_002715807.3,XM_008264750.2,XM_008254336.2,XM_008264748.2,XM_008264751.2,XM_002716500.2,XM_008249107.2,XM_008266642.2,XM_017343829.1,XM_017341872.1,XM_008266643.2,XM_017345974.1,XM_002723842.3
	negative regulation of growth	18	807	317	25694	0.01494	0.0861796	1.80789	GO:0045926	XM_008254335.2,XM_008254336.2,XM_008264751.2,NM_001195723.1,XM_008255374.2,XM_008266642.2,XM_017341872.1,XM_002715807.3,XM_008264750.2,XM_002716500.2,XM_008264748.2,XM_008249107.2,XM_017343829.1,XM_008266643.2,XM_017345974.1,XM_002710366.3,XM_002723842.3,NM_001171119.1
	pyrimidine ribonucleoside triphosphate metabolic process	5	807	43	25694	0.01503	0.0865397	3.7022	GO:0009208	XM_017346804.1,XM_008266232.2,XM_017346801.1,XM_017346802.1,XM_017346803.1
	melanocyte differentiation	6	807	60	25694	0.01513	0.0869559	3.18389	GO:0030318	XM_017350663.1,XM_017350664.1,XM_017350665.1,XM_002721171.3,XM_017350666.1,XM_017350662.1
	biological regulation	552	807	16616	25694	0.0153	0.0877722	1.05772	GO:0065007	XM_008251945.1,XM_008256672.2,XM_008256662.2,XM_002711721.3,XM_017350477.1,XM_008251476.2,XM_017339213.1,XM_017349537.1,XM_008257345.1,XM_008256659.2,XM_008251781.1,XM_008254745.2,XM_008254617.2,XM_017338835.1,XM_017340704.1,XM_017349999.1,XM_017346952.1,XM_008251782.1,XM_008251816.1,XM_002720928.3,XM_017345974.1,XM_008257890.2,XM_008253164.2,XM_008256665.2,XM_002723087.3,NM_001082679.1,XM_017347…
	negative regulation of cell motility	20	807	366	25694	0.01538	0.0880701	1.73983	GO:2000146	XM_008251944.1,XM_008251945.1,XM_002723483.2,XM_008251947.1,XM_008249443.2,XM_017338495.1,XM_002716843.3,XM_017341872.1,XM_002711778.3,XM_008266589.1,XM_008251942.1,XM_017350423.1,XM_017338496.1,XM_017338570.1,XM_017346952.1,XM_017350072.1,XM_008251946.1,XM_008250161.2,XM_017346951.1,XM_008251943.2
	peptide hormone processing	4	807	28	25694	0.01559	0.0886258	4.54842	GO:0016486	XM_002716478.3,XM_002716480.3,XM_017346961.1,XM_002716479.3
	inositol phosphate-mediated signaling	4	807	28	25694	0.01559	0.0886258	4.54842	GO:0048016	XM_017339789.1,XM_008252341.1,XM_017339790.1,XM_017339791.1
	negative regulation of receptor-mediated endocytosis	4	807	28	25694	0.01559	0.0886258	4.54842	GO:0048261	XM_017349565.1,XM_017349568.1,XM_017349566.1,XM_017349567.1
	regulation of T-helper cell differentiation	4	807	28	25694	0.01559	0.0886258	4.54842	GO:0045622	XM_008266642.2,NM_001082758.1,XM_008266643.2,XM_002716500.2
	negative regulation of cellular component movement	21	807	391	25694	0.01565	0.088806	1.71002	GO:0051271	XM_008251944.1,XM_008251945.1,XM_002723483.2,XM_008251947.1,XM_008249443.2,XM_017338495.1,XM_002716843.3,XM_017341872.1,XM_002711778.3,XM_008266589.1,XM_008251942.1,XM_017350423.1,XM_017338496.1,XM_017338570.1,XM_017346952.1,XM_017350072.1,XM_008251946.1,XM_008250161.2,XM_017343829.1,XM_017346951.1,XM_008251943.2
	negative regulation of nervous system development	19	807	343	25694	0.01582	0.0896086	1.76367	GO:0051961	XM_017338985.1,XM_008249443.2,XM_002711458.3,XM_017338987.1,XM_002711778.3,XM_008266589.1,XM_008253710.2,XM_008259229.2,XM_017345807.1,NM_001171398.1,XM_002712496.3,XM_008260281.2,XM_017346952.1,XM_017343829.1,XM_002709715.3,XM_017346951.1,NM_001082664.1,XM_017338984.1,XM_008255958.2
	peptidyl-tyrosine phosphorylation	13	807	204	25694	0.01605	0.0907476	2.02895	GO:0018108	XM_008248539.2,XM_008259229.2,XM_002716472.2,XM_008267078.1,NM_001082629.1,XM_002712496.3,XM_017338495.1,XR_001792299.1,XM_008248786.1,XM_008250161.2,XM_017340846.1,XM_008254044.1,XM_017338496.1
	negative regulation of neuron apoptotic process	14	807	227	25694	0.01631	0.0913432	1.96363	GO:0043524	XM_017349528.1,XM_017349532.1,XR_001795398.1,XM_017349534.1,XM_017349538.1,XM_017349535.1,XM_017349529.1,XM_017349531.1,XM_017349530.1,XM_017349539.1,XM_017349533.1,XM_017349536.1,XM_002723927.3,XM_017349537.1
	phosphatidylethanolamine metabolic process	3	807	15	25694	0.01632	0.0913432	6.36778	GO:0046337	XM_017343338.1,XM_008259540.2,XR_001793702.1
	negative regulation of NFAT protein import into nucleus	3	807	15	25694	0.01632	0.0913432	6.36778	GO:0051534	XM_008251668.2,XM_002722652.3,XM_002723353.3
	positive regulation of meiotic nuclear division	3	807	15	25694	0.01632	0.0913432	6.36778	GO:0045836	XM_008249886.2,XM_008257157.2,XM_002711458.3
	retinoic acid metabolic process	3	807	15	25694	0.01632	0.0913432	6.36778	GO:0042573	XM_002709770.3,XM_008254255.2,XM_008254254.2
	positive regulation of skeletal muscle tissue development	5	807	44	25694	0.01633	0.0913432	3.61806	GO:0048643	XM_002709770.3,XM_008254255.2,XM_017345009.1,XM_002714360.3,XM_008254254.2
	formation of primary germ layer	13	807	205	25694	0.01661	0.0927441	2.01905	GO:0001704	XM_002710331.3,XM_017341790.1,XM_017341791.1,NM_001195723.1,XM_017346952.1,XM_002709715.3,XM_017347651.1,XM_008266589.1,XM_008256361.2,XM_017346951.1,XM_017350784.1,XM_008255296.2,XM_008256360.2
	branching morphogenesis of an epithelial tube	14	807	228	25694	0.01685	0.0939171	1.95502	GO:0048754	XM_008256670.2,XM_002711085.3,XM_008256671.2,XM_008253904.2,XM_008256672.2,XM_008262183.2,XM_008256669.2,XM_017344972.1,NM_001195723.1,XM_008267274.2,XM_008253478.2,XM_008256673.2,XM_002723842.3,XM_002714023.3
	regulation of alpha-amino-3-hydroxy-5-methyl-4-isoxazole propionate selective glutamate receptor activity	4	807	29	25694	0.01733	0.0940865	4.39157	GO:2000311	XM_002718991.2,XM_002717483.3,XM_008257078.1,XM_017348865.1
	maintenance of protein location in nucleus	4	807	29	25694	0.01733	0.0940865	4.39157	GO:0051457	XM_008257031.2,XM_008262913.2,XM_002714675.3,XM_002723842.3
	regulation of lamellipodium assembly	4	807	29	25694	0.01733	0.0940865	4.39157	GO:0010591	XM_002711085.3,XM_017338570.1,XM_008251668.2,XM_002723353.3
	intestinal absorption	4	807	29	25694	0.01733	0.0940865	4.39157	GO:0050892	XM_008248341.2,XM_008253164.2,NM_001082315.1,XM_008252197.2
	proteolysis	71	807	1740	25694	0.01734	0.0940865	1.29917	GO:0006508	XM_002708084.3,XM_002716478.3,XM_008254438.2,XM_002716480.3,XM_017340122.1,XM_008262746.1,XR_001795529.1,XM_002712954.3,XM_002711085.3,NM_001122938.1,XM_017345139.1,XM_002723087.3,XM_017338354.1,XM_017338315.1,XM_008252778.2,XM_008262745.2,XM_017340061.1,NM_001082679.1,XM_017338734.1,XM_002712324.3,XM_002715601.3,XM_008262749.1,XM_017350152.1,XM_017350150.1,XM_017350423.1,XM_017339193.1,XM_017343…
	negative regulation of transcription from RNA polymerase II promoter	50	807	1156	25694	0.01735	0.0940865	1.37712	GO:0000122	XM_002718875.3,XM_008259978.2,XM_002710331.3,XM_008252341.1,XM_017349532.1,XM_008256672.2,XM_017349534.1,XM_008256669.2,XM_002714879.3,XM_017339789.1,XM_017349531.1,XM_017349533.1,XM_017349536.1,XM_002714628.3,XM_008253710.2,XM_017341260.1,XM_017349537.1,XM_008256670.2,XM_017349528.1,NM_001171398.1,XM_002710239.3,XM_017349535.1,XM_017349538.1,XM_017350072.1,XM_008266643.2,XM_008256673.2,XM_002710…
	regulation of Rho protein signal transduction	14	807	229	25694	0.01739	0.0940865	1.94648	GO:0035023	XM_017340331.1,XM_017345807.1,XM_017338822.1,XM_017345009.1,XM_002714360.3,XM_002716500.2,XM_017338495.1,XM_017339706.1,XM_008266642.2,XM_008250161.2,XM_008266643.2,XM_002722335.3,XM_017350423.1,XM_017338496.1
	regulation of BMP signaling pathway	8	807	100	25694	0.01748	0.0940865	2.54711	GO:0030510	XM_002711085.3,NM_001195723.1,XM_017346952.1,XM_017347939.1,XM_017341872.1,XM_008266589.1,XM_017346951.1,XM_008253710.2
	activation of cysteine-type endopeptidase activity	10	807	141	25694	0.01748	0.0940865	2.25808	GO:0097202	XR_001795528.1,XM_017340061.1,NM_001122938.1,XM_008251651.2,XM_017350154.1,XM_017350152.1,XM_017350150.1,XR_001795529.1,XM_017350423.1,XM_002723842.3
	proximal/distal axis specification	2	807	5	25694	0.01757	0.0940865	12.7356	GO:0009946	XM_008262183.2,XM_002714023.3
	positive regulation of oocyte maturation	2	807	5	25694	0.01757	0.0940865	12.7356	GO:1900195	XM_008257157.2,XM_002711458.3
	male anatomical structure morphogenesis	2	807	5	25694	0.01757	0.0940865	12.7356	GO:0090598	XM_008262183.2,XM_002714023.3
	voluntary musculoskeletal movement	2	807	5	25694	0.01757	0.0940865	12.7356	GO:0050882	XM_008251668.2,XM_002723353.3
	inositol trisphosphate metabolic process	2	807	5	25694	0.01757	0.0940865	12.7356	GO:0032957	XM_002719591.3,XM_017349458.1
	negative regulation of neuron projection regeneration	2	807	5	25694	0.01757	0.0940865	12.7356	GO:0070571	XM_008259229.2,XM_002712496.3
	cardiac right ventricle formation	2	807	5	25694	0.01757	0.0940865	12.7356	GO:0003219	XM_002710331.3,XM_008255296.2
	regulation of establishment of T cell polarity	2	807	5	25694	0.01757	0.0940865	12.7356	GO:1903903	XM_002720499.3,XM_002720500.3
	semicircular canal formation	2	807	5	25694	0.01757	0.0940865	12.7356	GO:0060876	XM_008262183.2,XM_002714023.3
	terminal button organization	2	807	5	25694	0.01757	0.0940865	12.7356	GO:0072553	XM_002718991.2,XM_017348865.1
	negative regulation of axon regeneration	2	807	5	25694	0.01757	0.0940865	12.7356	GO:0048681	XM_008259229.2,XM_002712496.3
	mammary gland specification	2	807	5	25694	0.01757	0.0940865	12.7356	GO:0060594	XM_008262183.2,XM_002714023.3
	metanephric collecting duct development	2	807	5	25694	0.01757	0.0940865	12.7356	GO:0072205	XM_008253478.2,NM_001195723.1
	male genitalia morphogenesis	2	807	5	25694	0.01757	0.0940865	12.7356	GO:0048808	XM_008262183.2,XM_002714023.3
	membrane assembly	5	807	45	25694	0.01771	0.0945136	3.53766	GO:0071709	XM_008250416.2,XM_002718991.2,XM_017345009.1,XM_002714360.3,XM_017348865.1
	pyrimidine nucleoside triphosphate biosynthetic process	5	807	45	25694	0.01771	0.0945136	3.53766	GO:0009148	XM_017346804.1,XM_008266232.2,XM_017346801.1,XM_017346802.1,XM_017346803.1
	peptidyl-tyrosine modification	13	807	207	25694	0.01777	0.0946728	1.99955	GO:0018212	XM_008248539.2,XM_008259229.2,XM_002716472.2,XM_008267078.1,NM_001082629.1,XM_002712496.3,XM_017338495.1,XR_001792299.1,XM_008248786.1,XM_008250161.2,XM_017340846.1,XM_008254044.1,XM_017338496.1
	cellular protein catabolic process	35	807	755	25694	0.01798	0.0956292	1.47598	GO:0044257	XM_008257749.2,XM_008262741.2,XM_008262746.1,XM_002712954.3,XM_002711085.3,XM_008262747.1,XM_008257747.2,XM_017339194.1,XM_008252290.1,XM_017345139.1,XM_008262748.1,XM_002723087.3,NM_001171341.1,XM_017338354.1,XM_008262745.2,XM_008262932.2,XM_002712324.3,XM_008259812.2,XM_008262749.1,XM_002718195.3,XM_017339193.1,XM_008257748.2,XM_017343671.1,XM_008251987.2,XM_008257751.2,XM_008262740.2,XM_017342…
	establishment of spindle localization	8	807	101	25694	0.01838	0.0975913	2.52189	GO:0051293	XM_017343990.1,XM_017345807.1,XM_008261008.2,XM_008262183.2,XM_017350477.1,XM_008256509.2,XM_017343991.1,XM_002714023.3
	mitotic nuclear division	19	807	350	25694	0.01892	0.099274	1.7284	GO:0007067	XM_002711544.3,XM_008256672.2,XM_008256669.2,XM_008264751.2,XM_002711458.3,XM_008259923.2,XM_008256670.2,XM_008257345.1,XM_008254068.2,XM_008256671.2,XM_002715807.3,XM_008264750.2,XM_008251987.2,XM_008257341.1,XM_008264748.2,XM_008257344.2,XM_002712803.3,XM_008256673.2,XM_008257342.1
	radial glial cell differentiation	3	807	16	25694	0.01895	0.099274	5.9698	GO:0060019	XM_008262183.2,XM_008253710.2,XM_002714023.3
	negative regulation of T-helper cell differentiation	3	807	16	25694	0.01895	0.099274	5.9698	GO:0045623	XM_008266642.2,XM_008266643.2,XM_002716500.2
	positive regulation of lamellipodium assembly	3	807	16	25694	0.01895	0.099274	5.9698	GO:0010592	XM_002711085.3,XM_008251668.2,XM_002723353.3
	renal absorption	3	807	16	25694	0.01895	0.099274	5.9698	GO:0070293	XM_002720499.3,XM_002720500.3,XM_008252197.2
	nucleobase biosynthetic process	3	807	16	25694	0.01895	0.099274	5.9698	GO:0046112	XM_008253216.2,XM_008251668.2,XM_002723353.3
	negative regulation of immunoglobulin production	3	807	16	25694	0.01895	0.099274	5.9698	GO:0002638	XM_008266642.2,XM_008266643.2,XM_002716500.2
	response to mercury ion	3	807	16	25694	0.01895	0.099274	5.9698	GO:0046689	XM_017338987.1,XM_017338985.1,XM_017338984.1
	regulation of vascular permeability	4	807	30	25694	0.01918	0.100311	4.24519	GO:0043114	XM_008250161.2,XM_017338822.1,XM_017338496.1,XM_017338495.1
	cellular response to growth factor stimulus	31	807	654	25694	0.01922	0.100353	1.50918	GO:0071363	XM_008256650.2,XM_002711387.3,XM_017341790.1,NM_001082629.1,NM_001195723.1,XM_002711458.3,XM_002723699.3,NM_001082758.1,XM_017341872.1,XM_008266589.1,XM_002722652.3,XM_008256647.2,XM_002714023.3,XM_017341938.1,XM_002710239.3,XM_008262183.2,XM_008257157.2,XM_017341791.1,XM_017346952.1,XM_017350072.1,XM_008256652.2,XM_002721600.3,XM_008256648.2,XM_008253478.2,XM_002711390.3,XM_008257017.2,XM_008256…
	thymus development	6	807	64	25694	0.01974	0.102897	2.9849	GO:0048538	XM_008252639.2,XM_002716472.2,NM_001082629.1,XM_017340061.1,XM_008262183.2,XM_002714023.3
	eye morphogenesis	15	807	257	25694	0.0202	0.10512	1.8583	GO:0048592	XM_017349528.1,XM_017349532.1,XR_001795398.1,XM_017349534.1,XM_017349538.1,XM_017349535.1,NM_001195723.1,XM_008262038.2,XM_017349529.1,XM_017349531.1,XM_017349530.1,XM_017349539.1,XM_017349533.1,XM_017349536.1,XM_017349537.1
	post-Golgi vesicle-mediated transport	9	807	124	25694	0.02072	0.107648	2.31089	GO:0006892	XM_008260393.2,XM_017341790.1,XM_017341791.1,XM_017347687.1,XM_017350384.1,XM_008256361.2,NM_001082664.1,XM_008256360.2,XM_008261035.2
	regulation of glial cell differentiation	6	807	65	25694	0.02102	0.108846	2.93898	GO:0045685	XM_008259229.2,XM_008251668.2,XM_002712496.3,XM_002723353.3,XM_008253710.2,XM_002711458.3
	pyrimidine nucleoside metabolic process	6	807	65	25694	0.02102	0.108846	2.93898	GO:0006213	XM_017346804.1,XM_008266232.2,XM_017346801.1,XM_002723887.3,XM_017346802.1,XM_017346803.1
	regulation of cyclin-dependent protein kinase activity	10	807	146	25694	0.02141	0.11032	2.18075	GO:1904029	XM_002715807.3,XM_008264750.2,XM_008262183.2,XM_008264748.2,XM_008264751.2,XM_017350072.1,XM_008259923.2,XM_008253478.2,XM_002712803.3,XM_002714023.3
	organelle fission	28	807	582	25694	0.02141	0.11032	1.53177	GO:0048285	XM_002711544.3,XM_008256672.2,XM_008261008.2,XM_017340061.1,XM_008256669.2,XM_008264751.2,XM_002711458.3,XM_008259923.2,XM_002709770.3,XM_017343991.1,XM_008256670.2,XM_008257345.1,XM_008254068.2,XM_017343990.1,XM_002715807.3,XM_008256671.2,XM_008264750.2,XM_008251987.2,XM_008254255.2,XM_008257341.1,XM_008264748.2,XM_008257344.2,XM_008256509.2,XM_002712803.3,XM_008256673.2,XM_002721183.2,XM_008254…
	regulation of vesicle-mediated transport	28	807	582	25694	0.02141	0.11032	1.53177	GO:0060627	XM_017349568.1,XM_017340699.1,NM_001082629.1,XM_017345009.1,XM_002714360.3,XM_017340702.1,XM_017338495.1,XM_017338599.1,XM_008253204.2,XM_017338496.1,XM_017340700.1,XM_017340703.1,XM_017349566.1,XM_017340698.1,XM_017340701.1,XM_017349567.1,XM_017344617.1,XM_017340704.1,XM_017340696.1,XM_017349565.1,XM_017340697.1,XM_008254170.2,XM_002711064.3,XM_008250161.2,XM_008253478.2,XM_008254044.1,NM_001082…
	regulation of reactive oxygen species metabolic process	13	807	213	25694	0.02164	0.111053	1.94322	GO:2000377	XM_017348075.1,XM_017343671.1,XM_017348074.1,XR_001795528.1,NM_001122938.1,XM_002723353.3,XM_008269069.2,XM_008257157.2,XM_002711458.3,XM_017350154.1,XM_017350152.1,XM_017350150.1,XR_001795529.1
	pulmonary valve morphogenesis	3	807	17	25694	0.0218	0.111053	5.61863	GO:0003184	XM_017339789.1,XM_008252341.1,XM_017339790.1
	response to iron(II) ion	3	807	17	25694	0.0218	0.111053	5.61863	GO:0010040	XM_008248341.2,XM_008253164.2,NM_001082315.1
	calcium-independent cell-matrix adhesion	3	807	17	25694	0.0218	0.111053	5.61863	GO:0007161	XM_008253478.2,XM_002718720.3,XM_017348587.1
	negative regulation of smoothened signaling pathway involved in ventral spinal cord patterning	3	807	17	25694	0.0218	0.111053	5.61863	GO:0021914	XM_008266589.1,XM_017346951.1,XM_017346952.1
	pulmonary valve development	3	807	17	25694	0.0218	0.111053	5.61863	GO:0003177	XM_017339789.1,XM_008252341.1,XM_017339790.1
	branching involved in salivary gland morphogenesis	3	807	17	25694	0.0218	0.111053	5.61863	GO:0060445	XM_008253904.2,XM_008262183.2,XM_002714023.3
	response to growth factor	32	807	688	25694	0.02205	0.112144	1.48088	GO:0070848	XM_008256650.2,XM_017341790.1,NM_001082629.1,XM_002723699.3,NM_001082758.1,XM_017341872.1,XM_002722652.3,XM_008256647.2,XM_002710239.3,XM_017346952.1,XM_017350072.1,XM_008253478.2,XM_002711390.3,XM_008257017.2,XM_017346951.1,XM_017345155.1,XM_008256360.2,XM_002711387.3,XM_002711458.3,NM_001195723.1,XM_008266589.1,XM_002714023.3,XM_017341938.1,XM_008262183.2,XM_008257157.2,XM_008264329.2,XM_017341…
	vitamin transport	5	807	48	25694	0.02228	0.11313	3.31655	GO:0051180	XM_017341714.1,XM_017341715.1,XM_008256180.2,XM_008256181.2,XM_017345009.1
	ripoptosome assembly involved in necroptotic process	2	807	6	25694	0.02296	0.113462	10.613	GO:1901026	XM_008257157.2,XM_002711458.3
	corticospinal tract morphogenesis	2	807	6	25694	0.02296	0.113462	10.613	GO:0021957	XM_008259229.2,XM_002712496.3
	optic nerve structural organization	2	807	6	25694	0.02296	0.113462	10.613	GO:0021633	XM_008263985.2,XM_008263988.2
	positive regulation of cell adhesion molecule production	2	807	6	25694	0.02296	0.113462	10.613	GO:0060355	XM_017345009.1,XM_002714360.3
	establishment of protein localization to chromatin	2	807	6	25694	0.02296	0.113462	10.613	GO:0071169	XM_002718440.3,XR_001792808.1
	pattern specification involved in kidney development	2	807	6	25694	0.02296	0.113462	10.613	GO:0061004	XM_008253710.2,NM_001195723.1
	positive regulation of protein localization to synapse	2	807	6	25694	0.02296	0.113462	10.613	GO:1902474	XM_002718991.2,XM_017348865.1
	ripoptosome assembly	2	807	6	25694	0.02296	0.113462	10.613	GO:0097343	XM_008257157.2,XM_002711458.3
	inner cell mass cellular morphogenesis	2	807	6	25694	0.02296	0.113462	10.613	GO:0001828	XM_008259923.2,XM_002712803.3
	regulation of protein localization to synapse	2	807	6	25694	0.02296	0.113462	10.613	GO:1902473	XM_002718991.2,XM_017348865.1
	type I interferon biosynthetic process	2	807	6	25694	0.02296	0.113462	10.613	GO:0045351	XM_008253699.2,XM_008253698.2
	positive regulation of synaptic vesicle clustering	2	807	6	25694	0.02296	0.113462	10.613	GO:2000809	XM_002718991.2,XM_017348865.1
	inner cell mass cell fate commitment	2	807	6	25694	0.02296	0.113462	10.613	GO:0001827	XM_008259923.2,XM_002712803.3
	negative regulation of hyaluronan biosynthetic process	2	807	6	25694	0.02296	0.113462	10.613	GO:1900126	XM_008253085.2,XM_017340185.1
	negative regulation of RNA polymerase II regulatory region sequence-specific DNA binding	2	807	6	25694	0.02296	0.113462	10.613	GO:1903026	XM_002710331.3,XM_008255296.2
	U4 snRNA 3'-end processing	2	807	6	25694	0.02296	0.113462	10.613	GO:0034475	XM_017342360.1,XM_017340492.1
	renal system pattern specification	2	807	6	25694	0.02296	0.113462	10.613	GO:0072048	XM_008253710.2,NM_001195723.1
	forebrain development	29	807	612	25694	0.02306	0.113777	1.50871	GO:0030900	XM_002716472.2,XM_017349532.1,XM_017349534.1,XM_017350477.1,NM_001195723.1,XM_017349531.1,XM_002711778.3,XM_017349529.1,XM_008266589.1,XM_017349530.1,XM_017349533.1,XM_017349536.1,XM_008253710.2,XM_017344653.1,XM_017349537.1,XM_002714023.3,XM_002711085.3,XM_017349528.1,XM_017338822.1,XR_001795398.1,XM_017349535.1,XM_008262183.2,XM_017349538.1,XM_017346952.1,XM_017350072.1,XM_017346951.1,XM_017349…
	nephric duct development	4	807	32	25694	0.02323	0.113869	3.97986	GO:0072176	XM_008259229.2,XM_008253478.2,XM_002712496.3,NM_001195723.1
	positive regulation of response to cytokine stimulus	4	807	32	25694	0.02323	0.113869	3.97986	GO:0060760	XM_008253699.2,XM_017341260.1,XM_008253698.2,XM_008257322.2
	fat-soluble vitamin metabolic process	4	807	32	25694	0.02323	0.113869	3.97986	GO:0006775	XM_002720881.3,XM_002709770.3,XM_008254255.2,XM_008254254.2
	positive regulation of cytokine-mediated signaling pathway	4	807	32	25694	0.02323	0.113869	3.97986	GO:0001961	XM_008253699.2,XM_017341260.1,XM_008253698.2,XM_008257322.2
	positive regulation of developmental process	73	807	1824	25694	0.02326	0.113869	1.27425	GO:0051094	XM_002716472.2,XM_017349532.1,XM_002723353.3,NM_001082758.1,XM_017349531.1,XM_008251668.2,XM_008255993.2,XM_017349537.1,XM_002711085.3,XM_017350662.1,XM_017349538.1,XM_008269069.2,XM_017348865.1,XM_008253478.2,XM_008266643.2,XM_002720928.3,XM_017350665.1,XM_002711458.3,XM_002718440.3,XM_002718991.2,XM_008266642.2,XM_017340033.1,XM_002716500.2,XM_008264329.2,XM_017350663.1,XM_008254254.2,XM_002723…
	negative regulation of ossification	8	807	106	25694	0.02337	0.114229	2.40294	GO:0030279	XM_008252341.1,NM_001171398.1,XM_008264329.2,XM_017346952.1,XM_017339789.1,XM_017339790.1,XM_008266589.1,XM_017346951.1
	pyrimidine nucleoside triphosphate metabolic process	5	807	49	25694	0.02395	0.116882	3.24887	GO:0009147	XM_017346804.1,XM_008266232.2,XM_017346801.1,XM_017346802.1,XM_017346803.1
	spindle localization	8	807	107	25694	0.02447	0.119049	2.38048	GO:0051653	XM_017343990.1,XM_017345807.1,XM_008261008.2,XM_008262183.2,XM_017350477.1,XM_008256509.2,XM_017343991.1,XM_002714023.3
	negative regulation of blood vessel morphogenesis	8	807	107	25694	0.02447	0.119049	2.38048	GO:2000181	XR_001795528.1,NM_001122938.1,XM_017350154.1,XM_017350072.1,XM_017350152.1,XR_001795529.1,XM_017350150.1,XM_002723842.3
	negative regulation of cell development	19	807	361	25694	0.02471	0.119696	1.67573	GO:0010721	XM_017338195.1,XM_017338985.1,XM_008249443.2,XM_002711458.3,NM_001081992.1,XM_017338987.1,XM_002711778.3,XM_008253710.2,XM_008259229.2,XM_017345807.1,NM_001171398.1,XM_002712496.3,XM_008260281.2,XM_017350072.1,XM_017343829.1,XM_002709715.3,NM_001082664.1,XM_017338984.1,XM_008255958.2
	negative regulation of cell-substrate adhesion	7	807	87	25694	0.02472	0.119696	2.56175	GO:0010812	XM_002711085.3,XM_008266642.2,XM_017341872.1,XM_008266643.2,XM_017350423.1,XM_002716500.2,NM_001081992.1
	plus-end-directed organelle transport along microtubule	3	807	18	25694	0.02487	0.119696	5.30648	GO:0072386	XM_002713251.3,XM_008260514.2,XM_008260515.2
	semaphorin-plexin signaling pathway involved in neuron projection guidance	3	807	18	25694	0.02487	0.119696	5.30648	GO:1902285	XM_017339262.1,XM_017343829.1,XM_017338570.1
	activation of MAPKKK activity	3	807	18	25694	0.02487	0.119696	5.30648	GO:0000185	XM_002711387.3,XM_008257017.2,XM_017350072.1
	regulation of cellular extravasation	3	807	18	25694	0.02487	0.119696	5.30648	GO:0002691	XM_008250161.2,XM_017338496.1,XM_017338495.1
	plus-end-directed vesicle transport along microtubule	3	807	18	25694	0.02487	0.119696	5.30648	GO:0072383	XM_002713251.3,XM_008260514.2,XM_008260515.2
	heart valve development	6	807	68	25694	0.02522	0.120825	2.80932	GO:0003170	XM_017339789.1,XM_008252341.1,XM_017339790.1,XM_017347939.1,XM_008251668.2,XM_002723353.3
	pigment cell differentiation	6	807	68	25694	0.02522	0.120825	2.80932	GO:0050931	XM_017350663.1,XM_017350664.1,XM_017350665.1,XM_002721171.3,XM_017350666.1,XM_017350662.1
	epithelial cell morphogenesis	6	807	68	25694	0.02522	0.120825	2.80932	GO:0003382	XM_002718242.3,XM_017348294.1,XM_017348293.1,XM_017348292.1,XM_002718243.3,NM_001195723.1
	placenta blood vessel development	4	807	33	25694	0.02544	0.121508	3.85926	GO:0060674	XM_017349243.1,XM_002719190.3,XM_008253478.2,NM_001082629.1
	regulation of oligodendrocyte differentiation	4	807	33	25694	0.02544	0.121508	3.85926	GO:0048713	XM_008251668.2,XM_002723353.3,XM_008253710.2,XM_002711458.3
	odontogenesis	8	807	108	25694	0.02561	0.122054	2.35844	GO:0042476	XM_002710331.3,XM_008253904.2,XM_017340061.1,XM_008262183.2,XM_017349999.1,XM_002720063.3,XM_008255296.2,XM_002714023.3
	membrane biogenesis	5	807	50	25694	0.02571	0.122054	3.18389	GO:0044091	XM_008250416.2,XM_002718991.2,XM_017345009.1,XM_002714360.3,XM_017348865.1
	regulation of protein deacetylation	5	807	50	25694	0.02571	0.122054	3.18389	GO:0090311	XM_008266642.2,XM_008253478.2,XM_008266643.2,XM_002716500.2,XM_002723842.3
	regulation of tyrosine phosphorylation of Stat3 protein	5	807	50	25694	0.02571	0.122054	3.18389	GO:0042516	XM_008264375.2,XM_008264378.2,XM_008264376.2,XM_002715338.3,XM_008253710.2
	regulation of growth	40	807	912	25694	0.02582	0.122392	1.39644	GO:0040008	XM_017347856.1,XM_017349532.1,XM_008254336.2,XM_017349534.1,XM_002723353.3,XM_008264751.2,XM_017341872.1,XM_017349531.1,XM_017349533.1,XM_017349536.1,XM_017349537.1,XM_017349528.1,XM_002715807.3,XM_008264750.2,XM_017349535.1,XM_017349538.1,XM_008264748.2,XM_017350072.1,XM_017343829.1,XM_008266643.2,XM_017345974.1,XM_002710366.3,XM_008254335.2,XM_017338195.1,XM_017340061.1,XM_017340492.1,NM_001195…
	phosphorylation	71	807	1778	25694	0.02606	0.123343	1.27141	GO:0016310	XM_008248539.2,XM_002716472.2,XM_017340699.1,XM_008266232.2,XM_017343861.1,XM_002723353.3,XM_017340702.1,XM_002719591.3,XR_001792299.1,NM_001082758.1,XM_008253632.2,XM_017338897.1,XM_008251668.2,XM_002722652.3,XM_017339817.1,XM_017340698.1,XM_002716186.3,XM_017340704.1,XM_008253478.2,XM_008257890.2,XM_008261586.2,XM_017346803.1,XM_002711387.3,XM_017342179.1,XM_008267078.1,XM_008261575.2,XM_017338…
	negative regulation of protein complex assembly	11	807	174	25694	0.0267	0.126182	2.0128	GO:0031333	XM_002716071.3,XM_017343671.1,XM_008257157.2,XM_002711458.3,XM_008253189.2,XM_002720499.3,NM_001082758.1,XM_002720500.3,XM_017347939.1,XM_017340235.1,NM_001082664.1
	negative regulation of neuron death	15	807	267	25694	0.02679	0.126417	1.7887	GO:1901215	XM_017349528.1,XM_017349532.1,XR_001795398.1,XM_017349534.1,XM_017349538.1,XM_017349535.1,XM_017349529.1,XM_017349531.1,XM_017349530.1,XM_017349539.1,NM_001082664.1,XM_017349533.1,XM_017349536.1,XM_002723927.3,XM_017349537.1
	macromolecule modification	156	807	4281	25694	0.02705	0.127452	1.16021	GO:0043412	XM_008248539.2,XM_008251945.1,XM_002716472.2,XM_017349532.1,XM_017343861.1,XM_008249449.2,XM_002723353.3,XM_002712716.3,XM_017340702.1,XM_008251668.2,XM_002712954.3,XM_017349537.1,XM_017339817.1,XM_017340698.1,XM_002717168.3,XM_017349538.1,XM_017340704.1,XM_017343426.1,XM_008251946.1,XM_008253478.2,XM_002716339.3,XM_017345139.1,XM_008257890.2,XM_002710745.3,XM_002723087.3,XM_017338354.1,XM_008251…
	pyrimidine ribonucleoside biosynthetic process	5	807	51	25694	0.02755	0.129291	3.12146	GO:0046132	XM_017346804.1,XM_008266232.2,XM_017346801.1,XM_017346802.1,XM_017346803.1
	pyrimidine ribonucleotide biosynthetic process	5	807	51	25694	0.02755	0.129291	3.12146	GO:0009220	XM_017346804.1,XM_008266232.2,XM_017346801.1,XM_017346802.1,XM_017346803.1
	cardiac septum development	9	807	131	25694	0.02774	0.129291	2.18741	GO:0003279	XM_002710331.3,XM_002711387.3,XM_008252341.1,XM_017339789.1,XM_017347939.1,XM_002717333.3,XM_017339790.1,XM_008257017.2,XM_008255296.2
	ventricular septum morphogenesis	4	807	34	25694	0.02777	0.129291	3.74575	GO:0060412	XM_017339789.1,XM_008252341.1,XM_017339790.1,XM_002717333.3
	early endosome to late endosome transport	4	807	34	25694	0.02777	0.129291	3.74575	GO:0045022	XM_017341790.1,XM_008256361.2,XM_008256360.2,XM_017341791.1
	regulation of isotype switching	4	807	34	25694	0.02777	0.129291	3.74575	GO:0045191	XM_017342360.1,XM_008266642.2,XM_008266643.2,XM_002716500.2
	negative regulation of stem cell proliferation	4	807	34	25694	0.02777	0.129291	3.74575	GO:2000647	XM_017339789.1,XM_008252341.1,XM_017339790.1,NM_001195723.1
	phosphatidylinositol 3-kinase signaling	4	807	34	25694	0.02777	0.129291	3.74575	GO:0014065	XM_002712507.3,XM_008257157.2,XM_017343167.1,XM_002711458.3
	regulation of biological process	530	807	16011	25694	0.02791	0.129713	1.05394	GO:0050789	XM_008251945.1,XM_008256672.2,XM_008256662.2,XM_002711721.3,XM_017350477.1,XM_008251476.2,XM_017339213.1,XM_017349537.1,XM_008257345.1,XM_008256659.2,XM_008251781.1,XM_008254745.2,XM_008254617.2,XM_017338835.1,XM_017340704.1,XM_017349999.1,XM_017346952.1,XM_008251782.1,XM_008251816.1,XM_002720928.3,XM_017345974.1,XM_008257890.2,XM_008253164.2,XM_008256665.2,XM_002723087.3,NM_001082679.1,XM_017347…
	negative regulation of tissue remodeling	3	807	19	25694	0.02815	0.129713	5.0272	GO:0034104	XM_008250161.2,XM_017338496.1,XM_017338495.1
	negative regulation of cellular senescence	3	807	19	25694	0.02815	0.129713	5.0272	GO:2000773	XM_008266642.2,XM_008266643.2,XM_002716500.2
	regulation of transcription of nuclear large rRNA transcript from RNA polymerase I promoter	3	807	19	25694	0.02815	0.129713	5.0272	GO:1901836	XM_002718440.3,XM_008251668.2,XM_002723353.3
	positive regulation of skeletal muscle cell differentiation	3	807	19	25694	0.02815	0.129713	5.0272	GO:2001016	XM_002709770.3,XM_008254255.2,XM_008254254.2
	negative regulation of CD4-positive, alpha-beta T cell differentiation	3	807	19	25694	0.02815	0.129713	5.0272	GO:0043371	XM_008266642.2,XM_008266643.2,XM_002716500.2
	negative regulation of CD4-positive, alpha-beta T cell activation	3	807	19	25694	0.02815	0.129713	5.0272	GO:2000515	XM_008266642.2,XM_008266643.2,XM_002716500.2
	positive regulation of chemokine production	6	807	70	25694	0.0283	0.130213	2.72905	GO:0032722	XM_008264375.2,XM_002722218.3,XM_008264378.2,XM_008264376.2,XM_002715338.3,XM_008264329.2
	regulation of fat cell differentiation	12	807	199	25694	0.02875	0.130999	1.91993	GO:0045598	XM_002711085.3,XM_008259978.2,XM_008255994.2,XM_002723353.3,XM_008257157.2,XM_002711458.3,XM_008255992.2,XM_008262913.2,XM_008255991.2,XM_002714675.3,XM_008255993.2,XM_002723927.3
	positive regulation of fat cell proliferation	2	807	7	25694	0.02893	0.130999	9.09683	GO:0070346	XM_008262183.2,XM_002714023.3
	regulation of circadian sleep/wake cycle, non-REM sleep	2	807	7	25694	0.02893	0.130999	9.09683	GO:0045188	XM_008263985.2,XM_008263988.2
	regulation of MyD88-dependent toll-like receptor signaling pathway	2	807	7	25694	0.02893	0.130999	9.09683	GO:0034124	XM_008253699.2,XM_008253698.2
	lung growth	2	807	7	25694	0.02893	0.130999	9.09683	GO:0060437	XM_008262183.2,XM_002714023.3
	lacrimal gland development	2	807	7	25694	0.02893	0.130999	9.09683	GO:0032808	XM_008262183.2,XM_002714023.3
	regulation of circadian sleep/wake cycle, sleep	2	807	7	25694	0.02893	0.130999	9.09683	GO:0045187	XM_008263985.2,XM_008263988.2
	regulation of saliva secretion	2	807	7	25694	0.02893	0.130999	9.09683	GO:0046877	XM_008262183.2,XM_002714023.3
	striated muscle atrophy	2	807	7	25694	0.02893	0.130999	9.09683	GO:0014891	XM_002720499.3,XM_002720500.3
	female genitalia morphogenesis	2	807	7	25694	0.02893	0.130999	9.09683	GO:0048807	XM_008262183.2,XM_002714023.3
	positive regulation of cell-cell adhesion mediated by cadherin	2	807	7	25694	0.02893	0.130999	9.09683	GO:2000049	XM_017345009.1,XM_002714360.3
	pyrimidine nucleoside biosynthetic process	5	807	52	25694	0.02947	0.133252	3.06143	GO:0046134	XM_017346804.1,XM_008266232.2,XM_017346801.1,XM_017346802.1,XM_017346803.1
	regulation of muscle adaptation	6	807	71	25694	0.02993	0.135137	2.69061	GO:0043502	XM_002717256.3,XM_017339789.1,XM_008252341.1,XM_017339790.1,XM_002723353.3,XM_017347554.1
	reactive oxygen species metabolic process	7	807	91	25694	0.03016	0.13598	2.44915	GO:0072593	XM_017348075.1,XM_017340331.1,XM_017348074.1,XM_002709759.3,XM_017339919.1,XM_008269069.2,XM_002723811.3
	regulation of viral entry into host cell	4	807	35	25694	0.03022	0.136055	3.63873	GO:0046596	XM_002720499.3,XM_002720500.3,XM_002716339.3,XM_008266413.2
	positive regulation of MAPK cascade	31	807	682	25694	0.031	0.139367	1.44722	GO:0043410	XM_008248539.2,XM_002711387.3,XR_001795528.1,XM_008257333.2,NM_001082629.1,XM_008264376.2,NM_001195723.1,XM_008255374.2,XM_017350154.1,XM_008264375.2,XM_002723699.3,XM_017350152.1,NM_001082758.1,XM_008264378.2,XM_017340846.1,XM_017350150.1,XR_001795529.1,XM_017348723.1,XM_002714023.3,XM_008259229.2,XM_008249196.2,NM_001122938.1,XM_002712496.3,XM_008262183.2,XM_017348982.1,XM_017350072.1,XM_008257…
	microtubule-based process	41	807	953	25694	0.0313	0.140514	1.36977	GO:0007017	XM_017341790.1,XM_008260514.2,XM_017350477.1,XM_008264751.2,NM_001082758.1,XM_017343991.1,XM_008257345.1,XM_002715807.3,XM_002713251.3,XM_008264750.2,XM_008260515.2,XM_008264748.2,XM_008256509.2,XM_008263560.2,XM_017349415.1,XM_002711390.3,XM_017345139.1,XM_008253945.2,XM_008256360.2,XM_017347866.1,XM_002711544.3,XM_008261008.2,XM_008262932.2,XM_008263564.2,XM_017349414.1,XM_017350423.1,XM_002714…
	telencephalon development	21	807	422	25694	0.03143	0.140721	1.5844	GO:0021537	XM_002716472.2,XM_017349532.1,XM_017349534.1,XM_017350477.1,NM_001195723.1,XM_017349531.1,XM_017349529.1,XM_002711778.3,XM_017349530.1,XM_017349533.1,XM_017349536.1,XM_008253710.2,XM_017349537.1,XM_017349528.1,XR_001795398.1,XM_017349535.1,XM_017349538.1,XM_017350072.1,XM_017349539.1,XM_002710745.3,XM_002719759.3
	vitamin metabolic process	7	807	92	25694	0.03164	0.140721	2.42253	GO:0006766	XM_002720881.3,XM_002709770.3,XM_008264363.2,XM_008254255.2,XM_017345009.1,XM_002723825.3,XM_008254254.2
	positive regulation of meiotic cell cycle	3	807	20	25694	0.03166	0.140721	4.77584	GO:0051446	XM_008249886.2,XM_008257157.2,XM_002711458.3
	negative regulation of regulated secretory pathway	3	807	20	25694	0.03166	0.140721	4.77584	GO:1903306	XM_008250161.2,XM_017338496.1,XM_017338495.1
	somatic hypermutation of immunoglobulin genes	3	807	20	25694	0.03166	0.140721	4.77584	GO:0016446	XM_002713846.3,XM_008261810.2,XM_008261808.2
	negative regulation of interleukin-10 production	3	807	20	25694	0.03166	0.140721	4.77584	GO:0032693	XM_017338987.1,XM_017338985.1,XM_017338984.1
	lung secretory cell differentiation	3	807	20	25694	0.03166	0.140721	4.77584	GO:0061140	XM_008262183.2,XM_002714628.3,XM_002714023.3
	central nervous system development	53	807	1287	25694	0.03178	0.141033	1.31116	GO:0007417	XM_002716472.2,XM_017349532.1,NM_001082629.1,XM_017349534.1,XM_002723353.3,XM_017350477.1,XM_017338985.1,XM_017338987.1,XM_017349531.1,XM_002711778.3,XM_017349533.1,XM_017349536.1,XM_008253710.2,XM_017338496.1,XM_017344653.1,XM_017349537.1,XM_002711085.3,XM_008259229.2,XM_017349528.1,NM_001171398.1,XM_017338986.1,XM_002712496.3,XM_017349535.1,XM_017349538.1,XM_017346952.1,XM_017350072.1,XM_017343…
	hematopoietic or lymphoid organ development	34	807	764	25694	0.03182	0.141033	1.41691	GO:0048534	XM_008257090.2,XM_002716472.2,XM_008252341.1,XM_002713846.3,NM_001082629.1,XM_008257515.2,XM_017339706.1,XM_017339789.1,XM_008261808.2,XM_002711085.3,XM_008251781.1,XM_002710239.3,XM_008251782.1,XM_008266643.2,XM_017345155.1,XM_008254731.2,XM_017340331.1,XM_008261810.2,XM_017340061.1,NM_001195723.1,XM_008266642.2,XM_017344399.1,XM_017340033.1,XM_008249437.2,XM_002714023.3,XM_017350803.1,XM_002723…
	negative regulation of neurogenesis	16	807	298	25694	0.03201	0.141675	1.70947	GO:0050768	XM_017338985.1,XM_008249443.2,XM_002711458.3,XM_017338987.1,XM_002711778.3,XM_008253710.2,XM_008259229.2,XM_017345807.1,NM_001171398.1,XM_002712496.3,XM_008260281.2,XM_017343829.1,XM_002709715.3,NM_001082664.1,XM_017338984.1,XM_008255958.2
	zymogen activation	10	807	157	25694	0.03225	0.142536	2.02796	GO:0031638	XR_001795528.1,XM_017340061.1,NM_001122938.1,XM_008251651.2,XM_017350154.1,XM_017350152.1,XM_017350150.1,XR_001795529.1,XM_017350423.1,XM_002723842.3
	gastrulation	14	807	250	25694	0.03234	0.142733	1.78298	GO:0007369	XM_002710331.3,XM_017341790.1,XM_017341791.1,NM_001195723.1,XM_017346952.1,XM_002709715.3,XM_017347651.1,XM_008266589.1,XM_008256361.2,XM_017346951.1,XM_017350784.1,XM_008255296.2,XM_008256360.2,XM_002710745.3
	neural nucleus development	8	807	114	25694	0.03323	0.146455	2.23431	GO:0048857	XM_017344829.1,XM_017338986.1,XM_017338985.1,XM_008257157.2,XM_002711458.3,XM_017338987.1,XM_017350423.1,XM_017338984.1
	single-multicellular organism process	243	807	6975	25694	0.03511	0.151307	1.10923	GO:0044707	XM_002716472.2,XM_008252341.1,XM_017349532.1,XM_008256672.2,XM_002711721.3,XM_002723353.3,XM_017350477.1,XM_017345281.1,XM_008264375.2,XM_017338987.1,XM_017339789.1,XM_002711778.3,XM_008251668.2,XR_001795529.1,XM_002712954.3,XM_017349537.1,XM_008261808.2,XM_002711085.3,XM_008253699.2,XM_008251781.1,XM_002710743.3,XM_002712974.3,XM_017338986.1,NM_001122938.1,XM_008263985.2,XM_008252767.2,XM_017349…
	cytoplasmic mRNA processing body assembly	3	807	21	25694	0.03539	0.151307	4.54842	GO:0033962	XM_017349565.1,XM_017349568.1,XM_017349566.1
	positive regulation of inhibitory postsynaptic potential	2	807	8	25694	0.03544	0.151307	7.95973	GO:0097151	XM_002718991.2,XM_017348865.1
	pyrimidine nucleobase biosynthetic process	2	807	8	25694	0.03544	0.151307	7.95973	GO:0019856	XM_008251668.2,XM_002723353.3
	regulation of synaptic vesicle clustering	2	807	8	25694	0.03544	0.151307	7.95973	GO:2000807	XM_002718991.2,XM_017348865.1
	regulation of white fat cell proliferation	2	807	8	25694	0.03544	0.151307	7.95973	GO:0070350	XM_008262183.2,XM_002714023.3
	positive regulation of synaptic transmission, dopaminergic	2	807	8	25694	0.03544	0.151307	7.95973	GO:0032226	XM_017345009.1,XM_002714360.3
	'de novo' pyrimidine nucleobase biosynthetic process	2	807	8	25694	0.03544	0.151307	7.95973	GO:0006207	XM_008251668.2,XM_002723353.3
	modulation of inhibitory postsynaptic potential	2	807	8	25694	0.03544	0.151307	7.95973	GO:0098828	XM_002718991.2,XM_017348865.1
	plasma membrane raft organization	2	807	8	25694	0.03544	0.151307	7.95973	GO:0044857	XM_017345009.1,XM_002714360.3
	hydrogen peroxide catabolic process	2	807	8	25694	0.03544	0.151307	7.95973	GO:0042744	XM_017339919.1,XM_002723811.3
	regulation of guanyl-nucleotide exchange factor activity	2	807	8	25694	0.03544	0.151307	7.95973	GO:1905097	XM_008259229.2,XM_002712496.3
	positive regulation of presynaptic membrane organization	2	807	8	25694	0.03544	0.151307	7.95973	GO:1901631	XM_002718991.2,XM_017348865.1
	plasma membrane raft assembly	2	807	8	25694	0.03544	0.151307	7.95973	GO:0044854	XM_017345009.1,XM_002714360.3
	positive regulation of feeding behavior	2	807	8	25694	0.03544	0.151307	7.95973	GO:2000253	XM_002723353.3,XM_017345601.1
	prostatic bud formation	2	807	8	25694	0.03544	0.151307	7.95973	GO:0060513	XM_008262183.2,XM_002714023.3
	regulation of glomerular mesangial cell proliferation	2	807	8	25694	0.03544	0.151307	7.95973	GO:0072124	XM_002710239.3,NM_001195723.1
	positive regulation of endothelial cell chemotaxis by VEGF-activated vascular endothelial growth factor receptor signaling pathway	2	807	8	25694	0.03544	0.151307	7.95973	GO:0038033	XM_008253478.2,XM_017345155.1
	epithelial cell proliferation involved in salivary gland morphogenesis	2	807	8	25694	0.03544	0.151307	7.95973	GO:0060664	XM_008262183.2,XM_002714023.3
	regulation of Rho guanyl-nucleotide exchange factor activity	2	807	8	25694	0.03544	0.151307	7.95973	GO:2001106	XM_008259229.2,XM_002712496.3
	regulation of branching involved in salivary gland morphogenesis by mesenchymal-epithelial signaling	2	807	8	25694	0.03544	0.151307	7.95973	GO:0060665	XM_008262183.2,XM_002714023.3
	hepatocyte growth factor receptor signaling pathway	2	807	8	25694	0.03544	0.151307	7.95973	GO:0048012	XM_008257157.2,XM_002711458.3
	positive regulation of cell migration by vascular endothelial growth factor signaling pathway	2	807	8	25694	0.03544	0.151307	7.95973	GO:0038089	XM_008253478.2,XM_017345155.1
	regulation of CD4-positive, alpha-beta T cell differentiation	4	807	37	25694	0.03549	0.151315	3.44204	GO:0043370	XM_008266642.2,NM_001082758.1,XM_008266643.2,XM_002716500.2
	heart valve morphogenesis	5	807	55	25694	0.03572	0.152089	2.89445	GO:0003179	XM_017339789.1,XM_008252341.1,XM_017339790.1,XM_008251668.2,XM_002723353.3
	B cell activation	9	807	138	25694	0.03629	0.154306	2.07645	GO:0042113	XM_008252341.1,XM_002713846.3,XM_008261810.2,XM_002716500.2,XM_008266642.2,XM_017339789.1,XM_017339790.1,XM_008266643.2,XM_008261808.2
	immune system development	35	807	801	25694	0.03688	0.156603	1.39121	GO:0002520	XM_008257090.2,XM_002716472.2,XM_008252341.1,XM_002713846.3,NM_001082629.1,XM_008257515.2,XM_017339706.1,XM_017339789.1,XM_008261808.2,XM_002711085.3,XM_008251781.1,XM_002710239.3,XM_008261877.2,XM_008251782.1,XM_008266643.2,XM_017345155.1,XM_008254731.2,XM_017340331.1,XM_008261810.2,XM_017340061.1,NM_001195723.1,XM_008266642.2,XM_017344399.1,XM_017340033.1,XM_008249437.2,XM_002714023.3,XM_017350…
	negative regulation of protein kinase B signaling	6	807	75	25694	0.03707	0.157027	2.54711	GO:0051898	XM_017350152.1,XR_001795528.1,XM_017350150.1,XR_001795529.1,NM_001122938.1,XM_017350154.1
	establishment of cell polarity	11	807	184	25694	0.03708	0.157027	1.90341	GO:0030010	XM_017345807.1,XM_008254255.2,XM_008262183.2,XM_017350477.1,XM_008264446.2,XM_002709770.3,NM_001082758.1,XM_008253478.2,XM_008253710.2,XM_002714023.3,XM_008254254.2
	positive regulation of striated muscle cell differentiation	8	807	117	25694	0.03756	0.158632	2.17702	GO:0051155	XM_008254255.2,XM_017345009.1,XM_002723353.3,XM_002714360.3,NM_001195723.1,XM_002709770.3,XM_008251668.2,XM_008254254.2
	pyrimidine-containing compound metabolic process	8	807	117	25694	0.03756	0.158632	2.17702	GO:0072527	XM_008266232.2,XM_002723353.3,XM_017346802.1,XM_017346804.1,XM_008251668.2,XM_017346801.1,XM_002723887.3,XM_017346803.1
	negative regulation of cell morphogenesis involved in differentiation	9	807	139	25694	0.03764	0.158756	2.06151	GO:0010771	XM_017338195.1,XM_017338985.1,XM_008260281.2,NM_001081992.1,XM_017350072.1,XM_017338987.1,XM_017343829.1,XM_002709715.3,XM_017338984.1
	pyrimidine ribonucleotide metabolic process	5	807	56	25694	0.03797	0.159718	2.84276	GO:0009218	XM_017346804.1,XM_008266232.2,XM_017346801.1,XM_017346802.1,XM_017346803.1
	intrinsic apoptotic signaling pathway in response to endoplasmic reticulum stress	5	807	56	25694	0.03797	0.159718	2.84276	GO:0070059	XM_008257890.2,XM_002723927.3,XM_002723842.3,XM_017350072.1,XM_002712324.3
	platelet-derived growth factor receptor signaling pathway	4	807	38	25694	0.03831	0.160289	3.35146	GO:0048008	XM_008250161.2,XM_017345155.1,XM_017338496.1,XM_017338495.1
	negative regulation of Notch signaling pathway	4	807	38	25694	0.03831	0.160289	3.35146	GO:0045746	XM_008266642.2,XM_008266643.2,XM_002716500.2,XM_017344653.1
	spinal cord dorsal/ventral patterning	4	807	38	25694	0.03831	0.160289	3.35146	GO:0021513	XM_008266589.1,XM_017346951.1,NM_001171405.1,XM_017346952.1
	gastrulation with mouth forming second	4	807	38	25694	0.03831	0.160289	3.35146	GO:0001702	XM_008266589.1,XM_017346951.1,XM_017350784.1,XM_017346952.1
	ear development	15	807	281	25694	0.03854	0.161037	1.69959	GO:0043583	XM_002711085.3,NM_001171398.1,XM_017338195.1,XM_017340061.1,XM_017338600.1,XM_008262183.2,XM_017344972.1,NM_001195723.1,XM_008252197.2,XM_017338495.1,XM_008250161.2,XM_002718061.3,XM_008253710.2,XM_017338496.1,XM_002714023.3
	regulation of signal transduction	140	807	3853	25694	0.0386	0.161073	1.15688	GO:0009966	XM_008248539.2,XM_002711721.3,XM_002723353.3,XM_017340702.1,XM_008264375.2,XM_008251668.2,XR_001795529.1,XM_002711085.3,XM_008253699.2,XM_017340698.1,NM_001122938.1,XM_017340704.1,XM_017346952.1,XM_008253478.2,XM_008266643.2,XM_002716339.3,XM_008257890.2,XM_002710366.3,XM_017340331.1,NM_001082679.1,XM_017338495.1,XM_002718991.2,XM_008266642.2,XM_002720499.3,XM_008266589.1,XM_008257751.2,XM_002716…
	endochondral bone morphogenesis	6	807	76	25694	0.03901	0.162352	2.5136	GO:0060350	XM_008264309.2,XM_008264310.2,XM_017345794.1,NM_001195723.1,XM_002715319.3,XM_008264308.2
	regulation of membrane permeability	6	807	76	25694	0.03901	0.162352	2.5136	GO:0090559	XM_017340065.1,XM_008251668.2,XM_017348890.1,XM_017340061.1,XM_002723353.3,XM_002718804.3
	negative regulation of viral life cycle	8	807	118	25694	0.03909	0.162469	2.15857	GO:1903901	XM_008266413.2,XM_017340462.1,XM_002720499.3,XM_002720500.3,XM_002708159.3,XM_008253632.2,XM_002716339.3,XM_002723842.3
	TOR signaling	3	807	22	25694	0.03933	0.162515	4.34167	GO:0031929	XM_008251668.2,XM_002710333.3,XM_002723353.3
	positive regulation of humoral immune response	3	807	22	25694	0.03933	0.162515	4.34167	GO:0002922	XM_002722026.3,XM_008249158.2,NM_001171119.1
	cranial nerve structural organization	3	807	22	25694	0.03933	0.162515	4.34167	GO:0021604	XM_017343829.1,XM_008263985.2,XM_008263988.2
	fucosylation	3	807	22	25694	0.03933	0.162515	4.34167	GO:0036065	XM_002721600.3,XM_008254434.2,XM_008254437.2
	negative regulation of cell death	54	807	1334	25694	0.03936	0.162515	1.28883	GO:0060548	XM_002718875.3,XM_017349532.1,XM_008257749.2,XM_017349534.1,XM_002723353.3,XM_017342178.1,XR_001792299.1,XM_008248786.1,XM_002722024.3,NM_001082758.1,XM_017349531.1,XM_008263645.2,XM_002722652.3,XM_017349533.1,XM_017348723.1,XM_017349536.1,XM_017349537.1,XM_002711085.3,XM_017349528.1,XM_017343267.1,XM_017349535.1,XM_017349538.1,XM_008257747.2,XM_008253478.2,XM_017347939.1,XM_008266643.2,NM_001082…
	lymphocyte differentiation	15	807	282	25694	0.0395	0.162879	1.69356	GO:0030098	XM_002711085.3,XM_008254731.2,XM_017340331.1,XM_008252341.1,XM_002713846.3,XM_002710239.3,XM_008261810.2,XM_002716500.2,XM_008266642.2,XM_017339789.1,XM_017340033.1,XM_017339790.1,XM_008266643.2,XM_008254044.1,XM_008261808.2
	sister chromatid segregation	10	807	163	25694	0.03956	0.162912	1.95331	GO:0000819	XM_008257345.1,XM_002715807.3,XM_002711544.3,XM_008264750.2,XM_008257341.1,XM_008257344.2,XM_008264748.2,XM_008264751.2,XM_002721183.2,XM_008257342.1
	regulation of epithelial cell differentiation	12	807	210	25694	0.04003	0.164632	1.81937	GO:0030856	XR_001795528.1,XM_017343267.1,NM_001122938.1,NM_001195723.1,XM_017350154.1,XM_002718440.3,XM_017350152.1,XM_017341872.1,XM_017350150.1,XR_001795529.1,XM_008259379.2,XM_008253710.2
	negative regulation of BMP signaling pathway	5	807	57	25694	0.04031	0.165567	2.79289	GO:0030514	XM_002711085.3,XM_017347939.1,XM_008266589.1,XM_017346951.1,XM_017346952.1
	protein catabolic process	35	807	808	25694	0.04074	0.167114	1.37916	GO:0030163	XM_008257749.2,XM_008262741.2,XM_008262746.1,XM_002712954.3,XM_002711085.3,XM_008262747.1,XM_008257747.2,XM_017339194.1,XM_008252290.1,XM_017345139.1,XM_008262748.1,XM_002723087.3,NM_001171341.1,XM_017338354.1,XM_008262745.2,XM_008262932.2,XM_002712324.3,XM_008259812.2,XM_008262749.1,XM_002718195.3,XM_017339193.1,XM_008257748.2,XM_017343671.1,XM_008251987.2,XM_008257751.2,XM_008262740.2,XM_017342…
	organophosphate catabolic process	10	807	164	25694	0.04088	0.167469	1.9414	GO:0046434	XM_008269138.2,XM_008262253.2,XR_001795528.1,NM_001122938.1,XM_002723285.3,XM_017350154.1,XM_017350152.1,XM_008256128.2,XM_017350150.1,XR_001795529.1
	regulation of toll-like receptor signaling pathway	6	807	77	25694	0.04101	0.167783	2.48095	GO:0034121	XM_017343671.1,XM_008253699.2,XM_017345009.1,XM_002714360.3,XM_008253698.2,XM_017350072.1
	tricarboxylic acid cycle	4	807	39	25694	0.04126	0.168148	3.26553	GO:0006099	XM_008248341.2,XM_008253164.2,NM_001082315.1,XM_017339216.1
	regulation of CD4-positive, alpha-beta T cell activation	4	807	39	25694	0.04126	0.168148	3.26553	GO:2000514	XM_008266642.2,NM_001082758.1,XM_008266643.2,XM_002716500.2
	zinc II ion transport	4	807	39	25694	0.04126	0.168148	3.26553	GO:0006829	XM_008267558.2,XM_008267560.2,XM_008254617.2,XM_008267559.2
	regulation of neuron apoptotic process	15	807	284	25694	0.04148	0.168825	1.68163	GO:0043523	XM_017349528.1,XM_017349532.1,XR_001795398.1,XM_017340061.1,XM_017349534.1,XM_017349538.1,XM_017349535.1,XM_017349529.1,XM_017349531.1,XM_017349530.1,XM_017349539.1,XM_017349533.1,XM_017349536.1,XM_002723927.3,XM_017349537.1
	regulation of cell-cell adhesion mediated by cadherin	2	807	9	25694	0.04245	0.170125	7.07531	GO:2000047	XM_017345009.1,XM_002714360.3
	histone H4 deacetylation	2	807	9	25694	0.04245	0.170125	7.07531	GO:0070933	XM_008257157.2,XM_002711458.3
	regulation of cell adhesion molecule production	2	807	9	25694	0.04245	0.170125	7.07531	GO:0060353	XM_017345009.1,XM_002714360.3
	positive regulation of transcription of nuclear large rRNA transcript from RNA polymerase I promoter	2	807	9	25694	0.04245	0.170125	7.07531	GO:1901838	XM_008251668.2,XM_002723353.3
	regulation of keratinocyte migration	2	807	9	25694	0.04245	0.170125	7.07531	GO:0051547	XM_008262183.2,XM_002714023.3
	metanephric nephron tubule morphogenesis	2	807	9	25694	0.04245	0.170125	7.07531	GO:0072282	XM_008253478.2,XM_008253710.2
	regulation of hyaluronan biosynthetic process	2	807	9	25694	0.04245	0.170125	7.07531	GO:1900125	XM_008253085.2,XM_017340185.1
	presynaptic membrane assembly	2	807	9	25694	0.04245	0.170125	7.07531	GO:0097105	XM_002718991.2,XM_017348865.1
	sperm axoneme assembly	2	807	9	25694	0.04245	0.170125	7.07531	GO:0007288	XM_017349415.1,XM_017349414.1
	positive regulation of keratinocyte migration	2	807	9	25694	0.04245	0.170125	7.07531	GO:0051549	XM_008262183.2,XM_002714023.3
	regulation of circadian sleep/wake cycle	2	807	9	25694	0.04245	0.170125	7.07531	GO:0042749	XM_008263985.2,XM_008263988.2
	inner cell mass cell differentiation	2	807	9	25694	0.04245	0.170125	7.07531	GO:0001826	XM_008259923.2,XM_002712803.3
	pyrimidine ribonucleoside metabolic process	5	807	58	25694	0.04273	0.171029	2.74473	GO:0046131	XM_017346804.1,XM_008266232.2,XM_017346801.1,XM_017346802.1,XM_017346803.1
	mesoderm formation	7	807	99	25694	0.04334	0.173029	2.25124	GO:0001707	XM_002710331.3,XM_002709715.3,XM_008266589.1,XM_017346951.1,XM_008255296.2,NM_001195723.1,XM_017346952.1
	cellular transition metal ion homeostasis	7	807	99	25694	0.04334	0.173029	2.25124	GO:0046916	XM_008257714.2,XM_002723516.3,XM_008252744.2,XM_002723888.3,XM_008248341.2,XM_008253164.2,NM_001082315.1
	negative regulation of alpha-beta T cell differentiation	3	807	23	25694	0.04349	0.173407	4.1529	GO:0046639	XM_008266642.2,XM_008266643.2,XM_002716500.2
	positive regulation of cellular component biogenesis	30	807	677	25694	0.04364	0.173785	1.41088	GO:0044089	XM_008250362.1,XM_002716472.2,XM_008261008.2,XM_008256662.2,XM_017340061.1,XM_017345009.1,XM_002723353.3,XM_002714360.3,XM_008264751.2,XM_008252029.2,XM_002718991.2,XM_017340184.1,XM_017341939.1,XM_008256663.2,XM_008251668.2,XM_008256664.2,XM_008256661.2,XM_008256660.2,XM_017343991.1,XM_002711078.3,XM_002711085.3,XM_017343990.1,XM_002715807.3,XM_008256659.2,XM_008264750.2,XM_008264748.2,XM_008256…
	positive regulation of microtubule polymerization	4	807	40	25694	0.04434	0.176125	3.18389	GO:0031116	XM_002715807.3,XM_008264750.2,XM_008264748.2,XM_008264751.2
	spinal cord patterning	4	807	40	25694	0.04434	0.176125	3.18389	GO:0021511	XM_008266589.1,XM_017346951.1,NM_001171405.1,XM_017346952.1
	negative regulation of cell projection organization	10	807	167	25694	0.04502	0.1786	1.90652	GO:0031345	XM_008259229.2,XM_017338570.1,XM_002712496.3,XM_017338985.1,XM_008260281.2,XM_008249107.2,XM_017338987.1,XM_017343829.1,XM_002709715.3,XM_017338984.1
	negative regulation of viral process	8	807	122	25694	0.04559	0.180405	2.0878	GO:0048525	XM_008266413.2,XM_017340462.1,XM_002720499.3,XM_002720500.3,XM_002708159.3,XM_008253632.2,XM_002716339.3,XM_002723842.3
	microtubule bundle formation	8	807	122	25694	0.04559	0.180405	2.0878	GO:0001578	XM_017347866.1,XM_002715807.3,XM_008264750.2,XM_017349414.1,XM_008264748.2,XM_008264751.2,XM_017349415.1,XM_002723845.3
	nucleic acid phosphodiester bond hydrolysis	16	807	313	25694	0.04566	0.180455	1.62755	GO:0090305	XM_002710035.3,XM_008256662.2,XM_017340462.1,XM_008253632.2,XM_017341939.1,XM_008256663.2,XM_008256664.2,XM_008256661.2,XM_008256660.2,XM_002711078.3,XM_008256659.2,XM_008252767.2,XM_008256657.2,XM_008257890.2,XM_008256658.2,XM_008256665.2
	regulation of neuron differentiation	33	807	762	25694	0.04599	0.18153	1.37885	GO:0045664	XM_017347856.1,XM_017348074.1,XM_002716472.2,NM_001082629.1,XM_002723353.3,XM_017338985.1,XM_017338987.1,XM_008253710.2,XM_017344653.1,XM_008259229.2,NM_001171398.1,XM_002712496.3,XM_008269069.2,XM_008260281.2,XM_017350072.1,XM_017343829.1,XM_008253478.2,XM_008266643.2,XM_002720928.3,XM_017340357.1,XM_008255958.2,XM_017338984.1,XM_008262932.2,NM_001195723.1,XM_008266642.2,XM_002718991.2,XM_017348…
	glycerolipid metabolic process	17	807	339	25694	0.04645	0.183116	1.59664	GO:0046486	XM_017343338.1,XR_001793702.1,XM_008254755.2,XM_008254747.2,XM_017340889.1,XM_017339213.1,XM_008254751.2,XM_008254752.2,XM_017340888.1,XM_008254745.2,XM_008254750.2,XM_017340887.1,XM_008248519.2,XM_008263731.2,XM_008259540.2,XM_008254749.2,XM_008254748.2
	lung development	15	807	289	25694	0.04672	0.183949	1.65254	GO:0030324	XM_008256670.2,XM_008256671.2,XM_002711387.3,XM_008253904.2,XM_008256672.2,NM_001082629.1,XM_008262183.2,XM_008256669.2,NM_001195723.1,XM_008253478.2,XM_008257017.2,XM_008256673.2,XM_002714628.3,XM_008251384.2,XM_002714023.3
	fat cell differentiation	11	807	192	25694	0.0472	0.185606	1.8241	GO:0045444	XM_008257090.2,XM_008255994.2,XM_008262183.2,XM_002722218.3,XM_008253632.2,XM_008255992.2,XM_017347939.1,XM_008255993.2,XM_008255991.2,XM_002714023.3,XM_002723927.3
	lung epithelium development	6	807	80	25694	0.0474	0.186159	2.38792	GO:0060428	XM_008253478.2,NM_001082629.1,XM_008262183.2,XM_002714628.3,NM_001195723.1,XM_002714023.3
	protein import into nucleus, translocation	4	807	41	25694	0.04753	0.186436	3.10624	GO:0000060	XM_002716071.3,XM_008266642.2,XM_008266643.2,XM_002716500.2
	regulation of microtubule depolymerization	14	807	265	25694	0.04762	0.186556	1.68206	GO:0031114	XM_008257345.1,XM_017345807.1,XM_002715807.3,XM_002711544.3,XM_008264750.2,XM_008257341.1,XM_008257344.2,XM_017344617.1,XM_008264748.2,XM_008264751.2,XM_008253478.2,XM_008256509.2,XM_002711778.3,XM_008257342.1
	keratinization	3	807	24	25694	0.04785	0.18699	3.97986	GO:0031424	XM_002709770.3,XM_008254255.2,XM_008254254.2
	mature B cell differentiation	3	807	24	25694	0.04785	0.18699	3.97986	GO:0002335	XM_017339789.1,XM_008252341.1,XM_017339790.1
	coagulation	13	807	242	25694	0.04953	0.191814	1.71035	GO:0050817	XM_017350664.1,XM_017350665.1,XM_002721171.3,XM_002715194.3,XM_017350662.1,NM_001082679.1,XM_017347554.1,XM_017349999.1,NM_001082758.1,XM_017350663.1,XM_008254044.1,XM_017350666.1,XM_008265521.2
	blood coagulation	13	807	242	25694	0.04953	0.191814	1.71035	GO:0007596	XM_017350664.1,XM_017350665.1,XM_002721171.3,XM_002715194.3,XM_017350662.1,NM_001082679.1,XM_017347554.1,XM_017349999.1,NM_001082758.1,XM_017350663.1,XM_008254044.1,XM_017350666.1,XM_008265521.2
	developmental pigmentation	6	807	81	25694	0.04966	0.191814	2.35844	GO:0048066	XM_017350663.1,XM_017350664.1,XM_017350665.1,XM_002721171.3,XM_017350666.1,XM_017350662.1
	actin filament severing	2	807	10	25694	0.04994	0.191814	6.36778	GO:0051014	XM_002720499.3,XM_002720500.3
	snRNA 3'-end processing	2	807	10	25694	0.04994	0.191814	6.36778	GO:0034472	XM_017342360.1,XM_017340492.1
	embryonic brain development	2	807	10	25694	0.04994	0.191814	6.36778	GO:1990403	XM_002711085.3,XM_002720091.3
	regulation of respiratory gaseous exchange by neurological system process	2	807	10	25694	0.04994	0.191814	6.36778	GO:0002087	XM_002718991.2,XM_017348865.1
	muscle atrophy	2	807	10	25694	0.04994	0.191814	6.36778	GO:0014889	XM_002720499.3,XM_002720500.3
	trachea formation	2	807	10	25694	0.04994	0.191814	6.36778	GO:0060440	NM_001082629.1,NM_001195723.1
	regulation of oocyte maturation	2	807	10	25694	0.04994	0.191814	6.36778	GO:1900193	XM_008257157.2,XM_002711458.3
	positive regulation of oligodendrocyte differentiation	2	807	10	25694	0.04994	0.191814	6.36778	GO:0048714	XM_008251668.2,XM_002723353.3
	regulation of presynaptic membrane organization	2	807	10	25694	0.04994	0.191814	6.36778	GO:1901629	XM_002718991.2,XM_017348865.1
	presynaptic membrane organization	2	807	10	25694	0.04994	0.191814	6.36778	GO:0097090	XM_002718991.2,XM_017348865.1
	establishment of protein localization to chromosome	2	807	10	25694	0.04994	0.191814	6.36778	GO:0070199	XM_002718440.3,XR_001792808.1
	positive regulation of biological process	281	807	8223	25694	0.05024	0.19273	1.08801	GO:0048518	XM_008248539.2,XM_008251945.1,XM_008252341.1,XM_008256662.2,XM_002716591.3,XM_017340702.1,XM_017338987.1,XM_017339789.1,XR_001795529.1,XM_017349537.1,XM_008257345.1,XM_008256659.2,XM_008254617.2,XM_017340704.1,XM_017349999.1,XM_017346952.1,XM_008253478.2,XM_008266643.2,XM_002720928.3,XM_008257890.2,XM_008256665.2,XM_008251944.1,XM_002711544.3,XM_008261008.2,NM_001082679.1,XM_017347554.1,XM_002712…
	cellular iron ion homeostasis	5	807	61	25694	0.05052	0.193453	2.60975	GO:0006879	XM_008257714.2,XM_002723516.3,XM_008248341.2,XM_008253164.2,NM_001082315.1
	bone development	13	807	243	25694	0.0508	0.193453	1.70332	GO:0060348	XM_002711085.3,XM_008264309.2,XM_008254255.2,XM_008264310.2,XM_002711721.3,XM_017350477.1,XM_017344972.1,NM_001195723.1,XM_002709770.3,XM_017345794.1,XM_008254254.2,XM_008264308.2,XM_002715319.3
	citrate metabolic process	4	807	42	25694	0.05086	0.193453	3.03228	GO:0006101	XM_008248341.2,XM_008253164.2,NM_001082315.1,XM_017339216.1
	developmental induction	4	807	42	25694	0.05086	0.193453	3.03228	GO:0031128	XM_002711085.3,XM_008262183.2,NM_001195723.1,XM_002714023.3
	mannosylation	4	807	42	25694	0.05086	0.193453	3.03228	GO:0097502	XM_017338820.1,XM_017338819.1,XM_002722880.3,XM_017338821.1
	heart trabecula morphogenesis	4	807	42	25694	0.05086	0.193453	3.03228	GO:0061384	XM_017339789.1,XM_008252341.1,XM_017339790.1,XM_002717333.3
	negative regulation of leukocyte migration	4	807	42	25694	0.05086	0.193453	3.03228	GO:0002686	XM_002716843.3,XM_008250161.2,XM_017338496.1,XM_017338495.1
	morphogenesis of a branching epithelium	14	807	268	25694	0.05119	0.194472	1.66323	GO:0061138	XM_008256670.2,XM_002711085.3,XM_008256671.2,XM_008253904.2,XM_008256672.2,XM_008262183.2,XM_008256669.2,XM_017344972.1,NM_001195723.1,XM_008267274.2,XM_008253478.2,XM_008256673.2,XM_002723842.3,XM_002714023.3
	hemostasis	13	807	244	25694	0.05209	0.196763	1.69634	GO:0007599	XM_017350664.1,XM_017350665.1,XM_002721171.3,XM_002715194.3,XM_017350662.1,NM_001082679.1,XM_017347554.1,XM_017349999.1,NM_001082758.1,XM_017350663.1,XM_008254044.1,XM_017350666.1,XM_008265521.2
	protein modification process	145	807	4050	25694	0.05213	0.196763	1.13991	GO:0036211	XM_008248539.2,XM_002716472.2,XM_017349532.1,XM_017343861.1,XM_008249449.2,XM_002723353.3,XM_002712716.3,XM_017340702.1,XM_008251668.2,XM_002712954.3,XM_017349537.1,XM_017339817.1,XM_017340698.1,XM_002717168.3,XM_017349538.1,XM_017340704.1,XM_017343426.1,XM_008253478.2,XM_002716339.3,XM_017345139.1,XM_008257890.2,XM_002710745.3,XM_002723087.3,XM_017338354.1,XM_008267078.1,XM_002711458.3,XM_017338…
	cellular protein modification process	145	807	4050	25694	0.05213	0.196763	1.13991	GO:0006464	XM_008248539.2,XM_002716472.2,XM_017349532.1,XM_017343861.1,XM_008249449.2,XM_002723353.3,XM_002712716.3,XM_017340702.1,XM_008251668.2,XM_002712954.3,XM_017349537.1,XM_017339817.1,XM_017340698.1,XM_002717168.3,XM_017349538.1,XM_017340704.1,XM_017343426.1,XM_008253478.2,XM_002716339.3,XM_017345139.1,XM_008257890.2,XM_002710745.3,XM_002723087.3,XM_017338354.1,XM_008267078.1,XM_002711458.3,XM_017338…
	metanephric nephron morphogenesis	3	807	25	25694	0.05242	0.196763	3.82067	GO:0072273	XM_008253478.2,XM_008253710.2,NM_001195723.1
	positive regulation of nuclear-transcribed mRNA catabolic process, deadenylation-dependent decay	3	807	25	25694	0.05242	0.196763	3.82067	GO:1900153	XM_008254731.2,XR_519600.2,XM_008255797.2
	organ induction	3	807	25	25694	0.05242	0.196763	3.82067	GO:0001759	XM_008262183.2,NM_001195723.1,XM_002714023.3
	thyroid gland development	3	807	25	25694	0.05242	0.196763	3.82067	GO:0030878	NM_001082629.1,XM_008262183.2,XM_002714023.3
	regulation of nuclear-transcribed mRNA catabolic process, deadenylation-dependent decay	3	807	25	25694	0.05242	0.196763	3.82067	GO:1900151	XM_008254731.2,XR_519600.2,XM_008255797.2
	somatic diversification of immune receptors via somatic mutation	3	807	25	25694	0.05242	0.196763	3.82067	GO:0002566	XM_002713846.3,XM_008261810.2,XM_008261808.2
	regulation of transcription from RNA polymerase II promoter in response to hypoxia	3	807	25	25694	0.05242	0.196763	3.82067	GO:0061418	XM_002710239.3,XM_008257157.2,XM_002711458.3
	negative regulation of protein kinase activity	16	807	320	25694	0.05326	0.199551	1.59195	GO:0006469	XM_008251944.1,XM_008251945.1,XM_002723483.2,XM_002710752.3,XM_008251947.1,NM_001195723.1,XR_001792299.1,XM_008259923.2,XM_008248786.1,XM_002722652.3,XM_008251942.1,XM_017350072.1,XM_008251946.1,NM_001082664.1,XM_002712803.3,XM_008251943.2
	regulation of phosphorylation	78	807	2057	25694	0.05329	0.199551	1.20731	GO:0042325	XM_008248539.2,XM_008251945.1,XM_002723353.3,XM_017350477.1,XM_002718804.3,XM_008264375.2,XR_001792299.1,NM_001082758.1,XM_008251668.2,XM_002722652.3,XM_008248900.2,XR_001795529.1,XM_017348723.1,XM_008257322.2,XM_002711085.3,XM_008264750.2,NM_001122938.1,XM_002716186.3,XM_008264748.2,XM_008251946.1,XM_008253478.2,XM_008257017.2,XM_008257890.2,XM_017340315.1,XM_002710366.3,XM_008251944.1,XM_002711…
	mitotic metaphase plate congression	4	807	43	25694	0.0543	0.202608	2.96176	GO:0007080	XM_002715807.3,XM_008264750.2,XM_008264748.2,XM_008264751.2
	cellular response to interleukin-6	4	807	43	25694	0.0543	0.202608	2.96176	GO:0071354	XM_008264375.2,XM_008264378.2,XM_008264376.2,XM_002715338.3
	regulation of protein oligomerization	4	807	43	25694	0.0543	0.202608	2.96176	GO:0032459	XM_008250362.1,XM_002716071.3,XM_017340061.1,NM_001082664.1
	regulation of vasculature development	15	807	296	25694	0.05481	0.203858	1.61346	GO:1901342	XR_001795528.1,XM_002710239.3,NM_001122938.1,NM_001195723.1,XM_017350154.1,XM_017350072.1,XM_017350152.1,XM_008253478.2,XM_017341872.1,XM_002717333.3,XM_017350150.1,XM_002722652.3,XR_001795529.1,XM_017345155.1,XM_002723842.3
	small molecule catabolic process	15	807	296	25694	0.05481	0.203858	1.61346	GO:0044282	XM_017346301.1,XM_017340888.1,XM_008254255.2,XM_008254750.2,XM_008254745.2,XM_008254755.2,XM_017340887.1,XM_002709770.3,XM_008254747.2,XM_017340889.1,XM_008254751.2,XM_008254748.2,XM_008254254.2,XM_008254749.2,XM_008254752.2
	regulation of lymphocyte mediated immunity	9	807	150	25694	0.05483	0.203858	1.91033	GO:0002706	XM_017340331.1,XM_002716500.2,XM_017342360.1,XM_008266642.2,XM_002722026.3,XM_008249158.2,NM_001082758.1,XM_008266643.2,NM_001171119.1
	regulation of inflammatory response	17	807	347	25694	0.05494	0.204026	1.55983	GO:0050727	XM_017348074.1,XM_017350477.1,XM_008251651.2,XM_017338495.1,XM_008266642.2,XM_017338496.1,XM_017343671.1,XM_017348075.1,XM_008255466.2,XM_002716500.2,XM_008269069.2,XM_002722218.3,XM_008254170.2,XM_008255465.2,XM_008250161.2,XM_008266643.2,NM_001171119.1
	mesoderm morphogenesis	7	807	105	25694	0.05534	0.205268	2.12259	GO:0048332	XM_002710331.3,XM_002709715.3,XM_008266589.1,XM_017346951.1,XM_008255296.2,NM_001195723.1,XM_017346952.1
	regulation of protein complex assembly	26	807	586	25694	0.05652	0.20914	1.41265	GO:0043254	XM_008250362.1,XM_002716071.3,XM_008261008.2,XM_017340061.1,XM_002723353.3,XM_008264751.2,XM_002711458.3,XM_017339706.1,XM_008253189.2,XM_017342197.1,XM_002720499.3,XM_017340184.1,NM_001082758.1,XM_002720500.3,XM_008251668.2,XM_017343991.1,XM_017343671.1,XM_017343990.1,XM_002715807.3,XM_008264750.2,XM_008257157.2,XM_008264748.2,XM_017350072.1,XM_017347939.1,XM_017340235.1,NM_001082664.1
	mesoderm development	9	807	151	25694	0.05661	0.20914	1.89768	GO:0007498	XM_002710331.3,NM_001195723.1,XM_017346952.1,XM_002709715.3,XM_008266589.1,XM_017346951.1,XM_017350784.1,XM_008255296.2,XM_002710745.3
	regulation of type I interferon-mediated signaling pathway	3	807	26	25694	0.05719	0.20914	3.67372	GO:0060338	XM_008253699.2,XM_008253698.2,XM_008257322.2
	regulation of cell maturation	3	807	26	25694	0.05719	0.20914	3.67372	GO:1903429	XM_002723353.3,XM_008257157.2,XM_002711458.3
	cellular response to epinephrine stimulus	3	807	26	25694	0.05719	0.20914	3.67372	GO:0071872	XM_008262253.2,XM_008257157.2,XM_002711458.3
	defense response to protozoan	3	807	26	25694	0.05719	0.20914	3.67372	GO:0042832	XM_008251782.1,XM_008251781.1,XM_002723405.3
	establishment of skin barrier	3	807	26	25694	0.05719	0.20914	3.67372	GO:0061436	XM_002709770.3,XM_008254255.2,XM_008254254.2
	negative regulation of cytokine production involved in immune response	3	807	26	25694	0.05719	0.20914	3.67372	GO:0002719	XM_008266642.2,XM_008266643.2,XM_002716500.2
	protein deubiquitination	11	807	199	25694	0.05748	0.20914	1.75994	GO:0016579	NM_001171341.1,XM_008262745.2,XM_008262741.2,XM_008262747.1,XM_008262740.2,XM_008262749.1,XM_008262746.1,XM_008262738.1,XM_017344786.1,XM_008252290.1,XM_008262748.1
	negative regulation of centrosome duplication	2	807	11	25694	0.05785	0.20914	5.78889	GO:0010826	XM_008257714.2,XM_008251987.2
	regulation of fibrinolysis	2	807	11	25694	0.05785	0.20914	5.78889	GO:0051917	XM_008255465.2,XM_008255466.2
	positive regulation of T cell chemotaxis	2	807	11	25694	0.05785	0.20914	5.78889	GO:0010820	XM_017348890.1,XM_002718804.3
	protein polyglutamylation	2	807	11	25694	0.05785	0.20914	5.78889	GO:0018095	XM_017349415.1,XM_017349414.1
	positive regulation of melanocyte differentiation	2	807	11	25694	0.05785	0.20914	5.78889	GO:0045636	XM_017343267.1,XM_008259379.2
	negative regulation of centrosome cycle	2	807	11	25694	0.05785	0.20914	5.78889	GO:0046606	XM_008257714.2,XM_008251987.2
	negative regulation of interleukin-1 secretion	2	807	11	25694	0.05785	0.20914	5.78889	GO:0050711	XM_008251651.2,XM_002723842.3
	limb bud formation	2	807	11	25694	0.05785	0.20914	5.78889	GO:0060174	XM_008262183.2,XM_002714023.3
	neuron fate determination	2	807	11	25694	0.05785	0.20914	5.78889	GO:0048664	XM_002711085.3,XM_008253710.2
	positive regulation of nitric-oxide synthase biosynthetic process	2	807	11	25694	0.05785	0.20914	5.78889	GO:0051770	XM_002722026.3,XM_008249158.2
	metanephric tubule morphogenesis	2	807	11	25694	0.05785	0.20914	5.78889	GO:0072173	XM_008253478.2,XM_008253710.2
	snoRNA metabolic process	2	807	11	25694	0.05785	0.20914	5.78889	GO:0016074	XM_017342360.1,XM_017340492.1
	rRNA 3'-end processing	2	807	11	25694	0.05785	0.20914	5.78889	GO:0031125	XM_017342360.1,XM_017340492.1
	positive regulation of protein polymerization	9	807	152	25694	0.05842	0.210957	1.8852	GO:0032273	XM_017343990.1,XM_002715807.3,XM_008264750.2,XM_008261008.2,XM_002723353.3,XM_008264748.2,XM_008264751.2,XM_008251668.2,XM_017343991.1
	negative regulation of phosphorus metabolic process	35	807	835	25694	0.05856	0.210977	1.33457	GO:0010563	XM_008251945.1,XM_002710752.3,XM_002723353.3,XM_008252027.2,XM_017339907.1,XM_017350154.1,XR_001792299.1,XM_008248786.1,NM_001082758.1,XM_008263645.2,XM_002722652.3,XR_001795529.1,NM_001122938.1,XM_017350072.1,XM_008251946.1,XM_017347939.1,NM_001082664.1,XM_008251944.1,XM_002723483.2,XM_008262253.2,XM_008251947.1,XR_001795528.1,XM_008251651.2,XM_002712324.3,XM_002711458.3,NM_001195723.1,XM_008259…
	negative regulation of phosphate metabolic process	35	807	835	25694	0.05856	0.210977	1.33457	GO:0045936	XM_008251945.1,XM_002710752.3,XM_002723353.3,XM_008252027.2,XM_017339907.1,XM_017350154.1,XR_001792299.1,XM_008248786.1,NM_001082758.1,XM_008263645.2,XM_002722652.3,XR_001795529.1,NM_001122938.1,XM_017350072.1,XM_008251946.1,XM_017347939.1,NM_001082664.1,XM_008251944.1,XM_002723483.2,XM_008262253.2,XM_008251947.1,XR_001795528.1,XM_008251651.2,XM_002712324.3,XM_002711458.3,NM_001195723.1,XM_008259…
	negative regulation of endocytosis	5	807	64	25694	0.05908	0.212363	2.48741	GO:0045806	XM_017349565.1,XM_017349568.1,XM_008253478.2,XM_017349566.1,XM_017349567.1
	negative regulation of cell-matrix adhesion	5	807	64	25694	0.05908	0.212363	2.48741	GO:0001953	XM_008266642.2,XM_017341872.1,XM_008266643.2,XM_017350423.1,XM_002716500.2
	positive regulation of endothelial cell proliferation	6	807	85	25694	0.05936	0.213125	2.24745	GO:0001938	XM_008253478.2,XM_017341872.1,XM_017338570.1,XM_002723353.3,XM_017345155.1,NM_001195723.1
	regulation of neuron death	17	807	351	25694	0.05957	0.213635	1.54206	GO:1901214	XM_017349532.1,XM_017340061.1,XM_017349534.1,XM_002723353.3,XM_017349531.1,XM_017349529.1,XM_017349530.1,XM_017349533.1,XM_017349536.1,XM_017349537.1,XM_017349528.1,XR_001795398.1,XM_017349535.1,XM_017349538.1,NM_001082664.1,XM_017349539.1,XM_002723927.3
	respiratory tube development	15	807	300	25694	0.05985	0.214394	1.59195	GO:0030323	XM_008256670.2,XM_008256671.2,XM_002711387.3,XM_008253904.2,XM_008256672.2,NM_001082629.1,XM_008262183.2,XM_008256669.2,NM_001195723.1,XM_008253478.2,XM_008257017.2,XM_008256673.2,XM_002714628.3,XM_008251384.2,XM_002714023.3
	semaphorin-plexin signaling pathway	4	807	45	25694	0.06157	0.220304	2.83013	GO:0071526	XM_017339262.1,XM_017343829.1,XM_017338570.1,XM_017339706.1
	multi-organism process	84	807	2252	25694	0.06201	0.220405	1.1876	GO:0051704	XM_017345517.1,XM_017346355.1,XM_017349532.1,XM_002710035.3,XM_002717973.3,XM_002723353.3,XM_017338985.1,XM_017345281.1,XM_017338987.1,XM_008253632.2,XM_017349531.1,XM_017346575.1,XM_008251668.2,XM_008264045.2,XM_008255993.2,NM_001291987.1,XM_017349537.1,XM_008257322.2,XM_008251781.1,XM_017349538.1,XM_008250416.2,XM_008251782.1,XM_008256128.2,XM_008266643.2,XM_002714850.3,XM_002723254.3,XM_017340…
	metanephros development	7	807	108	25694	0.06204	0.220405	2.06363	GO:0001656	XM_002715601.3,XM_008253478.2,XM_002710239.3,XM_008262183.2,XM_008253710.2,NM_001195723.1,XM_002714023.3
	regulation of transcription from RNA polymerase II promoter in response to stress	5	807	65	25694	0.0621	0.220405	2.44915	GO:0043618	XM_002710239.3,XM_002722652.3,XM_008257157.2,XM_002723927.3,XM_002711458.3
	axonal fasciculation	3	807	27	25694	0.06216	0.220405	3.53766	GO:0007413	XM_008259229.2,XM_002716472.2,XM_002712496.3
	regulation of necroptotic process	3	807	27	25694	0.06216	0.220405	3.53766	GO:0060544	XM_017343671.1,XM_008262123.2,XM_002708583.3
	negative regulation of retinoic acid receptor signaling pathway	3	807	27	25694	0.06216	0.220405	3.53766	GO:0048387	XM_002709770.3,XM_008254255.2,XM_008254254.2
	maintenance of location in cell	9	807	154	25694	0.06216	0.220405	1.86072	GO:0051651	XM_017344617.1,XM_002720499.3,XM_008253478.2,XM_002720500.3,XM_008257031.2,NM_001082664.1,XM_008262913.2,XM_002714675.3,XM_002723842.3
	nephric duct morphogenesis	3	807	27	25694	0.06216	0.220405	3.53766	GO:0072178	XM_008259229.2,XM_002712496.3,NM_001195723.1
	myeloid cell differentiation	15	807	303	25694	0.06382	0.226035	1.57618	GO:0030099	XM_008257090.2,XM_008252341.1,XM_008251781.1,XM_002723405.3,XM_002716500.2,NM_001195723.1,XM_017339706.1,XM_008266642.2,XM_017339789.1,XM_008251782.1,XM_017344399.1,XM_017339790.1,XM_008266643.2,XM_017345155.1,XM_002723842.3
	regulation of chemokine production	6	807	87	25694	0.0646	0.227677	2.19579	GO:0032642	XM_008264375.2,XM_002722218.3,XM_008264378.2,XM_008264376.2,XM_002715338.3,XM_008264329.2
	inner ear development	13	807	253	25694	0.06472	0.227677	1.63599	GO:0048839	XM_002711085.3,XM_017338195.1,XM_017338600.1,XM_008262183.2,XM_017344972.1,NM_001195723.1,XM_008252197.2,XM_017338495.1,XM_008250161.2,XM_002718061.3,XM_017338496.1,XM_008253710.2,XM_002714023.3
	pyrimidine nucleotide biosynthetic process	5	807	66	25694	0.06521	0.227677	2.41204	GO:0006221	XM_017346804.1,XM_008266232.2,XM_017346801.1,XM_017346802.1,XM_017346803.1
	actin-mediated cell contraction	5	807	66	25694	0.06521	0.227677	2.41204	GO:0070252	XM_002718242.3,XM_017348294.1,XM_017348293.1,XM_017348292.1,XM_002718243.3
	tricarboxylic acid metabolic process	4	807	46	25694	0.06538	0.227677	2.7686	GO:0072350	XM_008248341.2,XM_008253164.2,NM_001082315.1,XM_017339216.1
	regulation of leukocyte degranulation	4	807	46	25694	0.06538	0.227677	2.7686	GO:0043300	XM_008254170.2,XM_008250161.2,XM_017338496.1,XM_017338495.1
	regulation of cellular amino acid metabolic process	4	807	46	25694	0.06538	0.227677	2.7686	GO:0006521	XM_017348075.1,XM_017348074.1,XM_017338195.1,XM_008269069.2
	positive regulation of ATPase activity	4	807	46	25694	0.06538	0.227677	2.7686	GO:0032781	XM_002718421.3,XM_008262183.2,XM_002714023.3,XM_002712324.3
	establishment of mitotic spindle orientation	4	807	46	25694	0.06538	0.227677	2.7686	GO:0000132	XM_017345807.1,XM_008262183.2,XM_017350477.1,XM_002714023.3
	spleen development	4	807	46	25694	0.06538	0.227677	2.7686	GO:0048536	XM_008249437.2,XM_017340061.1,XM_008262183.2,XM_002714023.3
	response to interleukin-6	4	807	46	25694	0.06538	0.227677	2.7686	GO:0070741	XM_008264375.2,XM_008264378.2,XM_008264376.2,XM_002715338.3
	regulation of neurogenesis	39	807	956	25694	0.06552	0.227677	1.29887	GO:0050767	XM_017347856.1,XM_017348074.1,XM_002716472.2,NM_001082629.1,XM_002723353.3,XM_017338985.1,XM_017338987.1,XM_002711778.3,XM_008251668.2,XM_008253710.2,XM_017344653.1,XM_008259229.2,NM_001171398.1,XM_002712496.3,XM_008269069.2,XM_008260281.2,XM_017350072.1,XM_017343829.1,XM_008253478.2,XM_008266643.2,XM_002720928.3,NM_001082664.1,XM_017340357.1,XM_008255958.2,XM_017338984.1,XM_008262932.2,XM_008249…
	positive regulation of endothelial cell chemotaxis	2	807	12	25694	0.06617	0.227677	5.30648	GO:2001028	XM_008253478.2,XM_017345155.1
	loop of Henle development	2	807	12	25694	0.06617	0.227677	5.30648	GO:0072070	XM_008253478.2,XM_008253710.2
	purine-containing compound salvage	2	807	12	25694	0.06617	0.227677	5.30648	GO:0043101	XM_017345358.1,XM_008253216.2
	positive regulation of neuroepithelial cell differentiation	2	807	12	25694	0.06617	0.227677	5.30648	GO:1902913	XM_017343267.1,XM_008259379.2
	regulation of T cell chemotaxis	2	807	12	25694	0.06617	0.227677	5.30648	GO:0010819	XM_017348890.1,XM_002718804.3
	regulation of receptor clustering	2	807	12	25694	0.06617	0.227677	5.30648	GO:1903909	XM_002720499.3,XM_002720500.3
	lateral sprouting from an epithelium	2	807	12	25694	0.06617	0.227677	5.30648	GO:0060601	XM_008262183.2,XM_002714023.3
	regulation of melanocyte differentiation	2	807	12	25694	0.06617	0.227677	5.30648	GO:0045634	XM_017343267.1,XM_008259379.2
	morphogenesis of an epithelial bud	2	807	12	25694	0.06617	0.227677	5.30648	GO:0060572	XM_008262183.2,XM_002714023.3
	induction of positive chemotaxis	2	807	12	25694	0.06617	0.227677	5.30648	GO:0050930	XM_008262183.2,XM_002714023.3
	positive regulation of pigment cell differentiation	2	807	12	25694	0.06617	0.227677	5.30648	GO:0050942	XM_017343267.1,XM_008259379.2
	otic vesicle morphogenesis	2	807	12	25694	0.06617	0.227677	5.30648	GO:0071600	XM_008262183.2,XM_002714023.3
	negative regulation of oligodendrocyte differentiation	2	807	12	25694	0.06617	0.227677	5.30648	GO:0048715	XM_008253710.2,XM_002711458.3
	type I interferon signaling pathway	2	807	12	25694	0.06617	0.227677	5.30648	GO:0060337	XM_002710239.3,XM_017340462.1
	regulation of multi-organism process	29	807	679	25694	0.06666	0.229112	1.35984	GO:0043900	XM_008251944.1,XM_008251945.1,XM_002723483.2,XM_017338195.1,XM_008251947.1,XM_017340061.1,XM_017340462.1,XM_017345469.1,XM_002711458.3,XM_002720499.3,XM_008253632.2,XM_017346968.1,XM_008249158.2,XM_002720500.3,XM_008251942.1,XR_519600.2,XM_008266413.2,XM_008257157.2,XM_008264329.2,XM_002722026.3,XM_008260554.2,XM_008251946.1,XM_002708159.3,XM_008255797.2,XM_002716339.3,XM_008251943.2,NM_001171119…
	chondrocyte differentiation	7	807	110	25694	0.06678	0.229122	2.02611	GO:0002062	XM_008264309.2,XM_002713385.3,XM_008264310.2,XM_017345794.1,XM_008253710.2,XM_002715319.3,XM_008264308.2
	positive regulation of cellular component organization	69	807	1821	25694	0.06698	0.229122	1.20642	GO:0051130	XM_002716472.2,XM_008256662.2,XM_002723353.3,XM_008252029.2,XM_008256663.2,XM_008251668.2,XM_002711085.3,XM_008257345.1,XM_008256659.2,XM_008264750.2,XM_017350662.1,XM_008264748.2,XM_017348865.1,XM_008253478.2,XM_008266643.2,XM_002720928.3,XM_008256665.2,XM_008256658.2,XM_002711544.3,XM_008261008.2,XM_017350665.1,XM_017340061.1,XM_002711458.3,XM_017338495.1,XM_002718991.2,XM_008266642.2,XM_002720…
	hormone metabolic process	8	807	133	25694	0.067	0.229122	1.91512	GO:0042445	XM_002716478.3,XM_002716480.3,XM_008254255.2,XM_002709770.3,XM_017342406.1,XM_017346961.1,XM_008254254.2,XM_002716479.3
	regulation of transcription from RNA polymerase I promoter	3	807	28	25694	0.06732	0.229122	3.41131	GO:0006356	XM_002718440.3,XM_008251668.2,XM_002723353.3
	response to protozoan	3	807	28	25694	0.06732	0.229122	3.41131	GO:0001562	XM_008251782.1,XM_008251781.1,XM_002723405.3
	specification of organ identity	3	807	28	25694	0.06732	0.229122	3.41131	GO:0010092	XM_008262183.2,NM_001195723.1,XM_002714023.3
	cytokinetic process	3	807	28	25694	0.06732	0.229122	3.41131	GO:0032506	XM_017343990.1,XM_008261008.2,XM_017343991.1
	cellular metabolic compound salvage	3	807	28	25694	0.06732	0.229122	3.41131	GO:0043094	XM_017345358.1,XM_008253216.2,XM_002723825.3
	actin nucleation	3	807	28	25694	0.06732	0.229122	3.41131	GO:0045010	XM_017343990.1,XM_008261008.2,XM_017343991.1
	negative regulation of multicellular organismal process	54	807	1387	25694	0.06794	0.230981	1.23958	GO:0051241	XM_008252341.1,XM_008264376.2,XM_002723353.3,XM_017338985.1,XM_017350154.1,XM_008264375.2,XM_017338987.1,XM_017339789.1,XM_017341872.1,XM_002711778.3,XR_001795529.1,XM_008253710.2,XM_017338496.1,XM_008259229.2,NM_001171398.1,XM_002712496.3,NM_001122938.1,XM_008260281.2,XM_017346952.1,XM_017350072.1,XM_017343829.1,XM_008266643.2,XM_017346951.1,NM_001082664.1,XM_002715338.3,XM_002710366.3,XM_008255…
	regulation of DNA-templated transcription in response to stress	5	807	67	25694	0.06841	0.232327	2.37604	GO:0043620	XM_002710239.3,XM_002722652.3,XM_008257157.2,XM_002723927.3,XM_002711458.3
	placenta development	11	807	206	25694	0.06914	0.234553	1.70014	GO:0001890	XM_017343671.1,XM_002710331.3,XM_008251987.2,XM_008262932.2,NM_001082629.1,XM_017349243.1,XM_002717333.3,XM_008253478.2,XM_002719190.3,XM_008255296.2,XM_002723927.3
	maintenance of protein localization in organelle	4	807	47	25694	0.06932	0.234656	2.70969	GO:0072595	XM_008257031.2,XM_008262913.2,XM_002714675.3,XM_002723842.3
	axis elongation	4	807	47	25694	0.06932	0.234656	2.70969	GO:0003401	XM_002720091.3,XM_008262183.2,NM_001195723.1,XM_002714023.3
	regulation of Ras protein signal transduction	17	807	359	25694	0.06961	0.235384	1.50769	GO:0046578	XM_017340331.1,XM_017345009.1,XM_002714360.3,XM_017338495.1,XM_017339706.1,XM_008266642.2,XM_017350423.1,XM_017338496.1,XM_002714023.3,XM_017338822.1,XM_017345807.1,XM_008262183.2,XM_002716500.2,XM_017350072.1,XM_008250161.2,XM_008266643.2,XM_002722335.3
	organelle organization	156	807	4433	25694	0.06973	0.235536	1.12043	GO:0006996	XM_017349532.1,XM_008256672.2,XM_008249449.2,XM_002717973.3,XM_017350477.1,XM_008251476.2,XM_008248900.2,XM_017349537.1,XM_008254068.2,XM_008257345.1,XM_008264750.2,XM_017349538.1,XM_017343426.1,XM_002711064.3,XM_008253478.2,XM_008263560.2,XM_008266643.2,XM_002720928.3,XM_017345139.1,XM_008253945.2,XM_002714850.3,XM_008261035.2,XM_017347866.1,XM_002711544.3,XM_008261008.2,XM_002711458.3,XM_017338…
	negative regulation of kinase activity	16	807	334	25694	0.07103	0.239669	1.52522	GO:0033673	XM_008251944.1,XM_008251945.1,XM_002723483.2,XM_002710752.3,XM_008251947.1,NM_001195723.1,XR_001792299.1,XM_008259923.2,XM_008248786.1,XM_002722652.3,XM_008251942.1,XM_017350072.1,XM_008251946.1,NM_001082664.1,XM_002712803.3,XM_008251943.2
	regulation of cell death	78	807	2093	25694	0.0713	0.240322	1.18654	GO:0010941	XM_017349532.1,XM_002723353.3,XM_002718804.3,XR_001792299.1,NM_001082758.1,XM_017349531.1,XM_002722652.3,XR_001795529.1,XM_017348723.1,XM_017349537.1,XM_002711085.3,NM_001122938.1,XM_008252767.2,XM_017349538.1,XM_008253478.2,XM_008266643.2,XM_017342179.1,XM_017340061.1,XM_002711458.3,XM_008266642.2,XM_002720499.3,XM_017350152.1,XM_017350150.1,XM_017350423.1,XM_008252582.2,XM_017343671.1,XM_002720…
	epithelial cell differentiation	30	807	712	25694	0.07172	0.241478	1.34153	GO:0030855	XM_008259978.2,XM_017348294.1,XM_017348293.1,XM_017350665.1,NM_001082629.1,XM_002718243.3,NM_001195723.1,XM_002717199.3,XM_008259923.2,XM_002709770.3,XM_017341872.1,XM_017348723.1,XM_002714628.3,XM_008253710.2,XM_002714023.3,XM_002711085.3,XM_017350664.1,XM_002721171.3,XM_017348292.1,XM_008254255.2,XM_017350662.1,XM_008262183.2,XM_002708381.3,XM_002718242.3,XM_017350663.1,XM_002712803.3,XM_017350…
	regulation of signaling	151	807	4287	25694	0.07223	0.242934	1.12145	GO:0023051	XM_008248539.2,XM_002711721.3,XM_002723353.3,XM_017340702.1,XM_008264375.2,XM_008251668.2,XR_001795529.1,XM_002711085.3,XM_008253699.2,XM_017340698.1,NM_001122938.1,XM_017340704.1,XM_017349999.1,XM_017346952.1,XM_008253478.2,XM_008266643.2,XM_002716339.3,XM_008257890.2,XM_002710366.3,XM_017340331.1,NM_001082679.1,XM_017338495.1,XM_002718991.2,XM_008266642.2,XM_002720499.3,XM_008266589.1,XM_008257…
	extracellular matrix disassembly	3	807	29	25694	0.07267	0.243111	3.29368	GO:0022617	XM_017338195.1,XM_017345009.1,XM_002714360.3
	protein kinase C signaling	3	807	29	25694	0.07267	0.243111	3.29368	GO:0070528	NM_001082758.1,XM_017345009.1,XM_002714360.3
	trachea development	3	807	29	25694	0.07267	0.243111	3.29368	GO:0060438	XM_002720063.3,NM_001082629.1,NM_001195723.1
	positive regulation of mRNA catabolic process	3	807	29	25694	0.07267	0.243111	3.29368	GO:0061014	XM_008254731.2,XR_519600.2,XM_008255797.2
	regulation of water loss via skin	3	807	29	25694	0.07267	0.243111	3.29368	GO:0033561	XM_002709770.3,XM_008254255.2,XM_008254254.2
	skeletal system development	28	807	658	25694	0.07291	0.243529	1.35485	GO:0001501	XM_008264309.2,XM_002710331.3,XM_008259259.2,XM_002713385.3,XM_002711721.3,XM_017350477.1,XM_017344972.1,NM_001195723.1,XM_002709770.3,XM_008266589.1,XM_008253710.2,XM_002715319.3,XM_008264308.2,XM_002711085.3,NM_001171398.1,XM_008254255.2,XM_008264310.2,XM_017346952.1,XM_008256548.2,XM_008253478.2,XM_002720091.3,XM_017346951.1,XM_002708369.2,XM_017345794.1,XM_017350784.1,XM_008255296.2,XM_002710…
	positive regulation of fat cell differentiation	6	807	90	25694	0.07295	0.243529	2.12259	GO:0045600	XM_008259978.2,XM_008255992.2,XM_008255994.2,XM_008255991.2,XM_008255993.2,XM_002723927.3
	positive regulation of cell killing	4	807	48	25694	0.07337	0.243904	2.65324	GO:0031343	XM_002722026.3,XM_017340331.1,XM_008249158.2,XM_017340061.1
	somatic diversification of immunoglobulins	4	807	48	25694	0.07337	0.243904	2.65324	GO:0016445	XM_002713846.3,XM_008261810.2,XM_008261877.2,XM_008261808.2
	morphogenesis of a branching structure	14	807	284	25694	0.07338	0.243904	1.56952	GO:0001763	XM_008256670.2,XM_002711085.3,XM_008256671.2,XM_008253904.2,XM_008256672.2,XM_008262183.2,XM_008256669.2,XM_017344972.1,NM_001195723.1,XM_008267274.2,XM_008253478.2,XM_008256673.2,XM_002723842.3,XM_002714023.3
	histone lysine methylation	8	807	136	25694	0.07376	0.243904	1.87288	GO:0034968	XM_008249449.2,XM_008249448.2,XM_002714879.3,XM_008249437.2,XR_515319.2,XR_001792392.1,XM_008249450.2,XR_515321.2
	regulation of protein phosphorylation	73	807	1951	25694	0.07433	0.243904	1.19131	GO:0001932	XM_008248539.2,XM_008251945.1,XM_002723353.3,XM_002718804.3,XM_008264375.2,XR_001792299.1,NM_001082758.1,XM_008251668.2,XM_002722652.3,XR_001795529.1,XM_017348723.1,XM_002711085.3,XM_008264750.2,NM_001122938.1,XM_008264748.2,XM_008251946.1,XM_008253478.2,XM_008257017.2,XM_008257890.2,XM_017340315.1,XM_002710366.3,XM_008251944.1,XM_002711387.3,XM_008255374.2,XM_002711458.3,XM_002712324.3,XM_017350…
	positive regulation of oocyte development	2	807	13	25694	0.07485	0.243904	4.89829	GO:0060282	XM_008257157.2,XM_002711458.3
	negative regulation of protein oligomerization	2	807	13	25694	0.07485	0.243904	4.89829	GO:0032460	XM_002716071.3,NM_001082664.1
	regulation of pigment cell differentiation	2	807	13	25694	0.07485	0.243904	4.89829	GO:0050932	XM_017343267.1,XM_008259379.2
	positive regulation of fatty acid transport	2	807	13	25694	0.07485	0.243904	4.89829	GO:2000193	XM_002723516.3,XM_008264329.2
	regulation of defense response to bacterium	2	807	13	25694	0.07485	0.243904	4.89829	GO:1900424	XM_008257157.2,XM_002711458.3
	negative regulation of peptidyl-threonine phosphorylation	2	807	13	25694	0.07485	0.243904	4.89829	GO:0010801	XM_008257157.2,XM_002711458.3
	nuclear-transcribed mRNA catabolic process, exonucleolytic, 3'-5'	2	807	13	25694	0.07485	0.243904	4.89829	GO:0034427	XM_017342360.1,XM_017340492.1
	neuron cell-cell adhesion	2	807	13	25694	0.07485	0.243904	4.89829	GO:0007158	XM_002718991.2,XM_017348865.1
	retrograde transport, endosome to plasma membrane	2	807	13	25694	0.07485	0.243904	4.89829	GO:1990126	XM_008264447.2,XM_008264446.2
	regulation of nitric-oxide synthase biosynthetic process	2	807	13	25694	0.07485	0.243904	4.89829	GO:0051769	XM_002722026.3,XM_008249158.2
	positive regulation of synaptic transmission, GABAergic	2	807	13	25694	0.07485	0.243904	4.89829	GO:0032230	XM_002718991.2,XM_017348865.1
	bronchus development	2	807	13	25694	0.07485	0.243904	4.89829	GO:0060433	XM_002714628.3,NM_001195723.1
	inner cell mass cell proliferation	2	807	13	25694	0.07485	0.243904	4.89829	GO:0001833	XM_008262913.2,XM_002714675.3
	cellular response to type I interferon	2	807	13	25694	0.07485	0.243904	4.89829	GO:0071357	XM_002710239.3,XM_017340462.1
	response to misfolded protein	2	807	13	25694	0.07485	0.243904	4.89829	GO:0051788	XM_008255465.2,XM_008255466.2
	amyloid fibril formation	2	807	13	25694	0.07485	0.243904	4.89829	GO:1990000	XM_002720499.3,XM_002720500.3
	spinal cord association neuron differentiation	2	807	13	25694	0.07485	0.243904	4.89829	GO:0021527	XM_002711085.3,XM_002719759.3
	mesenchymal-epithelial cell signaling	2	807	13	25694	0.07485	0.243904	4.89829	GO:0060638	XM_008262183.2,XM_002714023.3
	establishment of mitotic spindle localization	5	807	69	25694	0.07506	0.244334	2.30717	GO:0040001	XM_017345807.1,XM_008256509.2,XM_008262183.2,XM_017350477.1,XM_002714023.3
	negative regulation of apoptotic process	48	807	1226	25694	0.07612	0.247528	1.24655	GO:0043066	XM_002718875.3,XM_017349532.1,XM_008257749.2,XM_017349534.1,XM_002723353.3,XM_017342178.1,XR_001792299.1,XM_008248786.1,XM_002722024.3,NM_001082758.1,XM_017349531.1,XM_008263645.2,XM_002722652.3,XM_017349533.1,XM_017349536.1,XM_017349537.1,XM_002711085.3,XM_017349528.1,XM_017343267.1,XM_017349535.1,XM_017349538.1,XM_008257747.2,XM_017347939.1,XM_008266643.2,XM_008259379.2,XM_017345155.1,XM_017338…
	cartilage development	11	807	210	25694	0.07644	0.248311	1.66775	GO:0051216	XM_008264309.2,XM_002710331.3,XM_008259259.2,XM_002713385.3,XM_008264310.2,XM_008253478.2,XM_017345794.1,XM_008255296.2,XM_008253710.2,XM_008264308.2,XM_002715319.3
	protein phosphorylation	52	807	1342	25694	0.07669	0.248866	1.2337	GO:0006468	XM_008248539.2,XM_002716472.2,XM_017340699.1,XM_017343861.1,NM_001082629.1,XM_002723353.3,XM_017349622.1,XM_017342178.1,XM_017340702.1,XR_001792299.1,XM_008248786.1,NM_001082758.1,XM_008253632.2,XM_017338897.1,XM_017341872.1,XM_008251668.2,XM_002722652.3,XM_017338496.1,XM_008259229.2,XM_017343862.1,XM_017339817.1,XM_017340703.1,XM_002712496.3,XM_017340698.1,XM_002716186.3,XM_017340704.1,XM_017350…
	single-organism localization	151	807	4298	25694	0.07681	0.248998	1.11858	GO:1902578	XM_008252341.1,XM_002717973.3,XM_017350477.1,XM_017345281.1,XM_017339789.1,XM_017347586.1,XM_017346575.1,XR_001795529.1,XM_008257345.1,XM_008264750.2,XM_002708223.3,NM_001122938.1,XM_008263985.2,XM_008254617.2,XM_017349999.1,XM_002711064.3,XM_008253478.2,XM_008266643.2,XM_008253164.2,XM_002714850.3,XM_008261035.2,XM_017340331.1,XM_017349524.1,XM_002711544.3,XM_008265886.2,XM_008261008.2,XM_008264…
	positive regulation of immunoglobulin mediated immune response	4	807	49	25694	0.07754	0.25033	2.59909	GO:0002891	XM_017342360.1,XM_002722026.3,XM_008249158.2,NM_001171119.1
	regulation of interleukin-10 production	4	807	49	25694	0.07754	0.25033	2.59909	GO:0032653	XM_017338987.1,NM_001082758.1,XM_017338985.1,XM_017338984.1
	motor neuron axon guidance	4	807	49	25694	0.07754	0.25033	2.59909	GO:0008045	XM_008259229.2,XM_017343829.1,NM_001171398.1,XM_002712496.3
	positive regulation of B cell mediated immunity	4	807	49	25694	0.07754	0.25033	2.59909	GO:0002714	XM_017342360.1,XM_002722026.3,XM_008249158.2,NM_001171119.1
	lymphocyte activation	20	807	445	25694	0.07818	0.251716	1.43096	GO:0046649	XM_008254731.2,XM_017340331.1,XM_008252341.1,XM_002713846.3,XM_008261810.2,XM_008264446.2,XM_008266642.2,XM_017339789.1,XM_002709770.3,XM_017340033.1,XM_008261808.2,XM_002711085.3,XM_002710239.3,XM_008254255.2,XM_002716500.2,XM_017339790.1,XM_008266643.2,XM_008254044.1,XM_002723927.3,XM_008254254.2
	positive regulation of BMP signaling pathway	3	807	30	25694	0.07821	0.251716	3.18389	GO:0030513	XM_017341872.1,XM_008253710.2,NM_001195723.1
	response to epinephrine	3	807	30	25694	0.07821	0.251716	3.18389	GO:0071871	XM_008262253.2,XM_008257157.2,XM_002711458.3
	negative regulation of neuron projection development	8	807	138	25694	0.07848	0.251745	1.84573	GO:0010977	XM_008259229.2,XM_002712496.3,XM_017338985.1,XM_008260281.2,XM_017338987.1,XM_017343829.1,XM_002709715.3,XM_017338984.1
	kidney morphogenesis	8	807	138	25694	0.07848	0.251745	1.84573	GO:0060993	XM_002711085.3,XM_008253904.2,XM_008262183.2,XM_017344972.1,NM_001195723.1,XM_008253478.2,XM_008253710.2,XM_002714023.3
	endocrine system development	8	807	138	25694	0.07848	0.251745	1.84573	GO:0035270	NM_001082629.1,XM_008264376.2,XM_008262183.2,NM_001195723.1,XM_008264375.2,XM_008264378.2,XM_002715338.3,XM_002714023.3
	cellular component organization	247	807	7260	25694	0.07854	0.251745	1.08322	GO:0016043	XM_002716472.2,XM_008252341.1,XM_017349532.1,XM_008256672.2,XM_008266730.2,XM_008249449.2,XM_002717973.3,XM_002723353.3,XM_017350477.1,XM_008251476.2,XM_017345281.1,XM_017338987.1,XM_017339789.1,XM_008266731.2,XM_008251668.2,XM_008248900.2,XM_017349537.1,XM_002711085.3,XM_008254068.2,XM_008257714.2,XM_008257345.1,XM_008264750.2,XM_017338986.1,XM_008263985.2,XM_008252767.2,XM_017349538.1,XM_002718…
	protein glycosylation	17	807	366	25694	0.07929	0.253437	1.47886	GO:0006486	XM_017338354.1,XM_008258896.2,XM_002712716.3,XM_008250565.2,XM_008261259.1,XM_017338820.1,XM_017339433.1,XM_002717483.3,XM_017338821.1,XM_002717168.3,XM_008260281.2,XM_002721600.3,XM_017338819.1,XM_002722880.3,XM_008254434.2,XM_008254437.2,XM_002710745.3
	macromolecule glycosylation	17	807	366	25694	0.07929	0.253437	1.47886	GO:0043413	XM_017338354.1,XM_008258896.2,XM_002712716.3,XM_008250565.2,XM_008261259.1,XM_017338820.1,XM_017339433.1,XM_002717483.3,XM_017338821.1,XM_002717168.3,XM_008260281.2,XM_002721600.3,XM_017338819.1,XM_002722880.3,XM_008254434.2,XM_008254437.2,XM_002710745.3
	regulation of nervous system development	45	807	1144	25694	0.07931	0.253437	1.2524	GO:0051960	XM_017347856.1,XM_017348074.1,XM_002716472.2,NM_001082629.1,XM_002723353.3,XM_017338985.1,XM_017338987.1,XM_002711778.3,XM_008251668.2,XM_008253710.2,XM_017344653.1,XM_008259229.2,NM_001171398.1,XM_002712496.3,XM_008269069.2,XM_008260281.2,XM_017346952.1,XM_017350072.1,XM_017348865.1,XM_017343829.1,XM_008253478.2,XM_008266643.2,XM_002720928.3,XM_017346951.1,NM_001082664.1,XM_017340357.1,XM_008255…
	regulation of osteoblast differentiation	10	807	187	25694	0.0799	0.254803	1.70262	GO:0045667	XM_008252341.1,NM_001171398.1,NM_001195723.1,XM_017346952.1,XM_017339789.1,XM_017339790.1,XM_008253478.2,XM_008266589.1,XM_017346951.1,XM_002723927.3
	cellular response to nutrient levels	10	807	187	25694	0.0799	0.254803	1.70262	GO:0031669	XM_017341938.1,XM_008256650.2,XM_002723353.3,XM_002716186.3,XM_008257157.2,XM_002711458.3,XM_008256652.2,XM_008256648.2,XM_008251668.2,XM_008256647.2
	activation of MAPK activity	8	807	139	25694	0.08091	0.257501	1.83246	GO:0000187	XM_008249196.2,XM_002711387.3,NM_001082629.1,XM_008262183.2,XM_017350072.1,XM_017340846.1,XM_008257890.2,XM_002714023.3
	regulation of circadian rhythm	8	807	139	25694	0.08091	0.257501	1.83246	GO:0042752	XM_008256670.2,XM_008256671.2,XM_008256672.2,XM_008263985.2,XM_008256669.2,XM_008256673.2,XM_008263988.2,XM_002723842.3
	positive regulation of cellular protein metabolic process	75	807	2021	25694	0.08103	0.257621	1.18155	GO:0032270	XM_008248539.2,XM_002716591.3,XM_002723353.3,XM_008264375.2,NM_001082758.1,XM_008251668.2,XR_001795529.1,XM_017348723.1,XM_002711085.3,XM_008252270.2,XM_008264750.2,NM_001122938.1,XM_008264748.2,XM_008253478.2,XM_008266643.2,XM_008257017.2,XM_008257890.2,XM_017340315.1,XM_002710366.3,XM_002711387.3,XM_017342179.1,XM_017340061.1,XM_008255374.2,XM_002711458.3,XM_008269418.2,XM_008266642.2,XM_002720…
	vesicle transport along microtubule	4	807	50	25694	0.08183	0.259305	2.54711	GO:0047496	NM_001082758.1,XM_002713251.3,XM_008260514.2,XM_008260515.2
	metaphase plate congression	4	807	50	25694	0.08183	0.259305	2.54711	GO:0051310	XM_002715807.3,XM_008264750.2,XM_008264748.2,XM_008264751.2
	regulation of type 2 immune response	4	807	50	25694	0.08183	0.259305	2.54711	GO:0002828	XM_008266642.2,NM_001082758.1,XM_008266643.2,XM_002716500.2
	guanosine-containing compound metabolic process	6	807	93	25694	0.08189	0.259305	2.05412	GO:1901068	XM_017345358.1,XM_017346804.1,XM_008266232.2,XM_017346801.1,XM_017346802.1,XM_017346803.1
	regulation of multicellular organismal process	134	807	3795	25694	0.08315	0.26177	1.12422	GO:0051239	XM_002716472.2,XM_008252341.1,XM_017349532.1,XM_002711721.3,XM_002723353.3,XM_008264375.2,XM_017338987.1,XM_017339789.1,XM_002711778.3,XM_008251668.2,XR_001795529.1,XM_017349537.1,XM_002711085.3,XM_008253699.2,NM_001122938.1,XM_008263985.2,XM_017349538.1,XM_017349999.1,XM_017346952.1,XM_008253478.2,XM_008266643.2,XM_002720928.3,XM_002710366.3,XM_002723087.3,XM_017339377.1,XM_017347554.1,XM_002711…
	response to transition metal nanoparticle	8	807	140	25694	0.08338	0.26177	1.81937	GO:1990267	XM_017349524.1,NM_001082315.1,XM_017338985.1,XM_008254617.2,XM_017338987.1,XM_008253164.2,XM_008248341.2,XM_017338984.1
	positive regulation of cysteine-type endopeptidase activity involved in apoptotic signaling pathway	2	807	14	25694	0.08387	0.26177	4.54842	GO:2001269	XM_002720499.3,XM_002720500.3
	ribosomal large subunit assembly	2	807	14	25694	0.08387	0.26177	4.54842	GO:0000027	XM_008260560.2,XM_008260557.2
	metanephric nephron tubule development	2	807	14	25694	0.08387	0.26177	4.54842	GO:0072234	XM_008253478.2,XM_008253710.2
	positive regulation of endothelial cell differentiation	2	807	14	25694	0.08387	0.26177	4.54842	GO:0045603	XM_017341872.1,NM_001195723.1
	enteric nervous system development	2	807	14	25694	0.08387	0.26177	4.54842	GO:0048484	XM_008267274.2,XM_002709715.3
	trachea morphogenesis	2	807	14	25694	0.08387	0.26177	4.54842	GO:0060439	NM_001082629.1,NM_001195723.1
	multivesicular body sorting pathway	2	807	14	25694	0.08387	0.26177	4.54842	GO:0071985	XM_002714850.3,XM_017344617.1
	respiratory chain complex IV assembly	2	807	14	25694	0.08387	0.26177	4.54842	GO:0008535	XM_008252744.2,XM_002723888.3
	intestinal epithelial cell development	2	807	14	25694	0.08387	0.26177	4.54842	GO:0060576	XM_008259978.2,XM_002714628.3
	regulation of glomerulus development	2	807	14	25694	0.08387	0.26177	4.54842	GO:0090192	XM_002710239.3,NM_001195723.1
	negative regulation of transcription from RNA polymerase II promoter in response to stress	2	807	14	25694	0.08387	0.26177	4.54842	GO:0097201	XM_008257157.2,XM_002711458.3
	response to progesterone	3	807	31	25694	0.08392	0.26177	3.08118	GO:0032570	XM_017338987.1,XM_017338985.1,XM_017338984.1
	negative regulation of lymphocyte mediated immunity	3	807	31	25694	0.08392	0.26177	3.08118	GO:0002707	XM_008266642.2,XM_008266643.2,XM_002716500.2
	regulation of adaptive immune response	10	807	189	25694	0.0841	0.261842	1.6846	GO:0002819	XM_008253699.2,XM_002716500.2,XM_008253698.2,XM_017342360.1,XM_008266642.2,XM_002722026.3,XM_008249158.2,NM_001082758.1,XM_008266643.2,NM_001171119.1
	RNA metabolic process	61	807	1614	25694	0.08411	0.261842	1.20333	GO:0016070	XM_017349805.1,XM_008251945.1,XM_017346355.1,XM_002710035.3,XM_008256662.2,XM_008262741.2,XM_017349807.1,XM_008262746.1,XM_008265689.2,XM_008253632.2,XM_008256663.2,XM_017338050.1,XM_002711078.3,XM_008260560.2,XM_008256659.2,XM_002710743.3,XM_017349806.1,XM_008262747.1,XM_008256657.2,XM_017347664.1,XM_008251946.1,XM_008260557.2,XM_008257890.2,XM_008256665.2,XM_008262748.1,XM_008256658.2,XM_008255…
	leukocyte activation	23	807	531	25694	0.08424	0.261987	1.37909	GO:0045321	XM_008254731.2,XM_017340331.1,XM_008252341.1,XM_002713846.3,XM_008261810.2,XM_008264446.2,XM_008266642.2,XM_017339789.1,XM_002709770.3,XM_017340033.1,XM_008261808.2,XM_002711085.3,XM_008251781.1,XM_002710239.3,XM_008254255.2,XM_002723405.3,XM_002716500.2,XM_008251782.1,XM_017339790.1,XM_008266643.2,XM_008254044.1,XM_002723927.3,XM_008254254.2
	regulation of cysteine-type endopeptidase activity involved in apoptotic process	15	807	317	25694	0.08472	0.263219	1.50657	GO:0043281	XR_001795528.1,XM_017342179.1,XM_017340061.1,NM_001122938.1,XM_008251651.2,XM_017342178.1,XM_017350154.1,XM_002720499.3,XM_017350152.1,XM_008263645.2,XM_002720500.3,XM_017350150.1,XR_001795529.1,XM_017350423.1,XM_002723842.3
	positive regulation of growth	17	807	370	25694	0.08519	0.264418	1.46287	GO:0045927	XM_017347856.1,XM_017349532.1,XM_017338195.1,XM_017349534.1,XM_002723353.3,XM_017340492.1,XM_017349529.1,XM_017349531.1,XM_017349530.1,XM_017349533.1,XM_017349536.1,XM_017349537.1,XM_017349528.1,XR_001795398.1,XM_017349535.1,XM_017349538.1,XM_017349539.1
	positive regulation of muscle cell differentiation	9	807	165	25694	0.08543	0.2649	1.73667	GO:0051149	XM_008254255.2,XM_017345009.1,XM_002723353.3,XM_002714360.3,NM_001195723.1,XM_002709770.3,XM_017340033.1,XM_008251668.2,XM_008254254.2
	regulation of protein depolymerization	16	807	344	25694	0.0859	0.265606	1.48088	GO:1901879	XM_002711544.3,XM_008264751.2,XM_002720499.3,XM_002711778.3,XM_002720500.3,XM_008257345.1,XM_002715807.3,XM_017345807.1,XM_008264750.2,XM_008257341.1,XM_008264748.2,XM_017344617.1,XM_008257344.2,XM_008256509.2,XM_008253478.2,XM_008257342.1
	ion transport	57	807	1500	25694	0.08619	0.265606	1.20988	GO:0006811	XM_017341714.1,XM_008256650.2,XM_008252341.1,XM_002724315.3,XM_017345009.1,XM_002710874.2,XM_008251650.1,XM_008267559.2,XM_008251649.1,XM_017339789.1,XM_017343592.1,XM_017346575.1,XM_008256647.2,XM_017342204.1,XM_017338050.1,XM_017350906.1,XM_002718637.3,NM_001082707.1,XM_017349303.1,XM_008263985.2,XM_008254617.2,XM_017350724.1,XM_017349999.1,XM_017338060.1,XM_008256180.2,XM_017347833.1,NM_001082…
	negative regulation of neuron differentiation	11	807	215	25694	0.08622	0.265606	1.62897	GO:0045665	XM_008259229.2,NM_001171398.1,XM_002712496.3,XM_017338985.1,XM_008260281.2,XM_017338987.1,XM_017343829.1,XM_002709715.3,XM_008253710.2,XM_017338984.1,XM_008255958.2
	regulation of lamellipodium organization	4	807	51	25694	0.08623	0.265606	2.49717	GO:1902743	XM_002711085.3,XM_017338570.1,XM_008251668.2,XM_002723353.3
	negative regulation of T cell differentiation	4	807	51	25694	0.08623	0.265606	2.49717	GO:0045581	XM_008266642.2,XM_008266643.2,XM_002716500.2,NM_001195723.1
	cell differentiation in spinal cord	4	807	51	25694	0.08623	0.265606	2.49717	GO:0021515	XM_002711085.3,NM_001171405.1,XM_017344653.1,XM_002719759.3
	maintenance of location	10	807	190	25694	0.08625	0.265606	1.67573	GO:0051235	XM_017344617.1,XM_002722218.3,XM_002720499.3,XM_008253478.2,XM_002720500.3,XM_008257031.2,NM_001082664.1,XM_008262913.2,XM_002714675.3,XM_002723842.3
	methylation	21	807	479	25694	0.08743	0.268858	1.39586	GO:0032259	XM_002716478.3,XM_002716480.3,XM_008249449.2,XM_002714879.3,XR_001792392.1,XR_515319.2,XM_008249437.2,XM_008264069.2,XM_017349533.1,XM_002716479.3,XM_017349537.1,XM_017350427.1,XM_008264068.2,XM_002719251.3,XM_008249448.2,XM_002720946.3,XM_008249450.2,XM_002715894.3,XR_515321.2,XM_017346961.1,XM_008264070.2
	respiratory system development	16	807	345	25694	0.08749	0.268858	1.47659	GO:0060541	XM_002711387.3,XM_008253904.2,XM_008256672.2,NM_001082629.1,XM_008256669.2,NM_001195723.1,XM_002720063.3,XM_002714628.3,XM_002714023.3,XM_008256670.2,XM_008256671.2,XM_008262183.2,XM_008253478.2,XM_008257017.2,XM_008256673.2,XM_008251384.2
	ear morphogenesis	9	807	166	25694	0.08778	0.268858	1.72621	GO:0042471	XM_002711085.3,NM_001171398.1,XM_017338195.1,XM_017338600.1,XM_008262183.2,XM_017338495.1,XM_008250161.2,XM_017338496.1,XM_002714023.3
	regulation of smooth muscle cell proliferation	7	807	118	25694	0.08782	0.268858	1.88875	GO:0048660	XM_008264375.2,XM_008264378.2,XM_008264376.2,XM_002723353.3,XM_002715338.3,XM_008253710.2,NM_001195723.1
	positive regulation of striated muscle tissue development	7	807	118	25694	0.08782	0.268858	1.88875	GO:0045844	XM_002709770.3,XM_008254255.2,XM_017345009.1,XM_002723353.3,XM_002714360.3,NM_001195723.1,XM_008254254.2
	positive regulation of muscle organ development	7	807	118	25694	0.08782	0.268858	1.88875	GO:0048636	XM_002709770.3,XM_008254255.2,XM_017345009.1,XM_002723353.3,XM_002714360.3,NM_001195723.1,XM_008254254.2
	regulation of cell migration	40	807	1011	25694	0.08802	0.268945	1.2597	GO:0030334	XM_008251945.1,XM_002718804.3,XR_001792299.1,XM_008248786.1,XM_017341872.1,XM_002711778.3,XM_002720500.3,XM_017338496.1,XM_017346952.1,XM_017350072.1,XM_008253707.2,XM_017343829.1,XM_008251946.1,XM_008253478.2,XM_017346951.1,NM_001082664.1,XM_017345155.1,XM_017340315.1,XM_008251944.1,XM_002723483.2,XM_008253904.2,XM_008251947.1,XM_008249443.2,NM_001082679.1,NM_001195723.1,XM_017338495.1,XM_002720…
	regulation of ion transmembrane transport	23	807	534	25694	0.08802	0.268945	1.37134	GO:0034765	XM_017349524.1,XM_002723346.2,XM_008262253.2,XM_017342179.1,NM_001082735.1,XM_002723353.3,XM_017342178.1,XM_008251650.1,XM_002718991.2,XM_008251649.1,XM_008263988.2,NM_001082707.1,XM_002717483.3,XM_017349303.1,XM_002720058.3,XM_008263985.2,XM_017348865.1,XM_017349999.1,XM_008262038.2,XM_008252197.2,XM_008253478.2,XM_008257078.1,XM_017339793.1
	positive regulation of tyrosine phosphorylation of STAT protein	5	807	73	25694	0.08937	0.272294	2.18075	GO:0042531	XM_008264375.2,XM_008264378.2,XM_008264376.2,XM_002715338.3,XM_008253710.2
	negative regulation of alpha-beta T cell activation	3	807	32	25694	0.08981	0.272294	2.9849	GO:0046636	XM_008266642.2,XM_008266643.2,XM_002716500.2
	negative regulation of gliogenesis	3	807	32	25694	0.08981	0.272294	2.9849	GO:0014014	XM_002711778.3,XM_008253710.2,XM_002711458.3
	Golgi to plasma membrane protein transport	3	807	32	25694	0.08981	0.272294	2.9849	GO:0043001	XM_017347687.1,XM_017350384.1,XM_008261035.2
	regulation of axon regeneration	3	807	32	25694	0.08981	0.272294	2.9849	GO:0048679	XM_008259229.2,NM_001082629.1,XM_002712496.3
	positive regulation of muscle hypertrophy	3	807	32	25694	0.08981	0.272294	2.9849	GO:0014742	XM_002717256.3,XM_002723353.3,XM_017347554.1
	positive regulation of cardiac muscle hypertrophy	3	807	32	25694	0.08981	0.272294	2.9849	GO:0010613	XM_002717256.3,XM_002723353.3,XM_017347554.1
	negative regulation of macroautophagy	3	807	32	25694	0.08981	0.272294	2.9849	GO:0016242	XM_008264330.2,XM_008251668.2,XM_002723353.3
	cellular component organization or biogenesis	250	807	7385	25694	0.09043	0.273909	1.07782	GO:0071840	XM_002716472.2,XM_008252341.1,XM_017349532.1,XM_008256672.2,XM_008266730.2,XM_008249449.2,XM_002717973.3,XM_002723353.3,XM_017350477.1,XM_008251476.2,XM_017345281.1,XM_017338987.1,XM_017339789.1,XM_008266731.2,XM_008251668.2,XM_008248900.2,XM_017349537.1,XM_002711085.3,XM_008254068.2,XM_008257714.2,XM_008257345.1,XM_008264750.2,XM_017338986.1,XM_008263985.2,XM_008252767.2,XM_017349538.1,XM_002718…
	skeletal system morphogenesis	16	807	347	25694	0.09072	0.274054	1.46808	GO:0048705	XM_008264309.2,XM_008259259.2,XM_002711721.3,NM_001195723.1,XM_002709770.3,XM_008264308.2,XM_002715319.3,NM_001171398.1,XM_008264310.2,XM_008254255.2,XM_008256548.2,XM_002720091.3,XM_008253478.2,XM_017345794.1,XM_002708369.2,XM_008254254.2
	carbohydrate phosphorylation	4	807	52	25694	0.09074	0.274054	2.44915	GO:0046835	XM_008248588.2,XM_008248586.2,XM_008248587.2,XM_002721687.3
	regulation of cell aging	4	807	52	25694	0.09074	0.274054	2.44915	GO:0090342	XM_002711085.3,XM_008266642.2,XM_008266643.2,XM_002716500.2
	cell fate commitment	15	807	321	25694	0.09141	0.275812	1.4878	GO:0045165	XM_002711085.3,NM_001171398.1,XM_008254255.2,XM_008262183.2,NM_001195723.1,XM_008259923.2,XM_002709770.3,XM_002712803.3,XM_017350784.1,NM_001171405.1,XM_008253710.2,XM_008254254.2,XM_002723927.3,XM_002723842.3,XM_002714023.3
	positive regulation of neuron differentiation	20	807	455	25694	0.09178	0.275907	1.39951	GO:0045666	XM_017347856.1,XM_017348074.1,XM_008262932.2,NM_001082629.1,XM_002723353.3,NM_001195723.1,XM_002718991.2,XM_008266642.2,XM_017344653.1,XM_017348075.1,XM_017339262.1,XM_017338822.1,XM_017338570.1,XM_002716500.2,XM_008269069.2,XM_017350072.1,XM_008264329.2,XM_008253478.2,XM_002720928.3,XM_008266643.2
	regulation of DNA recombination	5	807	74	25694	0.09316	0.275907	2.15128	GO:0000018	XM_017342360.1,XM_008266642.2,XM_008266643.2,XM_008261877.2,XM_002716500.2
	negative regulation of programmed cell death	48	807	1247	25694	0.09318	0.275907	1.22556	GO:0043069	XM_002718875.3,XM_017349532.1,XM_008257749.2,XM_017349534.1,XM_002723353.3,XM_017342178.1,XR_001792299.1,XM_008248786.1,XM_002722024.3,NM_001082758.1,XM_017349531.1,XM_008263645.2,XM_002722652.3,XM_017349533.1,XM_017349536.1,XM_017349537.1,XM_002711085.3,XM_017349528.1,XM_017343267.1,XM_017349535.1,XM_017349538.1,XM_008257747.2,XM_017347939.1,XM_008266643.2,XM_008259379.2,XM_017345155.1,XM_017338…
	negative regulation of hematopoietic progenitor cell differentiation	2	807	15	25694	0.0932	0.275907	4.24519	GO:1901533	XM_017347651.1,XM_008253710.2
	cell-cell junction maintenance	2	807	15	25694	0.0932	0.275907	4.24519	GO:0045217	XM_002718991.2,XM_017348865.1
	cellular copper ion homeostasis	2	807	15	25694	0.0932	0.275907	4.24519	GO:0006878	XM_008252744.2,XM_002723888.3
	positive regulation of protein homooligomerization	2	807	15	25694	0.0932	0.275907	4.24519	GO:0032464	XM_008250362.1,XM_017340061.1
	response to laminar fluid shear stress	2	807	15	25694	0.0932	0.275907	4.24519	GO:0034616	XM_017347939.1,XM_002722652.3
	endothelial tube morphogenesis	2	807	15	25694	0.0932	0.275907	4.24519	GO:0061154	XM_017341872.1,NM_001195723.1
	common-partner SMAD protein phosphorylation	2	807	15	25694	0.0932	0.275907	4.24519	GO:0007182	NM_001195723.1,XM_002723842.3
	type I interferon production	2	807	15	25694	0.0932	0.275907	4.24519	GO:0032606	XM_008253699.2,XM_008253698.2
	regulation of interleukin-6 biosynthetic process	2	807	15	25694	0.0932	0.275907	4.24519	GO:0045408	XM_008251651.2,XM_002723927.3
	regulation of cell proliferation involved in kidney development	2	807	15	25694	0.0932	0.275907	4.24519	GO:1901722	XM_002710239.3,NM_001195723.1
	regulation of lymphocyte chemotaxis	2	807	15	25694	0.0932	0.275907	4.24519	GO:1901623	XM_017348890.1,XM_002718804.3
	dsRNA transport	2	807	15	25694	0.0932	0.275907	4.24519	GO:0033227	XM_017345009.1,XM_002714360.3
	positive regulation of transcription from RNA polymerase I promoter	2	807	15	25694	0.0932	0.275907	4.24519	GO:0045943	XM_008251668.2,XM_002723353.3
	membrane raft assembly	2	807	15	25694	0.0932	0.275907	4.24519	GO:0001765	XM_017345009.1,XM_002714360.3
	cell junction maintenance	2	807	15	25694	0.0932	0.275907	4.24519	GO:0034331	XM_002718991.2,XM_017348865.1
	peptidyl-lysine deacetylation	2	807	15	25694	0.0932	0.275907	4.24519	GO:0034983	XM_008257157.2,XM_002711458.3
	cardiac left ventricle morphogenesis	2	807	15	25694	0.0932	0.275907	4.24519	GO:0003214	XM_002710331.3,XM_008255296.2
	positive regulation of muscle tissue development	7	807	120	25694	0.0936	0.27657	1.85727	GO:1901863	XM_002709770.3,XM_008254255.2,XM_017345009.1,XM_002723353.3,XM_002714360.3,NM_001195723.1,XM_008254254.2
	cell redox homeostasis	7	807	120	25694	0.0936	0.27657	1.85727	GO:0045454	XM_017346804.1,XM_008266232.2,XM_017346801.1,XM_017346802.1,XM_008266835.2,XM_017346803.1,XM_002712324.3
	regulation of mRNA splicing, via spliceosome	8	807	144	25694	0.09371	0.276634	1.76883	GO:0048024	XM_017341938.1,XM_017345517.1,XM_008256650.2,XM_017345516.1,XM_008256652.2,XM_008256648.2,XM_008256647.2,XM_008264045.2
	regulation of cellular component movement	44	807	1133	25694	0.09464	0.279117	1.23646	GO:0051270	XM_008251945.1,XM_002718804.3,XR_001792299.1,XM_008248786.1,XM_017341872.1,XM_002711778.3,XM_002720500.3,XM_017338496.1,XM_017346952.1,XM_017350072.1,XM_008253707.2,XM_017343829.1,XM_008251946.1,XM_008253478.2,XM_008266643.2,XM_017346951.1,NM_001082664.1,XM_017345155.1,XM_017340315.1,XM_008251944.1,XM_002723483.2,XM_008253904.2,XM_008262253.2,XM_008251947.1,XM_008249443.2,NM_001082679.1,NM_001195…
	positive regulation of reproductive process	4	807	53	25694	0.09537	0.281006	2.40294	GO:2000243	XM_008249886.2,XM_008257157.2,XM_008264329.2,XM_002711458.3
	protein kinase B signaling	3	807	33	25694	0.09586	0.281656	2.89445	GO:0043491	XM_008254044.1,XM_008257157.2,XM_002711458.3
	regulation of transcription involved in cell fate commitment	3	807	33	25694	0.09586	0.281656	2.89445	GO:0060850	NM_001171405.1,NM_001195723.1,XM_002723927.3
	regulation of astrocyte differentiation	3	807	33	25694	0.09586	0.281656	2.89445	GO:0048710	XM_008259229.2,XM_002712496.3,XM_008253710.2
	embryonic placenta development	8	807	145	25694	0.09641	0.282743	1.75663	GO:0001892	XM_002710331.3,NM_001082629.1,XM_017349243.1,XM_002717333.3,XM_008253478.2,XM_002719190.3,XM_008255296.2,XM_002723927.3
	maintenance of protein location in cell	8	807	145	25694	0.09641	0.282743	1.75663	GO:0032507	XM_002720499.3,XM_002720500.3,XM_008253478.2,XM_008257031.2,NM_001082664.1,XM_008262913.2,XM_002714675.3,XM_002723842.3
	protein modification by small protein removal	11	807	220	25694	0.09673	0.283416	1.59195	GO:0070646	NM_001171341.1,XM_008262745.2,XM_008262741.2,XM_008262747.1,XM_008262740.2,XM_008262749.1,XM_008262746.1,XM_008262738.1,XM_017344786.1,XM_008252290.1,XM_008262748.1
	mRNA splicing, via spliceosome	15	807	325	25694	0.09843	0.28786	1.46949	GO:0000398	NM_001171341.1,XR_519600.2,XM_008262745.2,XM_008262741.2,XM_008262747.1,XM_008262740.2,XM_008262749.1,XM_017347664.1,XM_008262746.1,XM_002723613.3,XM_008262738.1,XM_017344786.1,XM_002724103.3,XM_008255797.2,XM_008262748.1
	RNA splicing, via transesterification reactions with bulged adenosine as nucleophile	15	807	325	25694	0.09843	0.28786	1.46949	GO:0000377	NM_001171341.1,XR_519600.2,XM_008262745.2,XM_008262741.2,XM_008262747.1,XM_008262740.2,XM_008262749.1,XM_017347664.1,XM_008262746.1,XM_002723613.3,XM_008262738.1,XM_017344786.1,XM_002724103.3,XM_008255797.2,XM_008262748.1
	cellular response to hypoxia	7	807	122	25694	0.09959	0.290981	1.82682	GO:0071456	XM_002716071.3,XM_002710239.3,XM_008251668.2,XM_002723353.3,XM_017345155.1,XM_008257157.2,XM_002711458.3
	salivary gland morphogenesis	4	807	54	25694	0.1001	0.292199	2.35844	GO:0007435	XM_002720063.3,XM_008253904.2,XM_008262183.2,XM_002714023.3
	RNA splicing, via transesterification reactions	15	807	326	25694	0.1002	0.292219	1.46498	GO:0000375	NM_001171341.1,XR_519600.2,XM_008262745.2,XM_008262741.2,XM_008262747.1,XM_008262740.2,XM_008262749.1,XM_017347664.1,XM_008262746.1,XM_002723613.3,XM_008262738.1,XM_017344786.1,XM_002724103.3,XM_008255797.2,XM_008262748.1
	cellular response to interleukin-1	5	807	76	25694	0.101	0.294279	2.09467	GO:0071347	XM_002721600.3,XM_002710239.3,XM_008257333.2,XM_008264329.2,XM_017350072.1
	glycosylation	17	807	380	25694	0.1012	0.294588	1.42437	GO:0070085	XM_017338354.1,XM_008258896.2,XM_002712716.3,XM_008250565.2,XM_008261259.1,XM_017338820.1,XM_017339433.1,XM_002717483.3,XM_017338821.1,XM_002717168.3,XM_008260281.2,XM_002721600.3,XM_017338819.1,XM_002722880.3,XM_008254434.2,XM_008254437.2,XM_002710745.3
	inner ear morphogenesis	8	807	147	25694	0.1019	0.295139	1.73273	GO:0042472	XM_002711085.3,XM_017338195.1,XM_017338600.1,XM_008262183.2,XM_017338495.1,XM_008250161.2,XM_017338496.1,XM_002714023.3
	female genitalia development	3	807	34	25694	0.1021	0.295139	2.80932	GO:0030540	XM_008254044.1,XM_008262183.2,XM_002714023.3
	regulation of neuron projection regeneration	3	807	34	25694	0.1021	0.295139	2.80932	GO:0070570	XM_008259229.2,NM_001082629.1,XM_002712496.3
	tongue development	3	807	34	25694	0.1021	0.295139	2.80932	GO:0043586	XM_002709770.3,XM_008254255.2,XM_008254254.2
	epithelial tube branching involved in lung morphogenesis	3	807	34	25694	0.1021	0.295139	2.80932	GO:0060441	XM_008262183.2,NM_001195723.1,XM_002714023.3
	regulation of execution phase of apoptosis	3	807	34	25694	0.1021	0.295139	2.80932	GO:1900117	XM_017350423.1,XM_008257157.2,XM_002711458.3
	regulation of striated muscle tissue development	10	807	197	25694	0.1022	0.295139	1.61619	GO:0016202	XM_008254255.2,XM_017345009.1,XM_002723353.3,XM_002710085.3,XM_008257157.2,XM_002714360.3,NM_001195723.1,XM_002711458.3,XM_002709770.3,XM_008254254.2
	response to starvation	9	807	172	25694	0.1026	0.295139	1.66599	GO:0042594	XM_017341938.1,XM_008256650.2,XM_002716186.3,XM_008257157.2,XM_002711458.3,XM_008256652.2,XM_008256648.2,XM_008256647.2,XM_008249900.2
	fibroblast growth factor receptor signaling pathway	9	807	172	25694	0.1026	0.295139	1.66599	GO:0008543	XM_017341790.1,NM_001082629.1,XM_008262183.2,XM_017341791.1,XM_017350072.1,XM_002723699.3,XM_008256361.2,XM_008256360.2,XM_002714023.3
	cellular response to decreased oxygen levels	7	807	123	25694	0.1027	0.295139	1.81197	GO:0036294	XM_002716071.3,XM_002710239.3,XM_008251668.2,XM_002723353.3,XM_017345155.1,XM_008257157.2,XM_002711458.3
	positive regulation of keratinocyte proliferation	2	807	16	25694	0.1028	0.295139	3.97986	GO:0010838	XM_008262183.2,XM_002714023.3
	optic nerve morphogenesis	2	807	16	25694	0.1028	0.295139	3.97986	GO:0021631	XM_008263985.2,XM_008263988.2
	positive regulation of transcription from RNA polymerase III promoter	2	807	16	25694	0.1028	0.295139	3.97986	GO:0045945	XM_008251668.2,XM_002723353.3
	embryonic genitalia morphogenesis	2	807	16	25694	0.1028	0.295139	3.97986	GO:0030538	XM_008262183.2,XM_002714023.3
	metanephric tubule development	2	807	16	25694	0.1028	0.295139	3.97986	GO:0072170	XM_008253478.2,XM_008253710.2
	regulation of response to wounding	23	807	545	25694	0.1029	0.295156	1.34366	GO:1903034	XM_017348074.1,NM_001082629.1,XM_017350477.1,XM_008251651.2,XM_017338495.1,XM_008266642.2,XM_002720499.3,XM_002720500.3,XM_017338496.1,XM_008259229.2,XM_017343671.1,XM_017348075.1,XM_008255466.2,XM_002712496.3,XM_008269069.2,XM_002716500.2,XM_008250416.2,XM_002722218.3,XM_008254170.2,XM_008250161.2,XM_008255465.2,XM_008266643.2,NM_001171119.1
	regulation of apoptotic process	72	807	1965	25694	0.1036	0.296892	1.16662	GO:0042981	XM_017349532.1,XM_002723353.3,XM_002718804.3,XR_001792299.1,NM_001082758.1,XM_017349531.1,XM_002722652.3,XR_001795529.1,XM_017349537.1,XM_002711085.3,NM_001122938.1,XM_008252767.2,XM_017349538.1,XM_008266643.2,XM_017342179.1,XM_017340061.1,XM_002711458.3,XM_008266642.2,XM_002720499.3,XM_017350152.1,XM_017350150.1,XM_017350423.1,XM_008252582.2,XM_017343671.1,XM_002716500.2,XM_008257751.2,XM_008257…
	sodium ion transport	8	807	148	25694	0.1047	0.299497	1.72102	GO:0006814	XM_002715422.3,NM_001082707.1,XM_008262038.2,XM_017346574.1,XM_017346575.1,XM_017346573.1,XM_017346577.1,XM_017346576.1
	columnar/cuboidal epithelial cell differentiation	10	807	198	25694	0.1047	0.299497	1.60803	GO:0002065	XM_008259978.2,XM_017350664.1,XM_017350665.1,XM_002721171.3,XM_017350662.1,NM_001195723.1,XM_017350663.1,XM_017350666.1,XM_008253710.2,XM_002714628.3
	protein homooligomerization	14	807	302	25694	0.1049	0.299796	1.47598	GO:0051260	XM_008266730.2,XM_002720058.3,XM_017345009.1,XM_008263985.2,XM_002714360.3,XM_008266729.2,XM_008266731.2,XM_017347034.1,XM_008256128.2,XM_002718720.3,XM_017339793.1,XM_002717773.3,XM_017348587.1,XM_008263988.2
	positive regulation of epithelial cell differentiation	5	807	77	25694	0.105	0.299809	2.06746	GO:0030858	XM_002718440.3,XM_017341872.1,XM_017343267.1,XM_008259379.2,NM_001195723.1
	regulation of mRNA processing	10	807	199	25694	0.1071	0.30525	1.59995	GO:0050684	XM_017341938.1,XM_017345517.1,XM_008256650.2,XR_519600.2,XM_017345516.1,XM_008256652.2,XM_008255797.2,XM_008256648.2,XM_008256647.2,XM_008264045.2
	regulation of muscle organ development	10	807	199	25694	0.1071	0.30525	1.59995	GO:0048634	XM_008254255.2,XM_017345009.1,XM_002723353.3,XM_002710085.3,XM_008257157.2,XM_002714360.3,NM_001195723.1,XM_002711458.3,XM_002709770.3,XM_008254254.2
	mesonephros development	8	807	149	25694	0.1076	0.306396	1.70947	GO:0001823	XM_002711085.3,XM_008253904.2,XM_008262183.2,XM_017344972.1,NM_001195723.1,XM_017347939.1,XM_008253478.2,XM_002714023.3
	regulation of protein complex disassembly	16	807	357	25694	0.108	0.307257	1.42695	GO:0043244	XM_002711544.3,XM_008264751.2,XM_002720499.3,XM_002711778.3,XM_002720500.3,XM_008257345.1,XM_002715807.3,XM_017345807.1,XM_008264750.2,XM_008257341.1,XM_008264748.2,XM_017344617.1,XM_008257344.2,XM_008256509.2,XM_008253478.2,XM_008257342.1
	regulation of meiotic nuclear division	3	807	35	25694	0.1084	0.307597	2.72905	GO:0040020	XM_008249886.2,XM_008257157.2,XM_002711458.3
	phosphatidylinositol-mediated signaling	6	807	101	25694	0.1086	0.307597	1.89142	GO:0048015	XR_001792299.1,XM_008248786.1,XM_002712507.3,XM_008257157.2,XM_017343167.1,XM_002711458.3
	regulation of gliogenesis	7	807	125	25694	0.109	0.307597	1.78298	GO:0014013	XM_008259229.2,XM_002711778.3,XM_008251668.2,XM_002712496.3,XM_002723353.3,XM_008253710.2,XM_002711458.3
	microtubule cytoskeleton organization	26	807	633	25694	0.109	0.307597	1.30776	GO:0000226	XM_017347866.1,XM_008261008.2,XM_008262932.2,XM_008263564.2,XM_017349414.1,XM_017350477.1,XM_008264751.2,NM_001082758.1,XM_002714023.3,XM_017343991.1,XM_008263565.2,XM_008263562.2,XM_017343990.1,XM_017345807.1,XM_002715807.3,XM_008264750.2,XM_008262183.2,XM_008263563.2,XM_008264748.2,XM_017344617.1,XM_008263560.2,XM_008256509.2,XM_017349415.1,XM_017345139.1,XM_008253945.2,XM_002723845.3
	purine nucleoside triphosphate biosynthetic process	5	807	78	25694	0.1091	0.307597	2.04096	GO:0009145	XM_017346804.1,XM_008266232.2,XM_017346801.1,XM_017346802.1,XM_017346803.1
	regulation of morphogenesis of a branching structure	5	807	78	25694	0.1091	0.307597	2.04096	GO:0060688	XM_017349395.1,XM_017349396.1,XM_008262183.2,NM_001195723.1,XM_002714023.3
	sensory perception of pain	5	807	78	25694	0.1091	0.307597	2.04096	GO:0019233	XM_002718991.2,XM_008263985.2,XM_008263988.2,XM_008264329.2,XM_017348865.1
	purine ribonucleoside triphosphate biosynthetic process	5	807	78	25694	0.1091	0.307597	2.04096	GO:0009206	XM_017346804.1,XM_008266232.2,XM_017346801.1,XM_017346802.1,XM_017346803.1
	cellular response to heat	5	807	78	25694	0.1091	0.307597	2.04096	GO:0034605	XM_017341714.1,XM_017341715.1,XM_008256180.2,XM_008256181.2,XM_002712716.3
	pyrimidine nucleotide metabolic process	5	807	78	25694	0.1091	0.307597	2.04096	GO:0006220	XM_017346804.1,XM_008266232.2,XM_017346801.1,XM_017346802.1,XM_017346803.1
	negative regulation of epithelial cell proliferation	10	807	200	25694	0.1096	0.30873	1.59195	GO:0050680	XM_017338195.1,XR_001795528.1,NM_001122938.1,NM_001195723.1,XM_017350154.1,XM_017350072.1,XM_017350152.1,XM_017341872.1,XM_017350150.1,XR_001795529.1
	regulation of myeloid leukocyte mediated immunity	4	807	56	25694	0.1099	0.30902	2.27421	GO:0002886	XM_008254170.2,XM_008250161.2,XM_017338496.1,XM_017338495.1
	regulation of alpha-beta T cell differentiation	4	807	56	25694	0.1099	0.30902	2.27421	GO:0046637	XM_008266642.2,NM_001082758.1,XM_008266643.2,XM_002716500.2
	maintenance of protein location	8	807	150	25694	0.1105	0.310151	1.69808	GO:0045185	XM_002720499.3,XM_002720500.3,XM_008253478.2,XM_008257031.2,NM_001082664.1,XM_008262913.2,XM_002714675.3,XM_002723842.3
	regulation of T cell differentiation	8	807	150	25694	0.1105	0.310151	1.69808	GO:0045580	XM_008254255.2,XM_002716500.2,NM_001195723.1,XM_008266642.2,XM_002709770.3,NM_001082758.1,XM_008266643.2,XM_008254254.2
	fatty acid metabolic process	14	807	305	25694	0.1109	0.310996	1.46146	GO:0006631	XM_017346301.1,XM_017340888.1,XM_008254750.2,XM_008254745.2,XM_008254755.2,XM_017340065.1,XM_017340887.1,XM_008254747.2,XM_002721592.3,XM_017340889.1,XM_008254751.2,XM_008254748.2,XM_008254749.2,XM_008254752.2
	transmembrane receptor protein tyrosine kinase signaling pathway	28	807	691	25694	0.1113	0.311588	1.29014	GO:0007169	XM_017342580.1,XM_002716472.2,XM_017341790.1,XM_008267078.1,NM_001082629.1,XM_002711458.3,XM_017338495.1,XR_001792299.1,XM_008248786.1,XM_002723699.3,XM_017344399.1,NM_001082758.1,XM_017340846.1,XM_017338496.1,XM_002714023.3,XM_008259229.2,XM_008249196.2,XM_002712496.3,XM_008262183.2,XM_008257157.2,XM_017341791.1,XM_017350072.1,XM_008250161.2,XM_008253478.2,XM_002711390.3,XM_008256361.2,XM_017345…
	positive regulation of stress-activated MAPK cascade	10	807	201	25694	0.1121	0.311588	1.58403	GO:0032874	XM_008259229.2,XR_001795528.1,XM_002712496.3,NM_001122938.1,XM_017350154.1,XM_017350072.1,XM_017350152.1,XM_017350150.1,XM_008257890.2,XR_001795529.1
	regulation of skeletal muscle tissue development	6	807	102	25694	0.1122	0.311588	1.87288	GO:0048641	XM_002709770.3,XM_008254255.2,XM_017345009.1,XM_002710085.3,XM_002714360.3,XM_008254254.2
	glycoprotein biosynthetic process	19	807	441	25694	0.1124	0.311588	1.37174	GO:0009101	XM_017338354.1,XM_008258896.2,XM_002712716.3,XM_008250565.2,XM_008261259.1,XM_017338820.1,XM_017339433.1,XM_002717483.3,XM_017338821.1,XM_002717168.3,XM_008260281.2,XM_008260554.2,XM_002721600.3,XM_017342406.1,XM_017338819.1,XM_002722880.3,XM_008254434.2,XM_008254437.2,XM_002710745.3
	regulation of microtubule cytoskeleton organization	19	807	441	25694	0.1124	0.311588	1.37174	GO:0070507	XM_002711544.3,XM_017350477.1,XM_008264751.2,XM_002711458.3,XM_002711778.3,XM_008257345.1,XM_008257714.2,XM_017345807.1,XM_002715807.3,XM_008264750.2,XM_008251987.2,XM_008257341.1,XM_008264748.2,XM_017344617.1,XM_008257344.2,XM_008257157.2,XM_008256509.2,XM_008253478.2,XM_008257342.1
	positive regulation of peptidyl-tyrosine phosphorylation	12	807	253	25694	0.1126	0.311588	1.51015	GO:0050731	XM_008249196.2,XM_017345807.1,XM_008264376.2,XM_002723353.3,XM_008262183.2,XM_008264375.2,XM_008264378.2,XM_008251668.2,XM_017345155.1,XM_008253710.2,XM_002715338.3,XM_002714023.3
	nuclear mRNA surveillance	2	807	17	25694	0.1127	0.311588	3.74575	GO:0071028	XM_017342360.1,XM_017340492.1
	protein autoprocessing	2	807	17	25694	0.1127	0.311588	3.74575	GO:0016540	XM_008255465.2,XM_008255466.2
	Type II pneumocyte differentiation	2	807	17	25694	0.1127	0.311588	3.74575	GO:0060510	XM_008262183.2,XM_002714023.3
	copper ion transport	2	807	17	25694	0.1127	0.311588	3.74575	GO:0006825	XM_008252744.2,XM_002723888.3
	positive regulation of CREB transcription factor activity	2	807	17	25694	0.1127	0.311588	3.74575	GO:0032793	XM_008253478.2,XM_017345155.1
	membrane hyperpolarization	2	807	17	25694	0.1127	0.311588	3.74575	GO:0060081	NM_001082758.1,XM_008257078.1
	cytochrome complex assembly	2	807	17	25694	0.1127	0.311588	3.74575	GO:0017004	XM_008252744.2,XM_002723888.3
	metanephric nephron epithelium development	2	807	17	25694	0.1127	0.311588	3.74575	GO:0072243	XM_008253478.2,XM_008253710.2
	nuclear RNA surveillance	2	807	17	25694	0.1127	0.311588	3.74575	GO:0071027	XM_017342360.1,XM_017340492.1
	regulation of respiratory system process	2	807	17	25694	0.1127	0.311588	3.74575	GO:0044065	XM_002718991.2,XM_017348865.1
	negative regulation of gene expression	79	807	2186	25694	0.1129	0.311866	1.15063	GO:0010629	XM_002723915.3,XM_008252341.1,XM_017349532.1,XM_008256672.2,XM_002711721.3,XM_017339789.1,XM_017349531.1,XR_001795529.1,XM_017349537.1,XM_008257322.2,XM_008256670.2,NM_001122938.1,XM_017349538.1,XM_008266643.2,XM_017340006.1,XM_002710366.3,XM_008255958.2,XM_002711068.3,XM_008259259.2,XM_017342179.1,XM_008255374.2,XM_002711458.3,XM_002718440.3,XM_008266642.2,XM_017350152.1,XM_017350150.1,XM_008256…
	ventricular septum development	5	807	79	25694	0.1133	0.312696	2.01512	GO:0003281	XM_017339789.1,XM_008252341.1,XM_017339790.1,XM_002717333.3,XM_017347939.1
	cellular response to starvation	8	807	151	25694	0.1135	0.312973	1.68683	GO:0009267	XM_017341938.1,XM_008256650.2,XM_002716186.3,XM_008257157.2,XM_002711458.3,XM_008256652.2,XM_008256648.2,XM_008256647.2
	aerobic respiration	4	807	57	25694	0.1149	0.314895	2.23431	GO:0009060	XM_008248341.2,XM_008253164.2,NM_001082315.1,XM_017339216.1
	trabecula morphogenesis	4	807	57	25694	0.1149	0.314895	2.23431	GO:0061383	XM_017339789.1,XM_008252341.1,XM_017339790.1,XM_002717333.3
	regulation of hormone metabolic process	4	807	57	25694	0.1149	0.314895	2.23431	GO:0032350	XM_017348075.1,XM_017348074.1,XM_017338195.1,XM_008269069.2
	salivary gland development	4	807	57	25694	0.1149	0.314895	2.23431	GO:0007431	XM_002720063.3,XM_008253904.2,XM_008262183.2,XM_002714023.3
	regulation of retinoic acid receptor signaling pathway	3	807	36	25694	0.115	0.314895	2.65324	GO:0048385	XM_002709770.3,XM_008254255.2,XM_008254254.2
	peptidyl-glutamic acid modification	3	807	36	25694	0.115	0.314895	2.65324	GO:0018200	XM_017338315.1,XM_017349415.1,XM_017349414.1
	myeloid dendritic cell differentiation	3	807	36	25694	0.115	0.314895	2.65324	GO:0043011	XM_008251782.1,XM_008251781.1,XM_002723405.3
	branch elongation of an epithelium	3	807	36	25694	0.115	0.314895	2.65324	GO:0060602	XM_008262183.2,NM_001195723.1,XM_002714023.3
	inositol lipid-mediated signaling	6	807	103	25694	0.1158	0.316809	1.85469	GO:0048017	XR_001792299.1,XM_008248786.1,XM_002712507.3,XM_008257157.2,XM_017343167.1,XM_002711458.3
	regulation of transmembrane transport	23	807	554	25694	0.1161	0.317354	1.32183	GO:0034762	XM_017349524.1,XM_002723346.2,XM_008262253.2,XM_017342179.1,NM_001082735.1,XM_002723353.3,XM_017342178.1,XM_008251650.1,XM_002718991.2,XM_008251649.1,XM_008263988.2,NM_001082707.1,XM_002717483.3,XM_017349303.1,XM_002720058.3,XM_008263985.2,XM_017348865.1,XM_017349999.1,XM_008262038.2,XM_008252197.2,XM_008253478.2,XM_008257078.1,XM_017339793.1
	regulation of small GTPase mediated signal transduction	18	807	416	25694	0.1165	0.31817	1.37765	GO:0051056	XM_017340331.1,XM_017345009.1,XM_002714360.3,XM_017338495.1,XM_017339706.1,XM_008266642.2,XM_017350423.1,XM_017338496.1,XM_002714023.3,XM_017338822.1,XM_017345807.1,XM_008262183.2,XM_002716500.2,XM_017350072.1,XM_017341776.1,XM_008250161.2,XM_008266643.2,XM_002722335.3
	regulation of muscle tissue development	10	807	203	25694	0.1172	0.319248	1.56842	GO:1901861	XM_008254255.2,XM_017345009.1,XM_002723353.3,XM_002710085.3,XM_008257157.2,XM_002714360.3,NM_001195723.1,XM_002711458.3,XM_002709770.3,XM_008254254.2
	regulation of cell communication	150	807	4348	25694	0.1172	0.319248	1.0984	GO:0010646	XM_008248539.2,XM_002711721.3,XM_002723353.3,XM_017340702.1,XM_008264375.2,XM_008251668.2,XR_001795529.1,XM_002711085.3,XM_008253699.2,XM_017340698.1,NM_001122938.1,XM_017340704.1,XM_017346952.1,XM_008253478.2,XM_008266643.2,XM_002716339.3,XM_008257890.2,XM_002710366.3,XM_017340331.1,NM_001082679.1,XM_017338495.1,XM_002718991.2,XM_008266642.2,XM_002720499.3,XM_008266589.1,XM_008257751.2,XM_002716…
	positive regulation of stress-activated protein kinase signaling cascade	10	807	203	25694	0.1172	0.319248	1.56842	GO:0070304	XM_008259229.2,XR_001795528.1,XM_002712496.3,NM_001122938.1,XM_017350154.1,XM_017350072.1,XM_017350152.1,XM_017350150.1,XM_008257890.2,XR_001795529.1
	regulation of cytokine production involved in immune response	5	807	80	25694	0.1175	0.31951	1.98993	GO:0002718	XM_002722218.3,XM_008266642.2,NM_001082758.1,XM_008266643.2,XM_002716500.2
	regulation of mRNA metabolic process	11	807	229	25694	0.1175	0.31951	1.52938	GO:1903311	XM_017341938.1,XM_008254731.2,XM_017345517.1,XM_008256650.2,XR_519600.2,XM_017345516.1,XM_008256652.2,XM_008255797.2,XM_008256648.2,XM_008264045.2,XM_008256647.2
	endoderm development	7	807	128	25694	0.1188	0.322487	1.74119	GO:0007492	XM_017341790.1,XM_002720091.3,XM_017347651.1,XM_008256361.2,XM_008256360.2,XM_017341791.1,XM_002710745.3
	RNA modification	9	807	178	25694	0.1188	0.322487	1.60983	GO:0009451	XM_008251944.1,XM_008251945.1,XM_002723483.2,XM_017350803.1,XM_008251947.1,XM_002719251.3,XM_008251946.1,XM_008251942.1,XM_008251943.2
	regulation of programmed cell death	72	807	1985	25694	0.1194	0.323818	1.15486	GO:0043067	XM_017349532.1,XM_002723353.3,XM_002718804.3,XR_001792299.1,NM_001082758.1,XM_017349531.1,XM_002722652.3,XR_001795529.1,XM_017349537.1,XM_002711085.3,NM_001122938.1,XM_008252767.2,XM_017349538.1,XM_008266643.2,XM_017342179.1,XM_017340061.1,XM_002711458.3,XM_008266642.2,XM_002720499.3,XM_017350152.1,XM_017350150.1,XM_017350423.1,XM_008252582.2,XM_017343671.1,XM_002716500.2,XM_008257751.2,XM_008257…
	histone methylation	8	807	153	25694	0.1195	0.323818	1.66478	GO:0016571	XM_008249449.2,XM_008249448.2,XM_002714879.3,XM_008249437.2,XR_515319.2,XR_001792392.1,XM_008249450.2,XR_515321.2
	actin filament-based movement	6	807	104	25694	0.1196	0.323818	1.83686	GO:0030048	XM_002718242.3,XM_017348294.1,XM_017348293.1,XM_008257031.2,XM_017348292.1,XM_002718243.3
	negative regulation of stem cell differentiation	4	807	58	25694	0.1201	0.324891	2.19579	GO:2000737	XM_008254731.2,XM_017338195.1,XM_008253710.2,XM_017350072.1
	negative regulation of transferase activity	17	807	391	25694	0.1208	0.326503	1.3843	GO:0051348	XM_008251944.1,XM_008251945.1,XM_002723483.2,XM_002710752.3,XM_008251947.1,NM_001195723.1,XR_001792299.1,XM_008259923.2,XM_008248786.1,XM_002722652.3,XM_008251942.1,XM_017350072.1,XM_008251946.1,XM_002712803.3,NM_001082664.1,XM_008251943.2,XM_002723842.3
	positive regulation of lamellipodium organization	3	807	37	25694	0.1216	0.328383	2.58153	GO:1902745	XM_002711085.3,XM_008251668.2,XM_002723353.3
	negative regulation of autophagy	5	807	81	25694	0.1218	0.32864	1.96536	GO:0010507	XM_008264330.2,XM_008251668.2,XM_002723353.3,XM_008257157.2,XM_002711458.3
	vascular endothelial growth factor signaling pathway	2	807	18	25694	0.1228	0.329356	3.53766	GO:0038084	XM_008253478.2,XM_017345155.1
	ncRNA 3'-end processing	2	807	18	25694	0.1228	0.329356	3.53766	GO:0043628	XM_017342360.1,XM_017340492.1
	negative regulation of dendrite morphogenesis	2	807	18	25694	0.1228	0.329356	3.53766	GO:0050774	XM_002709715.3,XM_008260281.2
	response to type I interferon	2	807	18	25694	0.1228	0.329356	3.53766	GO:0034340	XM_002710239.3,XM_017340462.1
	regulation of RNA polymerase II regulatory region sequence-specific DNA binding	2	807	18	25694	0.1228	0.329356	3.53766	GO:1903025	XM_002710331.3,XM_008255296.2
	dorsal spinal cord development	2	807	18	25694	0.1228	0.329356	3.53766	GO:0021516	XM_002711085.3,XM_002719759.3
	regulation of podosome assembly	2	807	18	25694	0.1228	0.329356	3.53766	GO:0071801	XM_002720499.3,XM_002720500.3
	regulation of peptidyl-tyrosine phosphorylation	15	807	338	25694	0.1235	0.33095	1.41297	GO:0050730	XM_008249196.2,XM_017345807.1,XM_008264376.2,XM_002723353.3,XM_008262183.2,XM_002718804.3,XM_008264375.2,NM_001082758.1,XM_008264378.2,XM_017348890.1,XM_008251668.2,XM_017345155.1,XM_002715338.3,XM_008253710.2,XM_002714023.3
	regulation of cell motility	40	807	1046	25694	0.1246	0.333613	1.21755	GO:2000145	XM_008251945.1,XM_002718804.3,XR_001792299.1,XM_008248786.1,XM_017341872.1,XM_002711778.3,XM_002720500.3,XM_017338496.1,XM_017346952.1,XM_017350072.1,XM_008253707.2,XM_017343829.1,XM_008251946.1,XM_008253478.2,XM_017346951.1,NM_001082664.1,XM_017345155.1,XM_017340315.1,XM_008251944.1,XM_002723483.2,XM_008253904.2,XM_008251947.1,XM_008249443.2,NM_001082679.1,NM_001195723.1,XM_017338495.1,XM_002720…
	organ formation	4	807	59	25694	0.1253	0.334916	2.15857	GO:0048645	NM_001082629.1,XM_008262183.2,NM_001195723.1,XM_002714023.3
	negative regulation of lymphocyte differentiation	4	807	59	25694	0.1253	0.334916	2.15857	GO:0045620	XM_008266642.2,XM_008266643.2,XM_002716500.2,NM_001195723.1
	vacuolar transport	14	807	312	25694	0.1255	0.335165	1.42867	GO:0007034	XM_008260393.2,XM_008252636.2,XM_017341790.1,XM_002717973.3,XM_008264446.2,XM_017341791.1,XM_002711064.3,XM_008264447.2,XM_017339073.1,XM_008253204.2,XM_008256361.2,NM_001082664.1,XM_002717773.3,XM_008256360.2
	regulation of dendrite development	9	807	181	25694	0.1274	0.339661	1.58315	GO:0050773	XM_008259229.2,XM_008262932.2,XM_002712496.3,XM_002723353.3,XM_008260281.2,XM_017350072.1,XM_002718991.2,XM_002709715.3,XM_017340357.1
	digestive tract development	9	807	181	25694	0.1274	0.339661	1.58315	GO:0048565	XM_008259978.2,XM_002716472.2,XM_008262183.2,XM_017344972.1,NM_001195723.1,XM_017347651.1,XM_008253478.2,XM_002714628.3,XM_002714023.3
	response to endogenous stimulus	59	807	1608	25694	0.1283	0.340303	1.16822	GO:0009719	XM_008256650.2,XM_017341790.1,NM_001082629.1,XM_008249449.2,XM_002723353.3,XM_017338985.1,XM_017338987.1,XR_515319.2,XM_002723699.3,NM_001082758.1,XM_017341872.1,XM_008251668.2,XM_002722652.3,XM_008256647.2,XM_002721592.3,XM_002712038.3,XM_002711085.3,NM_001082707.1,XM_002710743.3,XM_002710239.3,XM_017346952.1,XM_017350072.1,XM_017347939.1,XM_008249450.2,XM_008257017.2,XM_017346951.1,XR_515321.2,…
	programmed necrotic cell death	3	807	38	25694	0.1284	0.340303	2.5136	GO:0097300	XM_017340065.1,XM_008257157.2,XM_002711458.3
	regulation of necrotic cell death	3	807	38	25694	0.1284	0.340303	2.5136	GO:0010939	XM_017343671.1,XM_008262123.2,XM_002708583.3
	regulation of lymphocyte migration	3	807	38	25694	0.1284	0.340303	2.5136	GO:2000401	XM_002716843.3,XM_017348890.1,XM_002718804.3
	necrotic cell death	3	807	38	25694	0.1284	0.340303	2.5136	GO:0070265	XM_017340065.1,XM_008257157.2,XM_002711458.3
	regulation of humoral immune response	3	807	38	25694	0.1284	0.340303	2.5136	GO:0002920	XM_002722026.3,XM_008249158.2,NM_001171119.1
	negative regulation of B cell activation	3	807	38	25694	0.1284	0.340303	2.5136	GO:0050869	XM_008266642.2,XM_008266643.2,XM_002716500.2
	regulation of striated muscle cell differentiation	8	807	156	25694	0.1288	0.34072	1.63276	GO:0051153	XM_008254255.2,XM_017345009.1,XM_002723353.3,XM_002714360.3,NM_001195723.1,XM_002709770.3,XM_008251668.2,XM_008254254.2
	connective tissue development	12	807	260	25694	0.1289	0.34072	1.46949	GO:0061448	XM_008264309.2,XM_002710331.3,XM_008259259.2,XM_002713385.3,XM_008264310.2,NM_001195723.1,XM_008253478.2,XM_017345794.1,XM_008255296.2,XM_008253710.2,XM_008264308.2,XM_002715319.3
	positive regulation of protein metabolic process	78	807	2176	25694	0.1289	0.34072	1.14128	GO:0051247	XM_008248539.2,XM_002716591.3,XM_002723353.3,XM_008264375.2,NM_001082758.1,XM_008251668.2,XM_002722652.3,XR_001795529.1,XM_017348723.1,XM_002711085.3,XM_008252270.2,XM_008264750.2,NM_001122938.1,XM_008264748.2,XM_008253478.2,XM_008266643.2,XM_008257017.2,XM_008257890.2,XM_017340315.1,XM_002710366.3,XM_002711387.3,XM_017342179.1,XM_017340061.1,XM_008255374.2,XM_002711458.3,XM_008269418.2,XM_008266…
	positive regulation of chemotaxis	7	807	131	25694	0.1291	0.34072	1.70132	GO:0050921	XM_008253478.2,XM_017348890.1,XM_008262183.2,XM_017345155.1,XM_002718804.3,NM_001082679.1,XM_002714023.3
	positive regulation of leukocyte mediated immunity	7	807	131	25694	0.1291	0.34072	1.70132	GO:0002705	XM_017342360.1,XM_008254170.2,XM_002722026.3,XM_017340331.1,NM_001082758.1,XM_008249158.2,NM_001171119.1
	regulation of ion transport	29	807	733	25694	0.13	0.342807	1.25966	GO:0043269	XM_017349524.1,XM_002723346.2,XM_008262253.2,XM_017342179.1,NM_001082735.1,XM_002723353.3,XM_017342178.1,XM_008251650.1,XM_017347554.1,XM_002718991.2,XM_008251649.1,XM_002717256.3,XM_008263988.2,NM_001082707.1,XM_017349303.1,XM_002717483.3,XM_002720058.3,XM_008263985.2,XM_008252197.2,XM_017348865.1,XM_008264329.2,XM_017349999.1,XM_008262038.2,XM_008254170.2,XM_002723516.3,XM_008253478.2,XM_017339…
	regulation of cell killing	4	807	60	25694	0.1307	0.344363	2.12259	GO:0031341	XM_002722026.3,XM_017340331.1,XM_008249158.2,XM_017340061.1
	regulation of cysteine-type endopeptidase activity	15	807	342	25694	0.1318	0.345751	1.39644	GO:2000116	XR_001795528.1,XM_017342179.1,XM_017340061.1,NM_001122938.1,XM_008251651.2,XM_017342178.1,XM_017350154.1,XM_002720499.3,XM_017350152.1,XM_008263645.2,XM_002720500.3,XM_017350150.1,XR_001795529.1,XM_017350423.1,XM_002723842.3
	positive regulation of cell cycle	19	807	452	25694	0.1318	0.345751	1.33836	GO:0045787	XM_017340061.1,XM_008264751.2,XM_002711458.3,XM_017340184.1,XM_008249886.2,XM_017344653.1,XM_002714023.3,XM_002715807.3,XM_008264750.2,XM_017342564.1,XM_008262183.2,XM_008264748.2,XM_008257157.2,XM_017350072.1,XM_002716249.3,XM_008256509.2,XM_008253478.2,XM_008252290.1,XM_002723842.3
	response to estrogen	7	807	132	25694	0.1326	0.345751	1.68843	GO:0043627	XR_001792392.1,XR_515319.2,XM_017347939.1,XM_008249450.2,XM_008249449.2,XR_515321.2,XM_008249448.2
	layer formation in cerebral cortex	2	807	19	25694	0.1331	0.345751	3.35146	GO:0021819	XM_002711778.3,XM_017350072.1
	gephyrin clustering involved in postsynaptic density assembly	2	807	19	25694	0.1331	0.345751	3.35146	GO:0097116	XM_002718991.2,XM_017348865.1
	regulation of nuclear-transcribed mRNA catabolic process, nonsense-mediated decay	2	807	19	25694	0.1331	0.345751	3.35146	GO:2000622	XR_519600.2,XM_008255797.2
	negative regulation of nuclear-transcribed mRNA catabolic process, nonsense-mediated decay	2	807	19	25694	0.1331	0.345751	3.35146	GO:2000623	XR_519600.2,XM_008255797.2
	regulation of nuclear-transcribed mRNA poly(A) tail shortening	2	807	19	25694	0.1331	0.345751	3.35146	GO:0060211	XR_519600.2,XM_008255797.2
	copper ion homeostasis	2	807	19	25694	0.1331	0.345751	3.35146	GO:0055070	XM_008252744.2,XM_002723888.3
	labyrinthine layer blood vessel development	2	807	19	25694	0.1331	0.345751	3.35146	GO:0060716	XM_017349243.1,XM_002719190.3
	collecting duct development	2	807	19	25694	0.1331	0.345751	3.35146	GO:0072044	XM_008253478.2,NM_001195723.1
	negative regulation of transcription regulatory region DNA binding	2	807	19	25694	0.1331	0.345751	3.35146	GO:2000678	XM_002710331.3,XM_008255296.2
	positive regulation of toll-like receptor 3 signaling pathway	2	807	19	25694	0.1331	0.345751	3.35146	GO:0034141	XM_017345009.1,XM_002714360.3
	lung saccule development	2	807	19	25694	0.1331	0.345751	3.35146	GO:0060430	XM_008262183.2,XM_002714023.3
	autophagosome maturation	2	807	19	25694	0.1331	0.345751	3.35146	GO:0097352	XM_008254170.2,XM_017344617.1
	negative regulation of protein ubiquitination involved in ubiquitin-dependent protein catabolic process	2	807	19	25694	0.1331	0.345751	3.35146	GO:2000059	XM_002711085.3,XM_002723842.3
	positive regulation of nuclear-transcribed mRNA poly(A) tail shortening	2	807	19	25694	0.1331	0.345751	3.35146	GO:0060213	XR_519600.2,XM_008255797.2
	regulation of nuclear division	11	807	236	25694	0.1353	0.3497	1.48402	GO:0051783	XM_008262932.2,XM_017342564.1,XM_008257157.2,NM_001195723.1,XM_002716249.3,XM_002711458.3,XM_008252639.2,XM_008256509.2,XM_017345139.1,XM_008249886.2,XM_008252582.2
	peptidyl-lysine methylation	8	807	158	25694	0.1353	0.3497	1.6121	GO:0018022	XM_008249449.2,XM_008249448.2,XM_002714879.3,XM_008249437.2,XR_515319.2,XR_001792392.1,XM_008249450.2,XR_515321.2
	Schwann cell development	3	807	39	25694	0.1354	0.3497	2.44915	GO:0014044	XM_002720091.3,XM_008257157.2,XM_002711458.3
	positive regulation of acute inflammatory response	3	807	39	25694	0.1354	0.3497	2.44915	GO:0002675	XM_002722218.3,XM_008255465.2,XM_008255466.2
	regulation of hair cycle	3	807	39	25694	0.1354	0.3497	2.44915	GO:0042634	XM_017339789.1,XM_008252341.1,XM_017339790.1
	negative regulation of GTPase activity	3	807	39	25694	0.1354	0.3497	2.44915	GO:0034260	XM_017338570.1,XM_002715571.3,XM_017350072.1
	epithelial cell apoptotic process	3	807	39	25694	0.1354	0.3497	2.44915	GO:1904019	XM_002720499.3,XM_002720500.3,XM_017350072.1
	monocarboxylic acid metabolic process	21	807	510	25694	0.1358	0.350037	1.31101	GO:0032787	XM_017346301.1,XM_008252821.2,XM_008254755.2,XM_017340065.1,XM_002709770.3,XM_017346968.1,XM_008254747.2,XM_002721592.3,XM_017340889.1,XM_008254751.2,XM_008254752.2,XM_017340888.1,XM_008254255.2,XM_008254750.2,XM_008254745.2,XM_008260554.2,XM_017340887.1,XM_002717333.3,XM_008254748.2,XM_008254749.2,XM_008254254.2
	receptor metabolic process	7	807	133	25694	0.1361	0.350037	1.67573	GO:0043112	XM_017341790.1,XM_008256361.2,XM_002716186.3,XM_008256360.2,XM_017344617.1,XM_017341791.1,XM_008261035.2
	vesicle cytoskeletal trafficking	4	807	61	25694	0.1361	0.350037	2.0878	GO:0099518	NM_001082758.1,XM_002713251.3,XM_008260514.2,XM_008260515.2
	cellular response to oxygen levels	7	807	133	25694	0.1361	0.350037	1.67573	GO:0071453	XM_002716071.3,XM_002710239.3,XM_008251668.2,XM_002723353.3,XM_017345155.1,XM_008257157.2,XM_002711458.3
	digestive system process	4	807	61	25694	0.1361	0.350037	2.0878	GO:0022600	XM_008248341.2,XM_008253164.2,NM_001082315.1,XM_008252197.2
	proteasome-mediated ubiquitin-dependent protein catabolic process	15	807	344	25694	0.1362	0.350037	1.38832	GO:0043161	XM_017338354.1,XM_017343671.1,XM_008257749.2,XM_008251987.2,XM_008257751.2,XM_008257753.2,XM_017342471.1,XM_002712324.3,XM_008257747.2,XM_002718195.3,XM_008257750.2,XM_008257748.2,XM_002711763.3,XM_002723087.3,XM_002723842.3
	negative regulation of multi-organism process	11	807	237	25694	0.1379	0.354116	1.47776	GO:0043901	XM_008266413.2,XM_017340462.1,XM_008257157.2,XM_002711458.3,XM_002720499.3,XM_008253632.2,XM_002708159.3,XM_002720500.3,XM_002716339.3,XM_002723842.3,NM_001171119.1
	positive regulation of protein serine/threonine kinase activity	17	807	400	25694	0.1384	0.35511	1.35315	GO:0071902	XM_002711387.3,NM_001082629.1,XM_008264751.2,XM_017340846.1,XM_002714023.3,XM_008259229.2,XM_002715807.3,XM_008249196.2,XM_008264750.2,XM_002712496.3,XM_008262183.2,XM_008264748.2,XM_017350072.1,XM_008253478.2,XM_008257017.2,XM_008257890.2,XM_017345155.1
	mesenchymal cell differentiation	10	807	211	25694	0.139	0.356323	1.50895	GO:0048762	XM_008252341.1,XM_008253904.2,XM_008262932.2,XM_008262183.2,NM_001195723.1,XM_008267274.2,XM_017343829.1,XM_017339789.1,XM_017339790.1,XM_002714023.3
	nucleosome assembly	6	807	109	25694	0.1391	0.356323	1.7526	GO:0006334	XM_002718440.3,XM_017338498.1,XM_017338500.1,XM_008250180.2,XM_017338499.1,XM_017338497.1
	translational initiation	7	807	134	25694	0.1397	0.357206	1.66323	GO:0006413	XM_017346355.1,XR_519600.2,XM_008255797.2,XM_017348192.1,XM_008257080.2,XM_002710333.3,XM_008252827.1
	pigmentation	7	807	134	25694	0.1397	0.357206	1.66323	GO:0043473	XM_002720063.3,XM_017350663.1,XM_017350664.1,XM_017350665.1,XM_002721171.3,XM_017350666.1,XM_017350662.1
	positive regulation of JAK-STAT cascade	5	807	85	25694	0.1399	0.357206	1.87288	GO:0046427	XM_008264375.2,XM_008264378.2,XM_008264376.2,XM_002715338.3,XM_008253710.2
	positive regulation of STAT cascade	5	807	85	25694	0.1399	0.357206	1.87288	GO:1904894	XM_008264375.2,XM_008264378.2,XM_008264376.2,XM_002715338.3,XM_008253710.2
	wound healing	19	807	457	25694	0.1413	0.360487	1.32372	GO:0042060	XM_002713385.3,XM_017350665.1,XM_002715194.3,NM_001082679.1,XM_017347554.1,NM_001082758.1,XM_017341872.1,XM_002714023.3,XM_002721171.3,XM_017350664.1,XM_017350662.1,XM_008262183.2,XM_008264329.2,XM_017349999.1,XM_017350663.1,XM_008254044.1,XM_017350666.1,XM_002722335.3,XM_008265521.2
	regulation of microtubule polymerization	4	807	62	25694	0.1416	0.360959	2.05412	GO:0031113	XM_002715807.3,XM_008264750.2,XM_008264748.2,XM_008264751.2
	negative regulation of exocytosis	3	807	40	25694	0.1424	0.361823	2.38792	GO:0045920	XM_008250161.2,XM_017338496.1,XM_017338495.1
	regulation of polysaccharide biosynthetic process	3	807	40	25694	0.1424	0.361823	2.38792	GO:0032885	XM_008253085.2,XM_017340185.1,XM_002723353.3
	pyrimidine nucleobase metabolic process	3	807	40	25694	0.1424	0.361823	2.38792	GO:0006206	XM_008251668.2,XM_002723353.3,XM_002723887.3
	negative regulation of production of molecular mediator of immune response	3	807	40	25694	0.1424	0.361823	2.38792	GO:0002701	XM_008266642.2,XM_008266643.2,XM_002716500.2
	gland development	20	807	486	25694	0.1432	0.362816	1.31024	GO:0048732	XM_002716472.2,XM_008253904.2,XR_001795528.1,NM_001082629.1,XM_017340061.1,NM_001195723.1,XM_017350154.1,XM_002720063.3,XM_017350152.1,XM_017350150.1,XR_001795529.1,XM_017348723.1,XM_002714023.3,XM_002711085.3,NM_001122938.1,XM_008262183.2,XM_008252639.2,XM_008253478.2,XM_002723842.3,XM_002723927.3
	actin cytoskeleton reorganization	6	807	110	25694	0.1432	0.362816	1.73667	GO:0031532	XM_002720499.3,NM_001082758.1,XM_002720500.3,XM_008262183.2,XM_017339706.1,XM_002714023.3
	neuroepithelial cell differentiation	7	807	135	25694	0.1434	0.362816	1.65091	GO:0060563	XM_017350663.1,XM_017350664.1,XM_017350665.1,XM_002721171.3,XM_017350666.1,XM_017350662.1,XM_008253710.2
	barbed-end actin filament capping	2	807	20	25694	0.1436	0.362816	3.18389	GO:0051016	XM_002720499.3,XM_002720500.3
	regulation of fat cell proliferation	2	807	20	25694	0.1436	0.362816	3.18389	GO:0070344	XM_008262183.2,XM_002714023.3
	ammonium transmembrane transport	2	807	20	25694	0.1436	0.362816	3.18389	GO:0072488	XM_017346301.1,XM_017350724.1
	negative regulation of mRNA catabolic process	2	807	20	25694	0.1436	0.362816	3.18389	GO:1902373	XR_519600.2,XM_008255797.2
	positive regulation of nuclear division	5	807	86	25694	0.1446	0.364462	1.8511	GO:0051785	XM_008256509.2,XM_017342564.1,XM_008249886.2,XM_008257157.2,XM_002711458.3
	regulation of tyrosine phosphorylation of STAT protein	5	807	86	25694	0.1446	0.364462	1.8511	GO:0042509	XM_008264375.2,XM_008264378.2,XM_008264376.2,XM_002715338.3,XM_008253710.2
	regulation of interferon-beta production	5	807	86	25694	0.1446	0.364462	1.8511	GO:0032648	XM_008253699.2,XM_017345009.1,XM_002714360.3,XM_008253698.2,XM_002723087.3
	negative regulation of transcription factor import into nucleus	4	807	63	25694	0.1472	0.369782	2.02152	GO:0042992	XM_008253478.2,XM_008251668.2,XM_002722652.3,XM_002723353.3
	cellular response to retinoic acid	4	807	63	25694	0.1472	0.369782	2.02152	GO:0071300	XM_002709770.3,NM_001171398.1,XM_008254255.2,XM_008254254.2
	positive regulation of interferon-beta production	4	807	63	25694	0.1472	0.369782	2.02152	GO:0032728	XM_008253699.2,XM_017345009.1,XM_002714360.3,XM_008253698.2
	positive regulation of lymphocyte mediated immunity	6	807	111	25694	0.1473	0.369782	1.72102	GO:0002708	XM_017342360.1,XM_002722026.3,XM_017340331.1,NM_001082758.1,XM_008249158.2,NM_001171119.1
	erythrocyte homeostasis	6	807	111	25694	0.1473	0.369782	1.72102	GO:0034101	XM_017345358.1,XM_008266642.2,XM_008257090.2,XM_008266643.2,XM_002716500.2,NM_001195723.1
	regulation of myelination	5	807	87	25694	0.1493	0.373905	1.82982	GO:0031641	XM_008251668.2,XM_002723353.3,XM_008257157.2,XM_008253710.2,XM_002711458.3
	nucleoside diphosphate phosphorylation	5	807	87	25694	0.1493	0.373905	1.82982	GO:0006165	XM_017346804.1,XM_008266232.2,XM_017346801.1,XM_017346802.1,XM_017346803.1
	ribonucleoside triphosphate biosynthetic process	5	807	87	25694	0.1493	0.373905	1.82982	GO:0009201	XM_017346804.1,XM_008266232.2,XM_017346801.1,XM_017346802.1,XM_017346803.1
	regulation of actin nucleation	3	807	41	25694	0.1496	0.37406	2.32968	GO:0051125	XM_017342197.1,XM_002720499.3,XM_002720500.3
	anatomical structure arrangement	3	807	41	25694	0.1496	0.37406	2.32968	GO:0048532	XM_017343829.1,XM_008263985.2,XM_008263988.2
	regulation of transcription factor import into nucleus	7	807	137	25694	0.1509	0.37671	1.62681	GO:0042990	XM_002720063.3,XM_008253478.2,XM_008251668.2,XM_002722652.3,XM_002723353.3,XM_008251651.2,XM_017338050.1
	segmentation	7	807	137	25694	0.1509	0.37671	1.62681	GO:0035282	XM_017343829.1,XM_002720091.3,NM_001171398.1,XM_002712974.3,XM_002712975.3,XM_008253710.2,NM_001195723.1
	developmental growth involved in morphogenesis	8	807	163	25694	0.1521	0.379404	1.56265	GO:0060560	XM_008262183.2,NM_001195723.1,XM_008253189.2,XM_017343829.1,XM_002720091.3,NM_001082758.1,XM_017340235.1,XM_002714023.3
	ion transmembrane transport	37	807	981	25694	0.1532	0.38011	1.20086	GO:0034220	XM_002724315.3,XM_002710874.2,XM_008251650.1,XM_008267559.2,XM_008251649.1,XM_017346575.1,XM_017342204.1,XM_017338050.1,XM_017350906.1,NM_001082707.1,XM_017349303.1,XM_008263985.2,XM_008254617.2,XM_017350724.1,XM_017338060.1,XM_017347833.1,NM_001082030.1,NM_001082676.2,XM_017346573.1,XM_008257078.1,XM_002715422.3,XM_017342153.1,XM_017346301.1,XM_002723346.2,XM_017338195.1,XM_017347554.1,XM_002717…
	positive regulation of protein oligomerization	2	807	21	25694	0.1542	0.38011	3.03228	GO:0032461	XM_008250362.1,XM_017340061.1
	positive regulation of organic acid transport	2	807	21	25694	0.1542	0.38011	3.03228	GO:0032892	XM_002723516.3,XM_008264329.2
	RNA surveillance	2	807	21	25694	0.1542	0.38011	3.03228	GO:0071025	XM_017342360.1,XM_017340492.1
	positive chemotaxis	2	807	21	25694	0.1542	0.38011	3.03228	GO:0050918	XM_017338570.1,NM_001195723.1
	regulation of protein homooligomerization	2	807	21	25694	0.1542	0.38011	3.03228	GO:0032462	XM_008250362.1,XM_017340061.1
	histone H3-K4 trimethylation	2	807	21	25694	0.1542	0.38011	3.03228	GO:0080182	XM_002714879.3,XM_008249437.2
	formation of translation preinitiation complex	2	807	21	25694	0.1542	0.38011	3.03228	GO:0001731	XM_008257080.2,XM_008252827.1
	vacuole fusion	2	807	21	25694	0.1542	0.38011	3.03228	GO:0097576	XM_008254170.2,XM_017344617.1
	embryonic skeletal joint development	2	807	21	25694	0.1542	0.38011	3.03228	GO:0072498	NM_001195723.1,XM_002710745.3
	virion assembly	2	807	21	25694	0.1542	0.38011	3.03228	GO:0019068	XM_017346968.1,XM_002714850.3
	monovalent inorganic cation transport	21	807	520	25694	0.1542	0.38011	1.2858	GO:0015672	XM_017346301.1,XM_002715422.3,XM_017349524.1,XM_017338195.1,XM_017346575.1,XM_017346576.1,XM_017346577.1,XM_017342204.1,XM_008263988.2,XM_017350906.1,NM_001082707.1,XM_017349303.1,XM_002720058.3,XM_008263985.2,XM_017350724.1,XM_008252197.2,XM_017346574.1,XM_008262038.2,XM_017346573.1,NM_001082676.2,XM_017339793.1
	intestinal epithelial cell differentiation	2	807	21	25694	0.1542	0.38011	3.03228	GO:0060575	XM_008259978.2,XM_002714628.3
	positive regulation of nitric-oxide synthase activity	2	807	21	25694	0.1542	0.38011	3.03228	GO:0051000	XM_002722026.3,XM_008249158.2
	positive regulation of epidermal cell differentiation	2	807	21	25694	0.1542	0.38011	3.03228	GO:0045606	XM_002718440.3,NM_001195723.1
	regulation of kinase activity	44	807	1188	25694	0.1548	0.381289	1.17922	GO:0043549	XM_008248539.2,XM_008251945.1,XM_002710752.3,NM_001082629.1,XM_008264376.2,XM_002723353.3,XM_017350477.1,XM_008264751.2,XM_008264375.2,XR_001792299.1,XM_008248786.1,NM_001082758.1,XM_008251668.2,XM_002722652.3,XM_008257322.2,XM_008259229.2,XM_002715807.3,XM_008264750.2,XM_002712496.3,XM_002716186.3,XM_008264748.2,XM_017350072.1,XM_008251946.1,XM_008253478.2,XM_008257017.2,NM_001082664.1,XM_008257…
	cellular response to extracellular stimulus	10	807	217	25694	0.1566	0.385252	1.46723	GO:0031668	XM_017341938.1,XM_008256650.2,XM_002723353.3,XM_002716186.3,XM_008257157.2,XM_002711458.3,XM_008256652.2,XM_008256648.2,XM_008251668.2,XM_008256647.2
	regulation of heterotypic cell-cell adhesion	3	807	42	25694	0.1569	0.385252	2.27421	GO:0034114	XM_002722652.3,XM_017345009.1,XM_002714360.3
	neuron recognition	3	807	42	25694	0.1569	0.385252	2.27421	GO:0008038	XM_008259229.2,XM_002716472.2,XM_002712496.3
	regulation of cellular senescence	3	807	42	25694	0.1569	0.385252	2.27421	GO:2000772	XM_008266642.2,XM_008266643.2,XM_002716500.2
	digestive system development	9	807	191	25694	0.1583	0.388386	1.50026	GO:0055123	XM_008259978.2,XM_002716472.2,XM_008262183.2,XM_017344972.1,NM_001195723.1,XM_017347651.1,XM_008253478.2,XM_002714628.3,XM_002714023.3
	immunoglobulin production	4	807	65	25694	0.1587	0.388456	1.95932	GO:0002377	XM_002713846.3,XM_008261810.2,XM_008261877.2,XM_008261808.2
	actin filament bundle assembly	4	807	65	25694	0.1587	0.388456	1.95932	GO:0051017	XM_008254999.2,XM_017343990.1,XM_008261008.2,XM_017343991.1
	lung morphogenesis	4	807	65	25694	0.1587	0.388456	1.95932	GO:0060425	NM_001082629.1,XM_008262183.2,NM_001195723.1,XM_002714023.3
	proteasomal protein catabolic process	15	807	354	25694	0.1589	0.388642	1.34911	GO:0010498	XM_017338354.1,XM_017343671.1,XM_008257749.2,XM_008251987.2,XM_008257751.2,XM_008257753.2,XM_017342471.1,XM_002712324.3,XM_008257747.2,XM_002718195.3,XM_008257750.2,XM_008257748.2,XM_002711763.3,XM_002723087.3,XM_002723842.3
	regulation of cell projection assembly	8	807	165	25694	0.1591	0.388829	1.5437	GO:0060491	XM_002711085.3,XM_008259978.2,XM_017338570.1,XM_002723353.3,XM_008249107.2,XM_008252029.2,XM_008251668.2,XM_017339213.1
	cellular metabolic process	309	807	9383	25694	0.1606	0.392189	1.04852	GO:0044237	XM_008248539.2,XM_008251945.1,XM_008256672.2,XM_008256662.2,XM_017343861.1,XM_017340702.1,XR_001795529.1,XM_017339213.1,XM_002712954.3,XM_017349537.1,XM_008257714.2,XM_008256659.2,XM_002717168.3,XM_008254745.2,XM_017340704.1,XM_017343426.1,XM_008253478.2,XM_002716339.3,XM_008257890.2,XM_008253164.2,XM_008256665.2,XM_002723087.3,XM_008261035.2,XM_008251944.1,XM_008269138.2,XM_008267078.1,XM_008261…
	myeloid cell homeostasis	7	807	140	25694	0.1624	0.395968	1.59195	GO:0002262	XM_017345358.1,XM_008266642.2,XM_008257090.2,XM_008266643.2,XM_017340061.1,XM_002716500.2,NM_001195723.1
	dorsal/ventral pattern formation	7	807	140	25694	0.1624	0.395968	1.59195	GO:0009953	NM_001171398.1,XM_017347939.1,XM_008266589.1,XM_017346951.1,NM_001171405.1,NM_001195723.1,XM_017346952.1
	cell differentiation	152	807	4482	25694	0.164	0.396455	1.07977	GO:0030154	XM_002716472.2,XM_008252341.1,XM_002723353.3,XM_017338987.1,XM_017339789.1,XM_002711778.3,XM_017346575.1,XM_008251668.2,XM_008261808.2,XM_002711085.3,XM_008251781.1,XM_017349999.1,XM_002718242.3,XM_002720881.3,XM_008251782.1,XM_008253478.2,XM_008266643.2,XM_002720928.3,XM_002710745.3,XM_017339377.1,XM_017347866.1,XM_008254731.2,XM_017340331.1,XM_008261810.2,XM_017347554.1,XM_002711458.3,XM_002718…
	regulation of skeletal muscle cell differentiation	3	807	43	25694	0.1643	0.396455	2.22132	GO:2001014	XM_002709770.3,XM_008254255.2,XM_008254254.2
	exploration behavior	3	807	43	25694	0.1643	0.396455	2.22132	GO:0035640	XM_002718991.2,XM_008249437.2,XM_017348865.1
	lung alveolus development	4	807	66	25694	0.1645	0.396455	1.92963	GO:0048286	XM_008262183.2,NM_001195723.1,XM_002714023.3,XM_008251384.2
	morphogenesis of an endothelium	2	807	22	25694	0.165	0.396455	2.89445	GO:0003159	XM_017341872.1,NM_001195723.1
	metanephric epithelium development	2	807	22	25694	0.165	0.396455	2.89445	GO:0072207	XM_008253478.2,XM_008253710.2
	cardiac right ventricle morphogenesis	2	807	22	25694	0.165	0.396455	2.89445	GO:0003215	XM_002710331.3,XM_008255296.2
	regulation of attachment of spindle microtubules to kinetochore	2	807	22	25694	0.165	0.396455	2.89445	GO:0051988	XM_008257157.2,XM_002711458.3
	postsynaptic density organization	2	807	22	25694	0.165	0.396455	2.89445	GO:0097106	XM_002718991.2,XM_017348865.1
	regulation of cysteine-type endopeptidase activity involved in apoptotic signaling pathway	2	807	22	25694	0.165	0.396455	2.89445	GO:2001267	XM_002720499.3,XM_002720500.3
	protein targeting to Golgi	2	807	22	25694	0.165	0.396455	2.89445	GO:0000042	XM_017347687.1,NM_001082664.1
	postsynaptic density protein 95 clustering	2	807	22	25694	0.165	0.396455	2.89445	GO:0097119	XM_002718991.2,XM_017348865.1
	negative regulation of RNA catabolic process	2	807	22	25694	0.165	0.396455	2.89445	GO:1902369	XR_519600.2,XM_008255797.2
	excitatory synapse assembly	2	807	22	25694	0.165	0.396455	2.89445	GO:1904861	XM_002718991.2,XM_017348865.1
	positive regulation of epithelial cell apoptotic process	2	807	22	25694	0.165	0.396455	2.89445	GO:1904037	XM_002720499.3,XM_002720500.3
	negative regulation of cell cycle arrest	2	807	22	25694	0.165	0.396455	2.89445	GO:0071157	XM_008262183.2,XM_002714023.3
	definitive hemopoiesis	2	807	22	25694	0.165	0.396455	2.89445	GO:0060216	XM_008254731.2,XM_008249437.2
	postsynaptic density assembly	2	807	22	25694	0.165	0.396455	2.89445	GO:0097107	XM_002718991.2,XM_017348865.1
	rRNA catabolic process	2	807	22	25694	0.165	0.396455	2.89445	GO:0016075	XM_017342360.1,XM_017340492.1
	endosomal transport	12	807	274	25694	0.1654	0.397112	1.3944	GO:0016197	XM_008260393.2,XM_008252636.2,XM_017341790.1,XM_002717973.3,XM_008264446.2,XM_017341791.1,XM_002711064.3,XM_008264447.2,XM_017339073.1,XM_008253204.2,XM_008256361.2,XM_008256360.2
	microtubule-based movement	15	807	358	25694	0.1685	0.404245	1.33403	GO:0007018	XM_008257345.1,XM_002711544.3,XM_017341790.1,XM_002713251.3,XM_008260514.2,XM_008260515.2,XM_008257341.1,XM_008257344.2,XM_017341791.1,XM_002716249.3,NM_001082758.1,XM_002711390.3,XM_008256361.2,XM_008256360.2,XM_008257342.1
	nephron epithelium morphogenesis	6	807	116	25694	0.1688	0.404347	1.64684	GO:0072088	XM_002711085.3,XM_008253478.2,XM_008253904.2,XM_008253710.2,XM_017344972.1,NM_001195723.1
	nephron morphogenesis	6	807	116	25694	0.1688	0.404347	1.64684	GO:0072028	XM_002711085.3,XM_008253478.2,XM_008253904.2,XM_008253710.2,XM_017344972.1,NM_001195723.1
	negative regulation of adaptive immune response based on somatic recombination of immune receptors built from immunoglobulin superfamily domains	3	807	44	25694	0.1718	0.41028	2.17083	GO:0002823	XM_008266642.2,XM_008266643.2,XM_002716500.2
	erythrocyte development	3	807	44	25694	0.1718	0.41028	2.17083	GO:0048821	XM_008266642.2,XM_008266643.2,XM_002716500.2
	regulation of polysaccharide metabolic process	3	807	44	25694	0.1718	0.41028	2.17083	GO:0032881	XM_008253085.2,XM_017340185.1,XM_002723353.3
	regulation of cardiac muscle hypertrophy	3	807	44	25694	0.1718	0.41028	2.17083	GO:0010611	XM_002717256.3,XM_002723353.3,XM_017347554.1
	hemopoiesis	27	807	702	25694	0.1723	0.411162	1.22457	GO:0030097	XM_008254731.2,XM_017340331.1,XM_008257090.2,XM_008252341.1,XM_002713846.3,XM_008261810.2,XM_008257515.2,NM_001195723.1,XM_017339706.1,XM_008266642.2,XM_017339789.1,XM_008249437.2,XM_017344399.1,XM_017340033.1,XM_008261808.2,XM_002711085.3,XM_017350803.1,XM_008251781.1,XM_002710239.3,XM_002723405.3,XM_002716500.2,XM_008251782.1,XM_017339790.1,XM_008266643.2,XM_008254044.1,XM_017345155.1,XM_002723…
	regulation of microtubule polymerization or depolymerization	14	807	332	25694	0.1731	0.412757	1.3426	GO:0031110	XM_008257345.1,XM_017345807.1,XM_002715807.3,XM_002711544.3,XM_008264750.2,XM_008257341.1,XM_008257344.2,XM_017344617.1,XM_008264748.2,XM_008264751.2,XM_008253478.2,XM_008256509.2,XM_002711778.3,XM_008257342.1
	negative regulation of protein modification process	35	807	937	25694	0.1745	0.415779	1.18929	GO:0031400	XM_008251945.1,XM_002710752.3,XM_002723353.3,XM_008252027.2,XM_017339907.1,XM_017350154.1,XR_001792299.1,XM_008248786.1,NM_001082758.1,XM_008263645.2,XM_002722652.3,XR_001795529.1,XM_002711085.3,NM_001122938.1,XM_017350072.1,XM_008251946.1,XM_017347939.1,NM_001082664.1,XM_008251944.1,XM_002723483.2,XM_008262253.2,XM_008251947.1,XR_001795528.1,XM_008251651.2,XM_002712324.3,XM_002711458.3,NM_001195…
	detection of light stimulus involved in visual perception	2	807	23	25694	0.176	0.416434	2.7686	GO:0050908	NM_001082735.1,XM_017345281.1
	blastocyst growth	2	807	23	25694	0.176	0.416434	2.7686	GO:0001832	XM_008262913.2,XM_002714675.3
	regulation of fatty acid transport	2	807	23	25694	0.176	0.416434	2.7686	GO:2000191	XM_002723516.3,XM_008264329.2
	positive regulation of myoblast fusion	2	807	23	25694	0.176	0.416434	2.7686	GO:1901741	XM_017345009.1,XM_002714360.3
	detection of light stimulus involved in sensory perception	2	807	23	25694	0.176	0.416434	2.7686	GO:0050962	NM_001082735.1,XM_017345281.1
	cardiac ventricle formation	2	807	23	25694	0.176	0.416434	2.7686	GO:0003211	XM_002710331.3,XM_008255296.2
	macrophage differentiation	2	807	23	25694	0.176	0.416434	2.7686	GO:0030225	XM_017345155.1,NM_001195723.1
	regulation of endothelial cell chemotaxis	2	807	23	25694	0.176	0.416434	2.7686	GO:2001026	XM_008253478.2,XM_017345155.1
	detection of mechanical stimulus involved in sensory perception of sound	2	807	23	25694	0.176	0.416434	2.7686	GO:0050910	XM_017338195.1,XM_002710874.2
	actin filament bundle organization	4	807	68	25694	0.1765	0.416434	1.87288	GO:0061572	XM_008254999.2,XM_017343990.1,XM_008261008.2,XM_017343991.1
	neuron projection extension	4	807	68	25694	0.1765	0.416434	1.87288	GO:1990138	XM_008253189.2,XM_017343829.1,NM_001082758.1,XM_017340235.1
	exocrine system development	4	807	68	25694	0.1765	0.416434	1.87288	GO:0035272	XM_002720063.3,XM_008253904.2,XM_008262183.2,XM_002714023.3
	regulation of mitochondrial membrane permeability	4	807	68	25694	0.1765	0.416434	1.87288	GO:0046902	XM_017340065.1,XM_017348890.1,XM_017340061.1,XM_002718804.3
	regulation of locomotion	42	807	1146	25694	0.1777	0.41895	1.16687	GO:0040012	XM_008251945.1,XM_002718804.3,XR_001792299.1,XM_008248786.1,XM_017341872.1,XM_002711778.3,XM_002720500.3,XM_017338496.1,XM_008266413.2,XM_017346952.1,XM_017350072.1,XM_008253707.2,XM_017343829.1,XM_008251946.1,XM_008253478.2,XM_002716339.3,XM_017346951.1,NM_001082664.1,XM_017345155.1,XM_017340315.1,XM_008251944.1,XM_002723483.2,XM_008253904.2,XM_008251947.1,XM_008249443.2,NM_001082679.1,NM_001195…
	regulation of chromosome segregation	7	807	144	25694	0.1783	0.420049	1.54772	GO:0051983	XM_008252639.2,XM_017350191.1,XM_008256509.2,XM_002720617.3,XM_008257157.2,XM_002716249.3,XM_002711458.3
	negative regulation of protein import into nucleus	5	807	93	25694	0.1791	0.420351	1.71177	GO:0042308	XM_008253478.2,XM_008251668.2,XM_002722652.3,XM_002723353.3,XM_017350072.1
	negative regulation of protein import	5	807	93	25694	0.1791	0.420351	1.71177	GO:1904590	XM_008253478.2,XM_008251668.2,XM_002722652.3,XM_002723353.3,XM_017350072.1
	primary metabolic process	324	807	9889	25694	0.1792	0.420351	1.04316	GO:0044238	XM_008248539.2,XM_008251945.1,XM_008256672.2,XM_008256662.2,XM_017343861.1,XM_017340122.1,XM_017340702.1,XR_001795529.1,XM_017339213.1,XM_002712954.3,XM_017349537.1,XM_008256659.2,XM_002717168.3,XM_008254745.2,XM_017340704.1,XM_017343426.1,XM_002720881.3,XM_008253478.2,XM_002716339.3,XM_008257890.2,XM_008253164.2,XM_008256665.2,XM_002723087.3,XM_008251944.1,XM_008269138.2,XM_008267078.1,XM_008261…
	female meiotic division	3	807	45	25694	0.1794	0.420351	2.12259	GO:0007143	XM_017343990.1,XM_008261008.2,XM_017343991.1
	response to exogenous dsRNA	3	807	45	25694	0.1794	0.420351	2.12259	GO:0043330	XM_002710035.3,XM_017345009.1,XM_002714360.3
	regulation of neuron migration	3	807	45	25694	0.1794	0.420351	2.12259	GO:2001222	XM_017339262.1,XM_008249443.2,XM_017350072.1
	regulation of muscle hypertrophy	3	807	45	25694	0.1794	0.420351	2.12259	GO:0014743	XM_002717256.3,XM_002723353.3,XM_017347554.1
	response to hypoxia	12	807	279	25694	0.1795	0.420351	1.36942	GO:0001666	XM_002716071.3,XM_008257090.2,XM_002710239.3,XM_017342219.1,XM_002723353.3,XM_008257157.2,XM_002711458.3,XM_008267274.2,XM_002717333.3,XM_008251668.2,XM_017345155.1,XM_002723842.3
	regulation of microtubule-based process	19	807	476	25694	0.1805	0.422378	1.27088	GO:0032886	XM_002711544.3,XM_017350477.1,XM_008264751.2,XM_002711458.3,XM_002711778.3,XM_008257345.1,XM_008257714.2,XM_017345807.1,XM_002715807.3,XM_008264750.2,XM_008251987.2,XM_008257341.1,XM_008264748.2,XM_017344617.1,XM_008257344.2,XM_008257157.2,XM_008256509.2,XM_008253478.2,XM_008257342.1
	regulation of adaptive immune response based on somatic recombination of immune receptors built from immunoglobulin superfamily domains	8	807	171	25694	0.1809	0.422684	1.48954	GO:0002822	XM_002716500.2,XM_008266642.2,XM_002722026.3,XM_017342360.1,XM_008249158.2,NM_001082758.1,XM_008266643.2,NM_001171119.1
	establishment or maintenance of cell polarity	11	807	252	25694	0.1809	0.422684	1.38979	GO:0007163	XM_017345807.1,XM_008254255.2,XM_008262183.2,XM_017350477.1,XM_008264446.2,XM_002709770.3,NM_001082758.1,XM_008253478.2,XM_008253710.2,XM_002714023.3,XM_008254254.2
	regulation of axonogenesis	10	807	225	25694	0.1818	0.42447	1.41506	GO:0050770	XM_017339262.1,XM_008259229.2,XM_002716472.2,XM_017338570.1,NM_001082629.1,XM_002712496.3,XM_017338985.1,XM_017338987.1,XM_017343829.1,XM_017338984.1
	establishment of protein localization to plasma membrane	6	807	119	25694	0.1822	0.424841	1.60532	GO:0090002	XM_017347687.1,XM_008253904.2,XM_017350384.1,XM_017345009.1,XM_002714360.3,XM_008261035.2
	response to decreased oxygen levels	12	807	280	25694	0.1824	0.424841	1.36452	GO:0036293	XM_002716071.3,XM_008257090.2,XM_002710239.3,XM_017342219.1,XM_002723353.3,XM_008257157.2,XM_002711458.3,XM_008267274.2,XM_002717333.3,XM_008251668.2,XM_017345155.1,XM_002723842.3
	regulation of stem cell proliferation	7	807	145	25694	0.1824	0.424841	1.53705	GO:0072091	XM_017339789.1,XM_008252341.1,XM_017339790.1,XM_008266589.1,XM_017346951.1,NM_001195723.1,XM_017346952.1
	positive regulation of multicellular organismal process	75	807	2142	25694	0.1825	0.424841	1.11481	GO:0051240	XM_002716472.2,XM_017349532.1,XM_002723353.3,XM_017338985.1,XM_008264375.2,XM_017338987.1,NM_001082758.1,XM_017349531.1,XM_008251668.2,XM_017349537.1,XM_002711085.3,XM_008253699.2,XM_017349538.1,XM_008269069.2,XM_017348865.1,XM_008253478.2,XM_008266643.2,XM_002720928.3,XM_017347554.1,XM_002711458.3,XM_002718440.3,XM_002718991.2,XM_002717256.3,XM_008266642.2,XM_002716500.2,XM_008264329.2,XM_002722…
	protein metabolic process	196	807	5877	25694	0.184	0.428013	1.06184	GO:0019538	XM_008248539.2,XM_002716472.2,XM_002716478.3,XM_017349532.1,XM_002716480.3,XM_017343861.1,XM_008249449.2,XM_017340122.1,XM_002723353.3,XM_002712716.3,XM_017340702.1,XM_008251668.2,XR_001795529.1,XM_002712954.3,XM_017349537.1,XM_002711085.3,XM_008253699.2,XM_017339817.1,XM_017340698.1,NM_001122938.1,XM_002717168.3,XM_017349538.1,XM_017340704.1,XM_017343426.1,XM_008253478.2,XM_002716339.3,XM_017345…
	regulation of protein kinase activity	41	807	1122	25694	0.1859	0.428013	1.16345	GO:0045859	XM_008248539.2,XM_008251945.1,XM_002710752.3,NM_001082629.1,XM_008264376.2,XM_002723353.3,XM_008264751.2,XM_008264375.2,XR_001792299.1,XM_008248786.1,NM_001082758.1,XM_008251668.2,XM_002722652.3,XM_008259229.2,XM_002715807.3,XM_008264750.2,XM_002712496.3,XM_008264748.2,XM_017350072.1,XM_008251946.1,XM_008253478.2,XM_008257017.2,NM_001082664.1,XM_008257890.2,XM_017345155.1,XM_002715338.3,XM_008251…
	regulation of response to stimulus	175	807	5226	25694	0.1862	0.428013	1.06617	GO:0048583	XM_008248539.2,XM_008252341.1,XM_002711721.3,XM_002723353.3,XM_017350477.1,XM_017340702.1,XM_008264375.2,XM_017339789.1,XM_008251668.2,XR_001795529.1,XM_002711085.3,XM_008253699.2,XM_017340698.1,NM_001122938.1,XM_008263985.2,XM_017340704.1,XM_017346952.1,XM_008253478.2,XM_008256128.2,XM_008266643.2,XM_002716339.3,XM_008257890.2,XM_002710366.3,XM_002723087.3,XM_017340331.1,NM_001082679.1,XM_017347…
	positive regulation of translation	6	807	120	25694	0.1868	0.428013	1.59195	GO:0045727	XM_008252270.2,XR_519600.2,XM_008255797.2,XM_008251668.2,XM_002710333.3,XM_002723353.3
	axoneme assembly	3	807	46	25694	0.187	0.428013	2.07645	GO:0035082	XM_017349415.1,XM_017349414.1,XM_002723845.3
	regulation of mRNA catabolic process	3	807	46	25694	0.187	0.428013	2.07645	GO:0061013	XM_008254731.2,XR_519600.2,XM_008255797.2
	negative regulation of interleukin-1 production	2	807	24	25694	0.187	0.428013	2.65324	GO:0032692	XM_008251651.2,XM_002723842.3
	segment specification	2	807	24	25694	0.187	0.428013	2.65324	GO:0007379	NM_001171398.1,XM_008253710.2
	Schwann cell differentiation	3	807	46	25694	0.187	0.428013	2.07645	GO:0014037	XM_002720091.3,XM_008257157.2,XM_002711458.3
	muscle cell fate commitment	2	807	24	25694	0.187	0.428013	2.65324	GO:0042693	XM_008262183.2,XM_002714023.3
	positive regulation of T cell migration	2	807	24	25694	0.187	0.428013	2.65324	GO:2000406	XM_017348890.1,XM_002718804.3
	cellular response to exogenous dsRNA	2	807	24	25694	0.187	0.428013	2.65324	GO:0071360	XM_017345009.1,XM_002714360.3
	fibril organization	2	807	24	25694	0.187	0.428013	2.65324	GO:0097435	XM_002720499.3,XM_002720500.3
	respiratory gaseous exchange	3	807	46	25694	0.187	0.428013	2.07645	GO:0007585	XM_008267274.2,NM_001082229.1,XM_002721457.3
	positive regulation of excitatory postsynaptic potential	3	807	46	25694	0.187	0.428013	2.07645	GO:2000463	XM_002718991.2,NM_001082758.1,XM_017348865.1
	protein localization to chromatin	2	807	24	25694	0.187	0.428013	2.65324	GO:0071168	XM_002718440.3,XR_001792808.1
	RNA polyadenylation	3	807	46	25694	0.187	0.428013	2.07645	GO:0043631	XR_519600.2,XM_008255797.2,XM_017339075.1
	locomotory exploration behavior	2	807	24	25694	0.187	0.428013	2.65324	GO:0035641	XM_002718991.2,XM_017348865.1
	myeloid dendritic cell activation	3	807	46	25694	0.187	0.428013	2.07645	GO:0001773	XM_008251782.1,XM_008251781.1,XM_002723405.3
	hepatocyte apoptotic process	2	807	24	25694	0.187	0.428013	2.65324	GO:0097284	XM_002720499.3,XM_002720500.3
	establishment of protein localization to Golgi	2	807	24	25694	0.187	0.428013	2.65324	GO:0072600	XM_017347687.1,NM_001082664.1
	regulation of synaptic transmission, dopaminergic	2	807	24	25694	0.187	0.428013	2.65324	GO:0032225	XM_017345009.1,XM_002714360.3
	clathrin-mediated endocytosis	3	807	46	25694	0.187	0.428013	2.07645	GO:0072583	XM_002718991.2,XM_008251702.2,XM_017348865.1
	nervous system development	105	807	3063	25694	0.1873	0.428387	1.09144	GO:0007399	XM_002716472.2,XM_017349532.1,XM_002723353.3,XM_017350477.1,XM_017338985.1,XM_017339706.1,XM_017345281.1,XM_017338987.1,XM_002719591.3,NM_001082758.1,XM_017349531.1,XM_002711778.3,XM_008251668.2,XM_017349537.1,XM_008264308.2,XM_002711085.3,XM_017338986.1,XM_008263985.2,XM_017349538.1,XM_008269069.2,XM_008260281.2,XM_017348865.1,XM_017346952.1,XM_008253478.2,XM_008266643.2,XM_002720928.3,XM_002708…
	cellular response to fibroblast growth factor stimulus	9	807	200	25694	0.1889	0.431732	1.43275	GO:0044344	XM_017341790.1,NM_001082629.1,XM_008262183.2,XM_017341791.1,XM_017350072.1,XM_002723699.3,XM_008256361.2,XM_008256360.2,XM_002714023.3
	axis specification	6	807	121	25694	0.1914	0.437128	1.57879	GO:0009798	XM_002711085.3,XM_017347939.1,XM_017350784.1,XM_008262183.2,NM_001195723.1,XM_002714023.3
	extracellular matrix organization	13	807	311	25694	0.1916	0.437266	1.33089	GO:0030198	XM_017347846.1,XM_017338195.1,XM_017343267.1,XM_017345009.1,XM_002714360.3,XM_008268556.2,XM_002720499.3,XM_017340877.1,XM_002720500.3,XM_017339919.1,XM_017339294.1,XM_008259379.2,XM_002723811.3
	response to fibroblast growth factor	9	807	201	25694	0.1924	0.438773	1.42562	GO:0071774	XM_017341790.1,NM_001082629.1,XM_008262183.2,XM_017341791.1,XM_017350072.1,XM_002723699.3,XM_008256361.2,XM_008256360.2,XM_002714023.3
	single-organism transport	131	807	3870	25694	0.1927	0.439138	1.07775	GO:0044765	XM_008252341.1,XM_002717973.3,XM_017345281.1,XM_017339789.1,XM_017347586.1,XM_017346575.1,XR_001795529.1,XM_002708223.3,NM_001122938.1,XM_008263985.2,XM_008254617.2,XM_017349999.1,XM_002711064.3,XM_008253478.2,XM_008266643.2,XM_008253164.2,XM_002714850.3,XM_008261035.2,XM_017340331.1,XM_017349524.1,XM_008265886.2,XM_008264446.2,XM_017347554.1,XM_002718991.2,XM_008266642.2,XM_002720499.3,XM_002717…
	regulation of cell projection organization	28	807	743	25694	0.1936	0.440868	1.19985	GO:0031344	XM_008259978.2,XM_017347856.1,XM_002716472.2,XM_008262932.2,NM_001082629.1,XM_002723353.3,XM_017338985.1,XM_008252029.2,XM_017338987.1,XM_002718991.2,XM_008251668.2,XM_017339213.1,XM_002711085.3,XM_017339262.1,XM_008259229.2,XM_017338822.1,XM_017338570.1,XM_002712496.3,XM_008260281.2,XM_017350072.1,XM_008249107.2,XM_008264329.2,XM_017343829.1,XM_008253478.2,XM_002709715.3,XM_002720928.3,XM_017340…
	mesenchyme development	12	807	284	25694	0.1942	0.441905	1.34531	GO:0060485	XM_002710331.3,XM_008252341.1,XM_008253904.2,XM_008262932.2,XM_008262183.2,NM_001195723.1,XM_017339789.1,XM_008267274.2,XM_017343829.1,XM_017339790.1,XM_008255296.2,XM_002714023.3
	negative regulation of adaptive immune response	3	807	47	25694	0.1948	0.441905	2.03227	GO:0002820	XM_008266642.2,XM_008266643.2,XM_002716500.2
	nucleotide phosphorylation	5	807	96	25694	0.1948	0.441905	1.65828	GO:0046939	XM_017346804.1,XM_008266232.2,XM_017346801.1,XM_017346802.1,XM_017346803.1
	metanephric nephron development	3	807	47	25694	0.1948	0.441905	2.03227	GO:0072210	XM_008253478.2,XM_008253710.2,NM_001195723.1
	regulation of meiotic cell cycle	3	807	47	25694	0.1948	0.441905	2.03227	GO:0051445	XM_008249886.2,XM_008257157.2,XM_002711458.3
	regulation of ATPase activity	4	807	71	25694	0.1949	0.441905	1.79374	GO:0043462	XM_002718421.3,XM_008262183.2,XM_002714023.3,XM_002712324.3
	RNA splicing	16	807	397	25694	0.1955	0.442945	1.28318	GO:0008380	NM_001171341.1,XM_008262745.2,XM_002710035.3,XM_008262741.2,XM_008262749.1,XM_008262746.1,XR_519600.2,XM_008262747.1,XM_008262740.2,XM_017347664.1,XM_002723613.3,XM_008255797.2,XM_002724103.3,XM_017344786.1,XM_008262738.1,XM_008262748.1
	post-embryonic development	8	807	175	25694	0.1961	0.44389	1.45549	GO:0009791	XM_017340061.1,NM_001082315.1,XM_002723353.3,NM_001195723.1,XM_008249437.2,XM_008251668.2,XM_008253164.2,XM_008248341.2
	protein oligomerization	19	807	483	25694	0.1962	0.44389	1.25246	GO:0051259	XM_008266730.2,XM_017345009.1,XM_002714360.3,XM_008266729.2,XM_008252816.2,XR_001792299.1,XM_008248786.1,XM_008266731.2,NM_001082758.1,XM_002717773.3,XM_008263988.2,XM_002720058.3,XM_008263985.2,XM_008250416.2,XM_017347034.1,XM_002718720.3,XM_008256128.2,XM_017339793.1,XM_017348587.1
	regulation of neuron projection development	22	807	570	25694	0.1972	0.444981	1.22887	GO:0010975	XM_017347856.1,XM_002716472.2,XM_008262932.2,NM_001082629.1,XM_002723353.3,XM_017338985.1,XM_017338987.1,XM_002718991.2,XM_017339262.1,XM_008259229.2,XM_017338822.1,XM_017338570.1,XM_002712496.3,XM_008260281.2,XM_017350072.1,XM_008264329.2,XM_017343829.1,XM_008253478.2,XM_002709715.3,XM_002720928.3,XM_017338984.1,XM_017340357.1
	retrograde transport, vesicle recycling within Golgi	2	807	25	25694	0.1981	0.444981	2.54711	GO:0000301	XM_017347687.1,NM_001082664.1
	positive regulation of interferon-alpha production	2	807	25	25694	0.1981	0.444981	2.54711	GO:0032727	XM_008253699.2,XM_008253698.2
	negative regulation of focal adhesion assembly	2	807	25	25694	0.1981	0.444981	2.54711	GO:0051895	XM_017341872.1,XM_017350423.1
	regulation of oocyte development	2	807	25	25694	0.1981	0.444981	2.54711	GO:0060281	XM_008257157.2,XM_002711458.3
	semicircular canal morphogenesis	2	807	25	25694	0.1981	0.444981	2.54711	GO:0048752	XM_008262183.2,XM_002714023.3
	cardiac chamber formation	2	807	25	25694	0.1981	0.444981	2.54711	GO:0003207	XM_002710331.3,XM_008255296.2
	regulation of synaptic transmission, GABAergic	2	807	25	25694	0.1981	0.444981	2.54711	GO:0032228	XM_002718991.2,XM_017348865.1
	post-anal tail morphogenesis	2	807	25	25694	0.1981	0.444981	2.54711	GO:0036342	XM_002720091.3,XM_017344972.1
	positive regulation of lymphocyte migration	2	807	25	25694	0.1981	0.444981	2.54711	GO:2000403	XM_017348890.1,XM_002718804.3
	cell activation	26	807	687	25694	0.1984	0.445242	1.20497	GO:0001775	XM_008254731.2,XM_017340331.1,XM_008252341.1,XM_002713846.3,XM_008261810.2,XM_008264446.2,XM_017347554.1,XM_008266642.2,XM_017339789.1,XM_002709770.3,XM_017340033.1,NM_001082758.1,XM_008261808.2,XM_002711085.3,XM_008251781.1,XM_002710239.3,XM_008254255.2,XM_002723405.3,XM_002710085.3,XM_002716500.2,XM_008251782.1,XM_017339790.1,XM_008266643.2,XM_008254044.1,XM_002723927.3,XM_008254254.2
	glycoprotein metabolic process	19	807	484	25694	0.1985	0.445242	1.24987	GO:0009100	XM_017338354.1,XM_008258896.2,XM_002712716.3,XM_008250565.2,XM_008261259.1,XM_017338820.1,XM_017339433.1,XM_002717483.3,XM_017338821.1,XM_002717168.3,XM_008260281.2,XM_008260554.2,XM_002721600.3,XM_017342406.1,XM_017338819.1,XM_002722880.3,XM_008254434.2,XM_008254437.2,XM_002710745.3
	nucleoside triphosphate biosynthetic process	5	807	97	25694	0.2001	0.448414	1.64118	GO:0009142	XM_017346804.1,XM_008266232.2,XM_017346801.1,XM_017346802.1,XM_017346803.1
	cell division	18	807	456	25694	0.2002	0.448414	1.2568	GO:0051301	XM_008254731.2,XM_002711544.3,XM_008256672.2,XM_008261008.2,XM_008262932.2,XM_008256669.2,XM_017343991.1,XM_008256670.2,XM_008257345.1,XM_008254068.2,XM_008256671.2,XM_017343990.1,XM_008251987.2,XM_008257341.1,XM_008257344.2,XM_008256509.2,XM_008256673.2,XM_008257342.1
	negative regulation of intracellular signal transduction	25	807	659	25694	0.2008	0.449178	1.20785	GO:1902532	XM_002710752.3,XR_001795528.1,XM_017342219.1,XM_008251651.2,NM_001195723.1,XM_008255374.2,XM_017350154.1,XR_001792299.1,XM_008266642.2,XM_008248786.1,XM_017350152.1,XM_017350150.1,XM_002722652.3,XR_001795529.1,XM_017350423.1,XM_017338822.1,NM_001122938.1,XM_008266413.2,XM_002716500.2,XM_017350072.1,XM_017347687.1,XM_008266643.2,XM_002716339.3,NM_001082664.1,XM_002710366.3
	positive regulation of phagocytosis	4	807	72	25694	0.2012	0.449178	1.76883	GO:0050766	XM_008250161.2,XM_008254044.1,XM_017338496.1,XM_017338495.1
	response to fatty acid	4	807	72	25694	0.2012	0.449178	1.76883	GO:0070542	XM_017338987.1,XM_002722218.3,XM_017338985.1,XM_017338984.1
	substrate adhesion-dependent cell spreading	4	807	72	25694	0.2012	0.449178	1.76883	GO:0034446	XM_002716472.2,XM_008253904.2,XM_008254044.1,XM_008256506.2
	mitotic cell cycle process	30	807	806	25694	0.2013	0.449178	1.18507	GO:1903047	XM_002711544.3,XM_008252341.1,XM_008256672.2,XM_008262932.2,XM_017350477.1,XM_008256669.2,XM_008264751.2,XM_002711458.3,XM_008259923.2,XM_017339789.1,XM_002714023.3,XM_008256670.2,XM_008254068.2,XM_008257345.1,XM_017345807.1,XM_002715807.3,XM_008256671.2,XM_008264750.2,XM_008251987.2,XM_008257341.1,XM_008262183.2,XM_008264748.2,XM_008257344.2,XM_008252639.2,XM_017339790.1,XM_008256509.2,XM_002712…
	positive regulation of neurogenesis	21	807	543	25694	0.2014	0.449178	1.23134	GO:0050769	XM_017347856.1,XM_017348074.1,XM_008262932.2,NM_001082629.1,XM_002723353.3,NM_001195723.1,XM_002718991.2,XM_008266642.2,XM_008251668.2,XM_017344653.1,XM_017339262.1,XM_017348075.1,XM_017338822.1,XM_017338570.1,XM_002716500.2,XM_008269069.2,XM_017350072.1,XM_008264329.2,XM_008253478.2,XM_002720928.3,XM_008266643.2
	regulation of organ formation	3	807	48	25694	0.2027	0.449839	1.98993	GO:0003156	XM_008262183.2,NM_001195723.1,XM_002714023.3
	dendritic cell differentiation	3	807	48	25694	0.2027	0.449839	1.98993	GO:0097028	XM_008251782.1,XM_008251781.1,XM_002723405.3
	negative regulation of smoothened signaling pathway	3	807	48	25694	0.2027	0.449839	1.98993	GO:0045879	XM_008266589.1,XM_017346951.1,XM_017346952.1
	regulation of centrosome cycle	3	807	48	25694	0.2027	0.449839	1.98993	GO:0046605	XM_008257714.2,XM_008251987.2,XM_017350477.1
	retinoid metabolic process	3	807	48	25694	0.2027	0.449839	1.98993	GO:0001523	XM_002709770.3,XM_008254255.2,XM_008254254.2
	mRNA stabilization	3	807	48	25694	0.2027	0.449839	1.98993	GO:0048255	XR_519600.2,XM_008255797.2,XM_002723353.3
	RNA stabilization	3	807	48	25694	0.2027	0.449839	1.98993	GO:0043489	XR_519600.2,XM_008255797.2,XM_002723353.3
	negative regulation of macromolecule biosynthetic process	73	807	2100	25694	0.2032	0.450437	1.10678	GO:0010558	XM_002723915.3,XM_008252341.1,XM_017349532.1,XM_008256672.2,XM_008264375.2,XM_017339789.1,XM_017349531.1,XM_017349537.1,XM_008257322.2,XM_008256670.2,XM_017349538.1,XM_008266643.2,XM_017340006.1,XM_002710366.3,XM_008255958.2,XM_002711068.3,XM_008259259.2,XM_017342179.1,XM_008255374.2,XM_002711458.3,XM_002718440.3,XM_008266642.2,XM_008256671.2,XM_002716500.2,XM_008256548.2,XM_002708159.3,XM_017350…
	response to oxygen levels	12	807	287	25694	0.2033	0.450437	1.33124	GO:0070482	XM_002716071.3,XM_008257090.2,XM_002710239.3,XM_017342219.1,XM_002723353.3,XM_008257157.2,XM_002711458.3,XM_008267274.2,XM_002717333.3,XM_008251668.2,XM_017345155.1,XM_002723842.3
	regulation of localization	116	807	3419	25694	0.2034	0.450437	1.08023	GO:0032879	XM_008251945.1,XM_017347741.1,XM_017340699.1,XM_002723353.3,XM_002718804.3,XM_017340702.1,XR_001792299.1,XM_008251649.1,NM_001082758.1,XM_008253632.2,XM_002711778.3,XM_008251668.2,XM_002722652.3,XM_002712954.3,NM_001082707.1,XM_017340698.1,XM_017350662.1,XM_008263985.2,XM_008254617.2,XM_017340704.1,XM_017349999.1,XM_017348865.1,XM_017346952.1,XM_008251946.1,XM_002711064.3,XM_008253478.2,XM_008266…
	carbohydrate derivative catabolic process	8	807	177	25694	0.2039	0.450908	1.43905	GO:1901136	XM_017338354.1,XM_008262253.2,XM_008255155.2,XM_002723285.3,XM_002710272.3,XM_008260554.2,XM_008256128.2,XM_008255154.2
	regulation of lymphocyte differentiation	8	807	177	25694	0.2039	0.450908	1.43905	GO:0045619	XM_008254255.2,XM_002716500.2,NM_001195723.1,XM_008266642.2,XM_002709770.3,NM_001082758.1,XM_008266643.2,XM_008254254.2
	regulation of cell cycle	48	807	1344	25694	0.2042	0.451253	1.1371	GO:0051726	XM_002718875.3,XM_008251945.1,NM_001082629.1,XM_017350477.1,XM_008264751.2,XM_017338496.1,XM_017344653.1,XM_008257714.2,XM_002715807.3,XM_008264750.2,XM_002716186.3,XM_008264748.2,XM_017350072.1,XM_008251946.1,XM_008253478.2,XM_008256509.2,XM_017350249.1,XM_008252290.1,XM_008257890.2,XM_017345139.1,XM_008251944.1,XM_002723483.2,XM_008251947.1,XM_008262932.2,XM_017340061.1,NM_001195723.1,XM_017338…
	chromatin assembly	6	807	124	25694	0.2055	0.453807	1.54059	GO:0031497	XM_002718440.3,XM_017338498.1,XM_017338500.1,XM_008250180.2,XM_017338499.1,XM_017338497.1
	regulation of immunoglobulin production	4	807	73	25694	0.2075	0.456417	1.7446	GO:0002637	XM_017342360.1,XM_008266642.2,XM_008266643.2,XM_002716500.2
	negative regulation of leukocyte activation	10	807	233	25694	0.2086	0.456417	1.36648	GO:0002695	XM_002716500.2,NM_001195723.1,XM_017338495.1,XM_008266642.2,XM_008252639.2,XM_008250161.2,XM_008266643.2,XM_008254044.1,XM_017338496.1,XM_002723927.3
	male genitalia development	2	807	26	25694	0.2093	0.456417	2.44915	GO:0030539	XM_008262183.2,XM_002714023.3
	negative regulation of fibroblast proliferation	2	807	26	25694	0.2093	0.456417	2.44915	GO:0048147	XM_017340184.1,XM_017350072.1
	positive regulation of glial cell differentiation	2	807	26	25694	0.2093	0.456417	2.44915	GO:0045687	XM_008251668.2,XM_002723353.3
	regulation of cell fate commitment	2	807	26	25694	0.2093	0.456417	2.44915	GO:0010453	XM_002714628.3,NM_001195723.1
	monocyte differentiation	2	807	26	25694	0.2093	0.456417	2.44915	GO:0030224	XM_017345155.1,NM_001195723.1
	regulation of NLRP3 inflammasome complex assembly	2	807	26	25694	0.2093	0.456417	2.44915	GO:1900225	XM_008257157.2,XM_002711458.3
	cytokine biosynthetic process	2	807	26	25694	0.2093	0.456417	2.44915	GO:0042089	XM_008253699.2,XM_008253698.2
	regulation of myoblast fusion	2	807	26	25694	0.2093	0.456417	2.44915	GO:1901739	XM_017345009.1,XM_002714360.3
	regulation of toll-like receptor 3 signaling pathway	2	807	26	25694	0.2093	0.456417	2.44915	GO:0034139	XM_017345009.1,XM_002714360.3
	negative regulation of glial cell differentiation	2	807	26	25694	0.2093	0.456417	2.44915	GO:0045686	XM_008253710.2,XM_002711458.3
	cartilage morphogenesis	2	807	26	25694	0.2093	0.456417	2.44915	GO:0060536	XM_002710331.3,XM_008255296.2
	positive regulation of transcription from RNA polymerase II promoter in response to stress	2	807	26	25694	0.2093	0.456417	2.44915	GO:0036003	XM_002722652.3,XM_002723927.3
	negative regulation of organ growth	2	807	26	25694	0.2093	0.456417	2.44915	GO:0046621	XM_002710366.3,XM_008255374.2
	negative regulation of chondrocyte differentiation	2	807	26	25694	0.2093	0.456417	2.44915	GO:0032331	XM_002721600.3,NM_001195723.1
	postsynaptic membrane assembly	2	807	26	25694	0.2093	0.456417	2.44915	GO:0097104	XM_002718991.2,XM_017348865.1
	optic nerve development	2	807	26	25694	0.2093	0.456417	2.44915	GO:0021554	XM_008263985.2,XM_008263988.2
	keratinocyte differentiation	6	807	125	25694	0.2103	0.456712	1.52827	GO:0030216	XM_008259923.2,XM_002709770.3,XM_002712803.3,NM_001082629.1,XM_008254255.2,XM_008254254.2
	response to fluid shear stress	3	807	49	25694	0.2106	0.456712	1.94932	GO:0034405	XM_008253478.2,XM_017347939.1,XM_002722652.3
	glial cell migration	3	807	49	25694	0.2106	0.456712	1.94932	GO:0008347	XM_008249196.2,XM_002711778.3,XM_017350072.1
	cellular response to monoamine stimulus	3	807	49	25694	0.2106	0.456712	1.94932	GO:0071868	XM_008262253.2,XM_008257157.2,XM_002711458.3
	regulation of mitotic nuclear division	9	807	206	25694	0.2106	0.456712	1.39102	GO:0007088	XM_008262932.2,XM_017342564.1,NM_001195723.1,XM_002716249.3,XM_008252639.2,XM_008256509.2,XM_017345139.1,XM_008249886.2,XM_008252582.2
	cellular response to catecholamine stimulus	3	807	49	25694	0.2106	0.456712	1.94932	GO:0071870	XM_008262253.2,XM_008257157.2,XM_002711458.3
	negative regulation of response to extracellular stimulus	3	807	49	25694	0.2106	0.456712	1.94932	GO:0032105	XM_008264330.2,XM_008251668.2,XM_002723353.3
	negative regulation of response to nutrient levels	3	807	49	25694	0.2106	0.456712	1.94932	GO:0032108	XM_008264330.2,XM_008251668.2,XM_002723353.3
	regulation of dendrite morphogenesis	5	807	99	25694	0.2109	0.457047	1.60803	GO:0048814	XM_008259229.2,XM_002709715.3,XM_008262932.2,XM_002712496.3,XM_008260281.2
	cell-substrate adhesion	10	807	234	25694	0.2121	0.45933	1.36064	GO:0031589	XM_002716472.2,XM_008253904.2,XM_017340061.1,XM_002720063.3,XM_017347939.1,XM_008253478.2,XM_002718720.3,XM_008254044.1,XM_017348587.1,XM_008256506.2
	phosphate-containing compound metabolic process	98	807	2874	25694	0.2124	0.459663	1.08567	GO:0006796	XM_008248539.2,XM_002716472.2,XM_017340699.1,XM_008266232.2,XM_017343861.1,XM_002723353.3,XM_017340702.1,XM_002719591.3,XR_001792299.1,NM_001082758.1,XM_008253632.2,XM_017338897.1,XM_008251668.2,XM_002722652.3,XR_001795529.1,XM_017339213.1,XM_008254752.2,XM_017339817.1,XM_017340698.1,NM_001122938.1,XM_002716186.3,XM_008254745.2,XM_017340704.1,XM_017340887.1,XM_008253478.2,XM_008256128.2,XM_008257…
	negative regulation of macromolecule metabolic process	117	807	3460	25694	0.2127	0.459995	1.07663	GO:0010605	XM_002723915.3,XM_008251945.1,XM_008252341.1,XM_017349532.1,XM_008256672.2,XM_002711721.3,XM_002723353.3,XM_008252027.2,XM_017339907.1,XM_008264375.2,XR_001792299.1,XM_017339789.1,NM_001082758.1,XM_017349531.1,XM_002722652.3,XR_001795529.1,XM_017349537.1,XM_008257322.2,XM_008256670.2,XM_002711085.3,NM_001122938.1,XM_017349538.1,XM_008251946.1,XM_008266643.2,XM_017340006.1,XM_002710366.3,XM_008255…
	single-organism organelle organization	113	807	3337	25694	0.2132	0.460759	1.07815	GO:1902589	XM_017349532.1,XM_008256672.2,XM_008249449.2,XM_017350477.1,XM_002718804.3,XM_017339706.1,XM_008262746.1,NM_001082758.1,XM_017349531.1,XM_017349537.1,XM_008256670.2,XM_008254068.2,XM_008257345.1,XM_008264750.2,XM_017349538.1,XM_008264748.2,XM_017348865.1,XM_017343426.1,XM_008263560.2,XM_008266643.2,XM_017345139.1,XR_515321.2,XM_008253945.2,XM_017340315.1,XM_017347866.1,XM_002711544.3,XM_008253904…
	organic substance metabolic process	337	807	10356	25694	0.2137	0.461521	1.03609	GO:0071704	XM_008248539.2,XM_008251945.1,XM_008256672.2,XM_008256662.2,XM_017343861.1,XM_017340122.1,XM_017340702.1,XR_001795529.1,XM_017339213.1,XM_002712954.3,XM_017349537.1,XM_008256659.2,XM_002717168.3,XM_017349361.1,XM_008254745.2,XM_017340704.1,XM_017343426.1,XM_002720881.3,XM_008253478.2,XM_002716339.3,XM_008257890.2,XM_008253164.2,XM_008256665.2,XM_002723087.3,XM_008261035.2,XM_008251944.1,XM_008269…
	cytoskeleton-dependent cytokinesis	4	807	74	25694	0.2139	0.461636	1.72102	GO:0061640	XM_017343990.1,XM_008261008.2,XM_008262932.2,XM_017343991.1
	positive regulation of protein phosphorylation	47	807	1321	25694	0.2144	0.462397	1.1328	GO:0001934	XM_008248539.2,XM_008257333.2,NM_001082629.1,XM_017345009.1,XM_008264376.2,XM_002723353.3,XM_002714360.3,XM_008264751.2,XM_017350154.1,XM_008264375.2,XM_002723699.3,NM_001082758.1,XM_017341872.1,XM_008251668.2,XR_001795529.1,XM_017348723.1,XM_008253710.2,XM_002711085.3,XM_008259229.2,XM_002715807.3,XM_008264750.2,XM_002712496.3,NM_001122938.1,XM_008264748.2,XM_017350072.1,XM_008253478.2,XM_008257…
	Golgi vesicle transport	13	807	319	25694	0.2149	0.463157	1.29751	GO:0048193	XM_008260393.2,XM_008252636.2,XM_017341790.1,XM_002717483.3,XM_017344617.1,XM_017341791.1,XM_017347687.1,XM_008253478.2,XM_017350384.1,XM_008256361.2,NM_001082664.1,XM_008256360.2,XM_008261035.2
	cytoskeleton-dependent intracellular transport	8	807	180	25694	0.2159	0.464993	1.41506	GO:0030705	XM_017341790.1,XM_002713251.3,XM_008260514.2,XM_008260515.2,NM_001082758.1,XM_008257031.2,XM_008256361.2,XM_008256360.2
	regulation of cytokine biosynthetic process	5	807	100	25694	0.2164	0.46575	1.59195	GO:0042035	XM_017338987.1,XM_017338985.1,XM_008251651.2,XM_002723927.3,XM_017338984.1
	response to monoamine	3	807	50	25694	0.2186	0.469519	1.91033	GO:0071867	XM_008262253.2,XM_008257157.2,XM_002711458.3
	central nervous system projection neuron axonogenesis	3	807	50	25694	0.2186	0.469519	1.91033	GO:0021952	XM_008259229.2,XM_002716472.2,XM_002712496.3
	response to catecholamine	3	807	50	25694	0.2186	0.469519	1.91033	GO:0071869	XM_008262253.2,XM_008257157.2,XM_002711458.3
	purine nucleoside biosynthetic process	6	807	127	25694	0.22	0.469954	1.5042	GO:0042451	XM_017346804.1,XM_008253216.2,XM_008266232.2,XM_017346801.1,XM_017346802.1,XM_017346803.1
	purine ribonucleoside biosynthetic process	6	807	127	25694	0.22	0.469954	1.5042	GO:0046129	XM_017346804.1,XM_008253216.2,XM_008266232.2,XM_017346801.1,XM_017346802.1,XM_017346803.1
	regulation of fibroblast proliferation	6	807	127	25694	0.22	0.469954	1.5042	GO:0048145	XM_002711085.3,XM_017340184.1,XM_008262183.2,XM_002714023.3,XM_002723842.3,XM_017350072.1
	response to purine-containing compound	6	807	127	25694	0.22	0.469954	1.5042	GO:0014074	XM_002717256.3,NM_001082707.1,XM_008262253.2,XM_008262038.2,XM_017347554.1,XM_008264329.2
	somatic stem cell population maintenance	4	807	75	25694	0.2203	0.469954	1.69808	GO:0035019	XM_008254731.2,XM_008262183.2,XM_008255958.2,XM_002714023.3
	regulation of activin receptor signaling pathway	2	807	27	25694	0.2206	0.469954	2.35844	GO:0032925	XM_008262183.2,XM_002714023.3
	histone H3 deacetylation	2	807	27	25694	0.2206	0.469954	2.35844	GO:0070932	XM_008257157.2,XM_002711458.3
	ribosomal large subunit biogenesis	2	807	27	25694	0.2206	0.469954	2.35844	GO:0042273	XM_008260560.2,XM_008260557.2
	protein localization to membrane raft	2	807	27	25694	0.2206	0.469954	2.35844	GO:1903044	XM_017345009.1,XM_002714360.3
	positive regulation of actin nucleation	2	807	27	25694	0.2206	0.469954	2.35844	GO:0051127	XM_002720499.3,XM_002720500.3
	negative regulation of adherens junction organization	2	807	27	25694	0.2206	0.469954	2.35844	GO:1903392	XM_017341872.1,XM_017350423.1
	regulation of feeding behavior	2	807	27	25694	0.2206	0.469954	2.35844	GO:0060259	XM_002723353.3,XM_017345601.1
	myelination	7	807	154	25694	0.2208	0.470061	1.44722	GO:0042552	XM_017338987.1,XM_017338986.1,XM_017338985.1,XM_008257157.2,XM_008253710.2,XM_002711458.3,XM_017338984.1
	response to interleukin-1	5	807	101	25694	0.2219	0.471656	1.57618	GO:0070555	XM_002721600.3,XM_002710239.3,XM_008257333.2,XM_008264329.2,XM_017350072.1
	negative regulation of protein localization to nucleus	5	807	101	25694	0.2219	0.471656	1.57618	GO:1900181	XM_008253478.2,XM_008251668.2,XM_002722652.3,XM_002723353.3,XM_017350072.1
	carbohydrate metabolic process	35	807	966	25694	0.222	0.471656	1.15358	GO:0005975	XM_008258896.2,XM_008248588.2,XM_002712716.3,XM_008250565.2,XM_008255154.2,XM_008261259.1,XM_017339433.1,XM_002717168.3,XM_017338821.1,XM_008260281.2,XM_002721687.3,XM_008269167.1,XM_008254103.2,XM_017342406.1,XM_002715180.3,NM_001082184.1,XM_002710745.3,XM_017345736.1,XM_017338354.1,XM_008252821.2,XM_008255155.2,XM_002710272.3,XM_017346968.1,XM_017345737.1,XM_017338820.1,XM_002717483.3,XM_008248…
	positive regulation of MAP kinase activity	11	807	265	25694	0.2226	0.472611	1.32162	GO:0043406	XM_008259229.2,XM_008249196.2,XM_002711387.3,NM_001082629.1,XM_002712496.3,XM_008262183.2,XM_017350072.1,XM_017340846.1,XM_008257890.2,XM_017345155.1,XM_002714023.3
	positive regulation of histone modification	6	807	128	25694	0.2249	0.476841	1.49245	GO:0031058	XM_008266642.2,XM_008249437.2,XM_008253478.2,XM_008266643.2,XM_002716500.2,XM_002723842.3
	regulation of interleukin-6 production	7	807	155	25694	0.2252	0.476841	1.43789	GO:0032675	XM_008264375.2,XM_017345807.1,XM_008264378.2,XM_008264376.2,XM_008251651.2,XM_002715338.3,XM_002723927.3
	negative regulation of immune response	7	807	155	25694	0.2252	0.476841	1.43789	GO:0050777	XM_008266642.2,XM_008250161.2,XM_008266643.2,XM_017338496.1,XM_002716500.2,XM_017338495.1,XM_008257322.2
	germ cell development	12	807	294	25694	0.2252	0.476841	1.29955	GO:0007281	XM_017349414.1,XM_002723353.3,NM_001195723.1,XM_017346574.1,XM_017346575.1,XM_008251668.2,XM_017349415.1,XM_017346576.1,XM_017346573.1,XM_017346577.1,XM_008249886.2,XM_002723845.3
	macromolecular complex subunit organization	98	807	2887	25694	0.2258	0.477789	1.08078	GO:0043933	XM_017346355.1,XM_017349532.1,XM_008266730.2,XM_008249449.2,XM_008266729.2,XM_008268556.2,XM_017339706.1,XR_001792299.1,XM_008262746.1,XM_008266731.2,NM_001082758.1,XM_017349531.1,XM_008257080.2,XM_017349537.1,XM_002711085.3,XM_008260560.2,XM_008263985.2,XM_017349538.1,XM_008250416.2,XM_017343426.1,XM_008250180.2,XM_008256128.2,XM_002718720.3,XM_008260557.2,XR_515321.2,XM_008253945.2,XM_017347846…
	cell cycle phase	4	807	76	25694	0.2268	0.479569	1.67573	GO:0022403	XM_017339789.1,XM_008252341.1,XM_017339790.1,XM_008256509.2
	response to acid chemical	13	807	323	25694	0.227	0.479569	1.28144	GO:0001101	NM_001171398.1,XM_002710239.3,XM_008254255.2,XM_002723353.3,XM_017338985.1,XM_017338987.1,XM_002722218.3,XM_002709770.3,XM_008251668.2,XM_008249900.2,XM_017338984.1,XM_002723927.3,XM_008254254.2
	cellular protein metabolic process	161	807	4842	25694	0.2271	0.479569	1.05867	GO:0044267	XM_008248539.2,XM_002716472.2,XM_017349532.1,XM_017343861.1,XM_008249449.2,XM_002723353.3,XM_002712716.3,XM_017340702.1,XM_008251668.2,XM_002712954.3,XM_017349537.1,XM_002711085.3,XM_017339817.1,XM_017340698.1,XM_002717168.3,XM_017349538.1,XM_017340704.1,XM_017343426.1,XM_008253478.2,XM_002716339.3,XM_017345139.1,XM_008257890.2,XM_002710745.3,XM_002723087.3,XM_017338354.1,XM_008267078.1,XM_002711…
	lysosomal transport	5	807	102	25694	0.2275	0.480091	1.56073	GO:0007041	XM_008264447.2,NM_001082664.1,XM_002717973.3,XM_002717773.3,XM_008264446.2
	positive regulation of NF-kappaB transcription factor activity	8	807	183	25694	0.2281	0.481034	1.39186	GO:0051092	XM_017345807.1,XM_002711387.3,XM_008253282.1,XM_002720063.3,XM_002708159.3,XM_008253478.2,NM_001082758.1,XM_017340846.1
	positive regulation of protein complex assembly	12	807	295	25694	0.2284	0.481343	1.29514	GO:0031334	XM_008250362.1,XM_017343990.1,XM_002715807.3,XM_008264750.2,XM_008261008.2,XM_017340061.1,XM_002723353.3,XM_008264748.2,XM_008264751.2,XM_017340184.1,XM_008251668.2,XM_017343991.1
	meiotic nuclear division	9	807	211	25694	0.2294	0.482672	1.35806	GO:0007126	XM_017343990.1,XM_008261008.2,XM_008254255.2,XM_017340061.1,XM_002709770.3,XM_008256509.2,XM_002721183.2,XM_017343991.1,XM_008254254.2
	axon ensheathment	7	807	156	25694	0.2297	0.482672	1.42867	GO:0008366	XM_017338987.1,XM_017338986.1,XM_017338985.1,XM_008257157.2,XM_008253710.2,XM_002711458.3,XM_017338984.1
	ensheathment of neurons	7	807	156	25694	0.2297	0.482672	1.42867	GO:0007272	XM_017338987.1,XM_017338986.1,XM_017338985.1,XM_008257157.2,XM_008253710.2,XM_002711458.3,XM_017338984.1
	homophilic cell adhesion via plasma membrane adhesion molecules	7	807	156	25694	0.2297	0.482672	1.42867	GO:0007156	XM_008253478.2,XM_002712974.3,XM_002708369.2,XM_002712975.3,XM_002715281.3,XM_017344972.1,XM_017341109.1
	regulation of organ growth	6	807	129	25694	0.2298	0.482672	1.48088	GO:0046620	XM_008259923.2,XM_002712803.3,XM_017340061.1,XM_002723353.3,XM_002710366.3,XM_008255374.2
	extracellular structure organization	13	807	324	25694	0.2301	0.482979	1.27749	GO:0043062	XM_017347846.1,XM_017338195.1,XM_017343267.1,XM_017345009.1,XM_002714360.3,XM_008268556.2,XM_002720499.3,XM_017340877.1,XM_002720500.3,XM_017339919.1,XM_017339294.1,XM_008259379.2,XM_002723811.3
	macromolecule metabolic process	264	807	8077	25694	0.2316	0.485458	1.04067	GO:0043170	XM_008248539.2,XM_008251945.1,XM_008256672.2,XM_008256662.2,XM_017343861.1,XM_017340122.1,XM_017340702.1,XR_001795529.1,XM_002712954.3,XM_017349537.1,XM_008256659.2,XM_002717168.3,XM_017349361.1,XM_017340704.1,XM_017343426.1,XM_008253478.2,XM_002716339.3,XM_008257890.2,XM_008256665.2,XM_002723087.3,XM_008261035.2,XM_008251944.1,XM_008267078.1,XM_008261810.2,NM_001082679.1,XM_002712324.3,XM_002718…
	otic vesicle development	2	807	28	25694	0.2319	0.485458	2.27421	GO:0071599	XM_008262183.2,XM_002714023.3
	nuclear-transcribed mRNA catabolic process, exonucleolytic	2	807	28	25694	0.2319	0.485458	2.27421	GO:0000291	XM_017342360.1,XM_017340492.1
	regulation of interferon-alpha production	2	807	28	25694	0.2319	0.485458	2.27421	GO:0032647	XM_008253699.2,XM_008253698.2
	erythrocyte differentiation	5	807	103	25694	0.2331	0.486766	1.54558	GO:0030218	XM_008266642.2,XM_008257090.2,XM_008266643.2,XM_002716500.2,NM_001195723.1
	positive regulation of adaptive immune response based on somatic recombination of immune receptors built from immunoglobulin superfamily domains	5	807	103	25694	0.2331	0.486766	1.54558	GO:0002824	XM_017342360.1,XM_002722026.3,NM_001082758.1,XM_008249158.2,NM_001171119.1
	regulation of mesenchymal cell proliferation	4	807	77	25694	0.2333	0.486766	1.65397	GO:0010464	XM_008266589.1,XM_017346951.1,NM_001195723.1,XM_017346952.1
	genitalia development	4	807	77	25694	0.2333	0.486766	1.65397	GO:0048806	XM_008253478.2,XM_008254044.1,XM_008262183.2,XM_002714023.3
	digestive tract morphogenesis	4	807	77	25694	0.2333	0.486766	1.65397	GO:0048546	XM_002716472.2,XM_008262183.2,NM_001195723.1,XM_002714023.3
	regulation of digestive system process	3	807	52	25694	0.2347	0.48848	1.83686	GO:0044058	XM_008262183.2,XM_008252197.2,XM_002714023.3
	cranial nerve morphogenesis	3	807	52	25694	0.2347	0.48848	1.83686	GO:0021602	XM_017343829.1,XM_008263985.2,XM_008263988.2
	pituitary gland development	3	807	52	25694	0.2347	0.48848	1.83686	GO:0021983	XM_008262183.2,NM_001195723.1,XM_002714023.3
	regulation of protein polymerization	12	807	297	25694	0.2348	0.48848	1.28642	GO:0032271	XM_017343990.1,XM_002715807.3,XM_008264750.2,XM_008261008.2,XM_002723353.3,XM_008264748.2,XM_008264751.2,XM_002720499.3,XM_017342197.1,XM_002720500.3,XM_008251668.2,XM_017343991.1
	regulation of biological quality	148	807	4446	25694	0.2349	0.48848	1.05986	GO:0065008	XM_002716472.2,XM_002716478.3,XM_002716480.3,XM_008266232.2,XM_002723353.3,XM_008251476.2,XM_017340702.1,XM_008252029.2,XM_008251668.2,XR_001795529.1,XM_002712954.3,XM_008257714.2,XM_017340698.1,NM_001122938.1,XM_008263985.2,XM_008254617.2,XM_017340704.1,XM_017349999.1,XM_008253478.2,XM_008266643.2,XM_008253164.2,XM_008254731.2,XM_017340331.1,XM_008261008.2,NM_001082679.1,XM_017347554.1,XM_017338…
	regulation of stress-activated MAPK cascade	13	807	326	25694	0.2363	0.490624	1.26965	GO:0032872	XM_008259229.2,XR_001795528.1,NM_001082629.1,XM_002712496.3,NM_001122938.1,XM_017350154.1,XM_017350072.1,XR_001792299.1,XM_008248786.1,XM_017350152.1,XM_017350150.1,XM_008257890.2,XR_001795529.1
	spermatid development	8	807	185	25694	0.2363	0.490624	1.37682	GO:0007286	XM_017349414.1,XM_017346574.1,XM_017346575.1,XM_017349415.1,XM_017346573.1,XM_017346577.1,XM_017346576.1,XM_002723845.3
	cellular process	630	807	19763	25694	0.2364	0.490624	1.01495	GO:0009987	XM_008251945.1,XM_008256672.2,XM_008256662.2,XM_017343861.1,XM_017350477.1,XM_008251476.2,XM_017345281.1,XM_017347586.1,XM_017339213.1,XM_017349537.1,XM_008254068.2,XM_008257345.1,XM_008256659.2,XM_008251781.1,XM_017338986.1,XM_002717168.3,XM_008254745.2,XM_008254617.2,XM_017340704.1,XM_017349999.1,XM_017346952.1,XM_002720881.3,XM_008251782.1,XM_008251816.1,XM_002720928.3,XM_008257890.2,XM_008253…
	regulation of muscle cell differentiation	10	807	241	25694	0.2369	0.491337	1.32112	GO:0051147	XM_008254255.2,XM_017345009.1,XM_002723353.3,XM_002710085.3,XM_002714360.3,NM_001195723.1,XM_002709770.3,XM_017340033.1,XM_008251668.2,XM_008254254.2
	negative regulation of cytoskeleton organization	15	807	384	25694	0.2377	0.49267	1.24371	GO:0051494	XM_008257714.2,XM_008257345.1,XM_017345807.1,XM_002711544.3,XM_008251987.2,XM_008257341.1,XM_008257344.2,XM_017344617.1,XM_017342197.1,XM_002720499.3,XM_008256509.2,XM_002711778.3,XM_002720500.3,XM_017350423.1,XM_008257342.1
	cell cycle G1/S phase transition	5	807	104	25694	0.2387	0.493646	1.53072	GO:0044843	XM_008259923.2,XM_017339789.1,XM_008252341.1,XM_017339790.1,XM_002712803.3
	regulation of protein targeting to mitochondrion	7	807	158	25694	0.2387	0.493646	1.41058	GO:1903214	XM_017350663.1,XM_017350664.1,XM_017350665.1,XM_002721171.3,XM_017350666.1,XM_017350662.1,XM_002712954.3
	G1/S transition of mitotic cell cycle	5	807	104	25694	0.2387	0.493646	1.53072	GO:0000082	XM_008259923.2,XM_017339789.1,XM_008252341.1,XM_017339790.1,XM_002712803.3
	response to wounding	20	807	530	25694	0.2388	0.493646	1.20147	GO:0009611	XM_002713385.3,XM_017350665.1,XM_002715194.3,NM_001082679.1,XM_017347554.1,NM_001082758.1,XM_017341872.1,XM_002714023.3,XM_002711085.3,XM_002721171.3,XM_017350664.1,XM_017350662.1,XM_008262183.2,XM_008264329.2,XM_017349999.1,XM_017350663.1,XM_008254044.1,XM_017350666.1,XM_002722335.3,XM_008265521.2
	response to nutrient levels	13	807	327	25694	0.2394	0.494159	1.26577	GO:0031667	XM_017341938.1,XM_008256650.2,XM_002723353.3,XM_002716186.3,XM_008257157.2,XM_002711458.3,XM_002723699.3,XM_008256652.2,XM_002720881.3,XM_008256648.2,XM_008251668.2,XM_008256647.2,XM_008249900.2
	positive regulation of phosphorylation	48	807	1368	25694	0.2395	0.494159	1.11715	GO:0042327	XM_008248539.2,XM_008257333.2,NM_001082629.1,XM_017345009.1,XM_008264376.2,XM_002723353.3,XM_002714360.3,XM_008264751.2,XM_017350154.1,XM_008264375.2,XM_002723699.3,NM_001082758.1,XM_017341872.1,XM_008251668.2,XR_001795529.1,XM_017348723.1,XM_008253710.2,XM_002711085.3,XM_008259229.2,XM_002715807.3,XM_008264750.2,XM_002712496.3,NM_001122938.1,XM_002716186.3,XM_008264748.2,XM_017350072.1,XM_008253…
	negative regulation of intracellular protein transport	6	807	131	25694	0.2398	0.494159	1.45827	GO:0090317	XM_008253478.2,XM_008251668.2,XM_002722652.3,XM_002712954.3,XM_002723353.3,XM_017350072.1
	mammary gland morphogenesis	4	807	78	25694	0.2399	0.494159	1.63276	GO:0060443	XM_008262183.2,NM_001195723.1,XM_002714023.3,XM_002723842.3
	organelle transport along microtubule	4	807	78	25694	0.2399	0.494159	1.63276	GO:0072384	NM_001082758.1,XM_002713251.3,XM_008260514.2,XM_008260515.2
	stem cell population maintenance	8	807	186	25694	0.2405	0.494159	1.36942	GO:0019827	XM_008254731.2,XM_002710743.3,XM_008262183.2,XM_017350477.1,XM_002720091.3,XM_008253710.2,XM_002714023.3,XM_008255958.2
	regulation of phosphate metabolic process	83	807	2439	25694	0.2412	0.494159	1.08349	GO:0019220	XM_008248539.2,XM_008251945.1,XM_002723353.3,XM_017350477.1,XM_008252027.2,XM_002718804.3,XM_017339907.1,XM_008264375.2,XR_001792299.1,NM_001082758.1,XM_008251668.2,XM_002722652.3,XM_008248900.2,XR_001795529.1,XM_017348723.1,XM_008257322.2,XM_002711085.3,XM_008264750.2,NM_001122938.1,XM_002716186.3,XM_008264748.2,XM_008251946.1,XM_008253478.2,XM_008257017.2,XM_008257890.2,XM_017340315.1,XM_002710…
	regulation of stress-activated protein kinase signaling cascade	13	807	328	25694	0.2425	0.494159	1.26191	GO:0070302	XM_008259229.2,XR_001795528.1,NM_001082629.1,XM_002712496.3,NM_001122938.1,XM_017350154.1,XM_017350072.1,XR_001792299.1,XM_008248786.1,XM_017350152.1,XM_017350150.1,XM_008257890.2,XR_001795529.1
	negative regulation of response to stimulus	70	807	2041	25694	0.2426	0.494159	1.09198	GO:0048585	XM_002711721.3,XM_002723353.3,XR_001792299.1,NM_001082758.1,XM_008251668.2,XM_002722652.3,XR_001795529.1,XM_017348723.1,XM_008257322.2,XM_002711085.3,NM_001122938.1,XM_008266413.2,XM_017346952.1,XM_008266643.2,XM_002716339.3,XM_002710366.3,XM_017342179.1,XM_008255374.2,XM_002711458.3,XM_017338495.1,XM_008266642.2,XM_008264330.2,XM_017350152.1,XM_008266589.1,XM_017350150.1,XM_017350423.1,XM_008252…
	entry into host cell	3	807	53	25694	0.2428	0.494159	1.8022	GO:0030260	XM_008254170.2,XM_002717973.3,XM_017344617.1
	blood vessel remodeling	3	807	53	25694	0.2428	0.494159	1.8022	GO:0001974	XM_017341872.1,XM_008262183.2,XM_002714023.3
	negative regulation of striated muscle tissue development	3	807	53	25694	0.2428	0.494159	1.8022	GO:0045843	XM_008257157.2,NM_001195723.1,XM_002711458.3
	movement in host environment	3	807	53	25694	0.2428	0.494159	1.8022	GO:0052126	XM_008254170.2,XM_002717973.3,XM_017344617.1
	entry into host	3	807	53	25694	0.2428	0.494159	1.8022	GO:0044409	XM_008254170.2,XM_002717973.3,XM_017344617.1
	entry into cell of other organism involved in symbiotic interaction	3	807	53	25694	0.2428	0.494159	1.8022	GO:0051806	XM_008254170.2,XM_002717973.3,XM_017344617.1
	regulation of keratinocyte proliferation	3	807	53	25694	0.2428	0.494159	1.8022	GO:0010837	XM_008253478.2,XM_008262183.2,XM_002714023.3
	viral entry into host cell	3	807	53	25694	0.2428	0.494159	1.8022	GO:0046718	XM_008254170.2,XM_002717973.3,XM_017344617.1
	entry into other organism involved in symbiotic interaction	3	807	53	25694	0.2428	0.494159	1.8022	GO:0051828	XM_008254170.2,XM_002717973.3,XM_017344617.1
	movement in environment of other organism involved in symbiotic interaction	3	807	53	25694	0.2428	0.494159	1.8022	GO:0052192	XM_008254170.2,XM_002717973.3,XM_017344617.1
	morphogenesis of an epithelial fold	2	807	29	25694	0.2433	0.494159	2.19579	GO:0060571	XM_008262183.2,XM_002714023.3
	positive regulation of syncytium formation by plasma membrane fusion	2	807	29	25694	0.2433	0.494159	2.19579	GO:0060143	XM_017345009.1,XM_002714360.3
	negative regulation of epithelial to mesenchymal transition	2	807	29	25694	0.2433	0.494159	2.19579	GO:0010719	XM_017338195.1,XM_017350072.1
	embryonic digestive tract morphogenesis	2	807	29	25694	0.2433	0.494159	2.19579	GO:0048557	XM_008262183.2,XM_002714023.3
	forebrain regionalization	2	807	29	25694	0.2433	0.494159	2.19579	GO:0021871	XM_002711085.3,NM_001195723.1
	natural killer cell activation	2	807	29	25694	0.2433	0.494159	2.19579	GO:0030101	XM_008254044.1,XM_008264446.2
	genitalia morphogenesis	2	807	29	25694	0.2433	0.494159	2.19579	GO:0035112	XM_008262183.2,XM_002714023.3
	positive regulation of heterotypic cell-cell adhesion	2	807	29	25694	0.2433	0.494159	2.19579	GO:0034116	XM_017345009.1,XM_002714360.3
	double-strand break repair via homologous recombination	6	807	132	25694	0.2448	0.496242	1.44722	GO:0000724	XM_008256670.2,XM_008256671.2,XM_008256672.2,XM_017339073.1,XM_008256673.2,XM_008256669.2
	negative regulation of transmembrane receptor protein serine/threonine kinase signaling pathway	6	807	132	25694	0.2448	0.496242	1.44722	GO:0090101	XM_002711085.3,XM_017347939.1,XM_008266589.1,XM_017346951.1,XM_002711721.3,XM_017346952.1
	cellular respiration	6	807	132	25694	0.2448	0.496242	1.44722	GO:0045333	XM_008252744.2,XM_002723888.3,XM_008248341.2,XM_008253164.2,NM_001082315.1,XM_017339216.1
	positive regulation of cellular metabolic process	145	807	4364	25694	0.2452	0.496732	1.05789	GO:0031325	XM_008248539.2,XM_017345517.1,XM_008252341.1,XM_008254336.2,XM_008249449.2,XM_002716591.3,XM_002723353.3,XM_008264375.2,XM_017339789.1,XM_008251668.2,XM_008264045.2,XR_001795529.1,XM_002711085.3,XM_008253699.2,XM_002710743.3,XM_008264750.2,NM_001122938.1,XM_008253478.2,XM_008266643.2,XM_008257890.2,XM_002710366.3,XM_008254335.2,XM_008254731.2,XM_002711458.3,XM_008266642.2,XM_002720499.3,XM_008264…
	positive regulation of nervous system development	24	807	651	25694	0.246	0.49764	1.17378	GO:0051962	XM_017347856.1,XM_017348074.1,XM_002716472.2,XM_008262932.2,NM_001082629.1,XM_002723353.3,NM_001195723.1,XM_002718991.2,XM_008266642.2,XM_008251668.2,XM_017344653.1,XM_017339262.1,XM_017348075.1,XM_017338822.1,XM_017338570.1,XM_002716500.2,XM_008269069.2,XM_017350072.1,XM_017348865.1,XM_008264329.2,XM_008253478.2,XM_008266643.2,XM_002720928.3,XM_002719759.3
	transmembrane transport	50	807	1433	25694	0.2461	0.49764	1.11092	GO:0055085	XM_008256650.2,XM_002724315.3,XM_017345009.1,XM_002710874.2,XM_008251650.1,XM_008267559.2,XM_017345281.1,XM_008251649.1,XM_017347586.1,XM_017346575.1,XM_008256647.2,XM_017342204.1,XM_017338050.1,XM_017350906.1,NM_001082707.1,XM_017349303.1,XM_002708223.3,XM_008263985.2,XM_008254617.2,XM_017339589.1,XM_017350724.1,XM_017338060.1,XM_017347833.1,NM_001082030.1,NM_001082676.2,XM_017339588.1,XM_017346…
	biological phase	4	807	79	25694	0.2465	0.49764	1.6121	GO:0044848	XM_017339789.1,XM_008252341.1,XM_017339790.1,XM_008256509.2
	epithelial to mesenchymal transition	4	807	79	25694	0.2465	0.49764	1.6121	GO:0001837	XM_017339789.1,XM_008252341.1,XM_017339790.1,XM_008262932.2
	somatic diversification of immune receptors	4	807	79	25694	0.2465	0.49764	1.6121	GO:0002200	XM_002713846.3,XM_008261810.2,XM_008261877.2,XM_008261808.2
	negative regulation of signal transduction	56	807	1616	25694	0.2466	0.49764	1.10333	GO:0009968	XM_002718875.3,XM_008257749.2,XM_002710752.3,XM_017342219.1,XM_002711721.3,XM_017342178.1,XM_017350154.1,XR_001792299.1,XM_008248786.1,XM_002709770.3,NM_001082758.1,XM_002722652.3,XR_001795529.1,XM_017341260.1,XM_017344653.1,XM_008257322.2,XM_002711085.3,XM_002710239.3,XM_008254255.2,NM_001122938.1,XM_008266413.2,XM_017346952.1,XM_017350072.1,XM_008257747.2,XM_017347939.1,XM_008266643.2,XM_002716…
	regulation of MAPK cascade	36	807	1010	25694	0.2469	0.497926	1.13485	GO:0043408	XM_008248539.2,XM_008257333.2,NM_001082629.1,XM_008264376.2,XM_017350154.1,XM_008264375.2,XR_001792299.1,XM_008248786.1,XM_002723699.3,NM_001082758.1,XM_002722652.3,XR_001795529.1,XM_017348723.1,XM_008259229.2,XM_002712496.3,NM_001122938.1,XM_017350072.1,XM_008257017.2,NM_001082664.1,XM_008257890.2,XM_017345155.1,XM_002715338.3,XM_002710366.3,XM_002711387.3,XR_001795528.1,XM_008251651.2,NM_001195…
	hexose metabolic process	7	807	160	25694	0.2478	0.49942	1.39295	GO:0019318	XM_017346968.1,XM_008252821.2,XM_008248588.2,XM_008252833.2,XM_008248586.2,XM_008248587.2,XM_002721687.3
	negative regulation of RNA biosynthetic process	63	807	1832	25694	0.2497	0.502926	1.0949	GO:1902679	XM_002718875.3,XM_008259978.2,XM_002710331.3,XM_008252341.1,XM_017349532.1,XM_008256672.2,XM_017342219.1,XM_017349534.1,XM_008256669.2,XM_002714879.3,XM_017339789.1,XM_017349531.1,XM_017349533.1,XM_017349536.1,XM_002714628.3,XM_008253710.2,XM_017341260.1,XM_017349537.1,XM_008257322.2,XM_008256670.2,XM_017349528.1,NM_001171398.1,XM_002710239.3,XM_017349535.1,XM_017349538.1,XM_017350072.1,XM_008266…
	cellular response to cAMP	3	807	54	25694	0.251	0.504896	1.76883	GO:0071320	NM_001082707.1,XM_008262253.2,XM_008262038.2
	central nervous system neuron axonogenesis	3	807	54	25694	0.251	0.504896	1.76883	GO:0021955	XM_008259229.2,XM_002716472.2,XM_002712496.3
	regulation of phosphorus metabolic process	83	807	2448	25694	0.2518	0.506181	1.07951	GO:0051174	XM_008248539.2,XM_008251945.1,XM_002723353.3,XM_017350477.1,XM_008252027.2,XM_002718804.3,XM_017339907.1,XM_008264375.2,XR_001792299.1,NM_001082758.1,XM_008251668.2,XM_002722652.3,XM_008248900.2,XR_001795529.1,XM_017348723.1,XM_008257322.2,XM_002711085.3,XM_008264750.2,NM_001122938.1,XM_002716186.3,XM_008264748.2,XM_008251946.1,XM_008253478.2,XM_008257017.2,XM_008257890.2,XM_017340315.1,XM_002710…
	response to tumor necrosis factor	8	807	189	25694	0.2532	0.508621	1.34768	GO:0034612	XM_002711387.3,XM_008257333.2,XM_008252767.2,XM_017338985.1,XM_017350072.1,XM_017338987.1,XM_002721600.3,XM_017338984.1
	positive regulation of cell proliferation	38	807	1074	25694	0.2535	0.508621	1.12652	GO:0008284	XM_008249449.2,XM_008264376.2,XM_002723353.3,XM_002712716.3,XM_008264375.2,XR_515319.2,XM_002723699.3,NM_001082758.1,XM_017341872.1,XM_008251045.2,XM_008253710.2,XM_002711085.3,XM_002710239.3,XM_017346952.1,XM_008253478.2,XM_008249450.2,XM_008266643.2,XM_017346951.1,XR_515321.2,XM_017345155.1,XM_002715338.3,XM_017338195.1,NM_001195723.1,XM_008266642.2,XM_002718991.2,XR_001792392.1,XM_017344399.1,…
	negative regulation of cellular catabolic process	11	807	274	25694	0.2535	0.508621	1.2782	GO:0031330	XM_002711085.3,XR_519600.2,XM_002723353.3,XM_008257157.2,XM_002711458.3,XM_017350072.1,XM_008252639.2,XM_008264330.2,XM_008255797.2,XM_008251668.2,XM_002723842.3
	cell morphogenesis involved in differentiation	35	807	984	25694	0.2544	0.5094	1.13248	GO:0000904	XM_002715820.3,XM_002716472.2,XM_017348294.1,XM_008252341.1,XM_017348293.1,NM_001082629.1,XM_017345009.1,XM_002714360.3,XM_002715818.3,XM_017339706.1,XM_017339789.1,XM_008256506.2,XM_008259229.2,NM_001171398.1,XM_002712496.3,XM_017350072.1,XM_002718242.3,XM_017346030.1,XM_017343829.1,XM_002710745.3,XM_008253904.2,XM_008262932.2,XM_002718243.3,XM_017347554.1,NM_001195723.1,XM_008259923.2,XM_008253…
	negative regulation of cartilage development	2	807	30	25694	0.2547	0.5094	2.12259	GO:0061037	XM_002721600.3,NM_001195723.1
	necroptotic process	2	807	30	25694	0.2547	0.5094	2.12259	GO:0070266	XM_008257157.2,XM_002711458.3
	negative regulation of dendrite development	2	807	30	25694	0.2547	0.5094	2.12259	GO:2000171	XM_002709715.3,XM_008260281.2
	positive regulation of mRNA 3'-end processing	2	807	30	25694	0.2547	0.5094	2.12259	GO:0031442	XR_519600.2,XM_008255797.2
	phosphorus metabolic process	98	807	2915	25694	0.2561	0.511874	1.0704	GO:0006793	XM_008248539.2,XM_002716472.2,XM_017340699.1,XM_008266232.2,XM_017343861.1,XM_002723353.3,XM_017340702.1,XM_002719591.3,XR_001792299.1,NM_001082758.1,XM_008253632.2,XM_017338897.1,XM_008251668.2,XM_002722652.3,XR_001795529.1,XM_017339213.1,XM_008254752.2,XM_017339817.1,XM_017340698.1,NM_001122938.1,XM_002716186.3,XM_008254745.2,XM_017340704.1,XM_017340887.1,XM_008253478.2,XM_008256128.2,XM_008257…
	cellular macromolecule metabolic process	229	807	7010	25694	0.2579	0.515143	1.0401	GO:0044260	XM_008248539.2,XM_008251945.1,XM_002716472.2,XM_017349532.1,XM_008256672.2,XM_008256662.2,XM_017343861.1,XM_008249449.2,XM_002723353.3,XM_002712716.3,XM_017340702.1,XM_008265689.2,XM_008251668.2,XM_008248900.2,XM_002712954.3,XM_017349537.1,XM_008261808.2,XM_002711085.3,XM_017339817.1,XM_008256659.2,XM_002710743.3,XM_017340698.1,XM_008252767.2,XM_002717168.3,XM_017349538.1,XM_017340704.1,XM_017343…
	positive regulation of anion transport	3	807	55	25694	0.2593	0.516297	1.73667	GO:1903793	XM_008254170.2,XM_002723516.3,XM_008264329.2
	prostate gland development	3	807	55	25694	0.2593	0.516297	1.73667	GO:0030850	XM_017348723.1,XM_008262183.2,XM_002714023.3
	response to iron ion	3	807	55	25694	0.2593	0.516297	1.73667	GO:0010039	XM_008248341.2,XM_008253164.2,NM_001082315.1
	negative regulation of muscle organ development	3	807	55	25694	0.2593	0.516297	1.73667	GO:0048635	XM_008257157.2,NM_001195723.1,XM_002711458.3
	diterpenoid metabolic process	3	807	55	25694	0.2593	0.516297	1.73667	GO:0016101	XM_002709770.3,XM_008254255.2,XM_008254254.2
	regulation of translation	17	807	450	25694	0.2596	0.516508	1.2028	GO:0006417	XM_002723915.3,XM_017347741.1,XM_017342179.1,XM_017342219.1,NM_001082315.1,XM_002723353.3,XM_017342178.1,XM_008251668.2,XM_008248341.2,XM_008257080.2,XM_008252270.2,XR_519600.2,XM_002710333.3,XM_008255797.2,XM_008253164.2,XM_002723842.3,XM_008252827.1
	negative regulation of axonogenesis	4	807	81	25694	0.2599	0.516508	1.57229	GO:0050771	XM_017338987.1,XM_017343829.1,XM_017338985.1,XM_017338984.1
	positive regulation of JUN kinase activity	4	807	81	25694	0.2599	0.516508	1.57229	GO:0043507	XM_008259229.2,XM_002712496.3,XM_008257890.2,XM_017350072.1
	recombinational repair	6	807	135	25694	0.2601	0.516578	1.41506	GO:0000725	XM_008256670.2,XM_008256671.2,XM_008256672.2,XM_017339073.1,XM_008256673.2,XM_008256669.2
	purine nucleotide metabolic process	15	807	392	25694	0.2611	0.518236	1.21833	GO:0006163	XM_017345358.1,XM_008262253.2,XR_001795528.1,XM_008266232.2,NM_001122938.1,XM_017346802.1,XM_002723285.3,XM_017350154.1,XM_017350152.1,XM_017346804.1,XM_008256128.2,XM_017350150.1,XM_017346801.1,XR_001795529.1,XM_017346803.1
	single-organism cellular localization	42	807	1200	25694	0.2621	0.519892	1.11436	GO:1902580	XM_017346355.1,XM_008260514.2,XM_017345009.1,XM_017350477.1,XM_002714360.3,XM_008264751.2,NM_001082758.1,XM_008256506.2,XM_017343991.1,XM_008257345.1,XM_002715807.3,XM_002713251.3,XM_008264750.2,XM_008260515.2,XM_008264748.2,XM_017348865.1,XM_008252720.2,XM_008256509.2,XM_008266643.2,NM_001082664.1,XM_008261035.2,XM_002716071.3,XM_002711544.3,XM_008253904.2,XM_008261008.2,XM_017339266.1,XM_008266…
	negative regulation of transcription, DNA-templated	61	807	1780	25694	0.2625	0.520357	1.09111	GO:0045892	XM_002718875.3,XM_008259978.2,XM_002710331.3,XM_008252341.1,XM_017349532.1,XM_008256672.2,XM_017349534.1,XM_008256669.2,XM_002714879.3,XM_017339789.1,XM_017349531.1,XM_017349533.1,XM_017349536.1,XM_002714628.3,XM_008253710.2,XM_017341260.1,XM_017349537.1,XM_008257322.2,XM_008256670.2,XM_017349528.1,NM_001171398.1,XM_002710239.3,XM_017349535.1,XM_017349538.1,XM_017350072.1,XM_008266643.2,XM_017340…
	negative regulation of nucleic acid-templated transcription	62	807	1812	25694	0.2644	0.521367	1.08941	GO:1903507	XM_002718875.3,XM_008259978.2,XM_002710331.3,XM_008252341.1,XM_017349532.1,XM_008256672.2,XM_017342219.1,XM_017349534.1,XM_008256669.2,XM_002714879.3,XM_017339789.1,XM_017349531.1,XM_017349533.1,XM_017349536.1,XM_002714628.3,XM_008253710.2,XM_017341260.1,XM_017349537.1,XM_008257322.2,XM_008256670.2,XM_017349528.1,NM_001171398.1,XM_002710239.3,XM_017349535.1,XM_017349538.1,XM_017350072.1,XM_008266…
	negative regulation of biological process	213	807	6515	25694	0.2644	0.521367	1.04093	GO:0048519	XM_008251945.1,XM_008252341.1,XM_017349532.1,XM_008256672.2,XM_008254336.2,XM_002711721.3,XM_002723353.3,XM_008252027.2,XM_017339907.1,XM_008264375.2,XM_017338987.1,XM_017339789.1,XM_002711778.3,XM_008251668.2,XR_001795529.1,XM_002712954.3,NM_001291987.1,XM_017349537.1,XM_002711085.3,XM_008257714.2,XM_008257345.1,XM_008264750.2,NM_001122938.1,XM_017349538.1,XM_017346952.1,XM_008251946.1,XM_008253…
	meiotic cell cycle process	9	807	220	25694	0.2648	0.521367	1.3025	GO:1903046	XM_017343990.1,XM_008261008.2,XM_008254255.2,XM_017340061.1,XM_002709770.3,XM_008256509.2,XM_002721183.2,XM_017343991.1,XM_008254254.2
	negative regulation of DNA metabolic process	6	807	136	25694	0.2653	0.521367	1.40466	GO:0051053	XM_008266642.2,XM_017341872.1,XM_008266643.2,XM_008261877.2,XM_002716500.2,XM_002723842.3
	response to hepatocyte growth factor	2	807	31	25694	0.266	0.521367	2.05412	GO:0035728	XM_008257157.2,XM_002711458.3
	semicircular canal development	2	807	31	25694	0.266	0.521367	2.05412	GO:0060872	XM_008262183.2,XM_002714023.3
	synaptic vesicle endocytosis	2	807	31	25694	0.266	0.521367	2.05412	GO:0048488	XM_002718991.2,XM_017348865.1
	telencephalon glial cell migration	2	807	31	25694	0.266	0.521367	2.05412	GO:0022030	XM_002711778.3,XM_017350072.1
	regulation of mitochondrial outer membrane permeabilization involved in apoptotic signaling pathway	2	807	31	25694	0.266	0.521367	2.05412	GO:1901028	XM_017348890.1,XM_002718804.3
	regulation of interleukin-1 secretion	2	807	31	25694	0.266	0.521367	2.05412	GO:0050704	XM_008251651.2,XM_002723842.3
	cytokine metabolic process	2	807	31	25694	0.266	0.521367	2.05412	GO:0042107	XM_008253699.2,XM_008253698.2
	regulation of interleukin-1 beta secretion	2	807	31	25694	0.266	0.521367	2.05412	GO:0050706	XM_008251651.2,XM_002723842.3
	snRNA processing	2	807	31	25694	0.266	0.521367	2.05412	GO:0016180	XM_017342360.1,XM_017340492.1
	regulation of respiratory gaseous exchange	2	807	31	25694	0.266	0.521367	2.05412	GO:0043576	XM_002718991.2,XM_017348865.1
	cellular response to hepatocyte growth factor stimulus	2	807	31	25694	0.266	0.521367	2.05412	GO:0035729	XM_008257157.2,XM_002711458.3
	prostate gland epithelium morphogenesis	2	807	31	25694	0.266	0.521367	2.05412	GO:0060740	XM_008262183.2,XM_002714023.3
	cerebral cortex radial glia guided migration	2	807	31	25694	0.266	0.521367	2.05412	GO:0021801	XM_002711778.3,XM_017350072.1
	inositol phosphate metabolic process	2	807	31	25694	0.266	0.521367	2.05412	GO:0043647	XM_002719591.3,XM_017349458.1
	positive regulation of response to external stimulus	16	807	423	25694	0.2662	0.521433	1.20431	GO:0032103	XM_008251651.2,XM_002718804.3,NM_001082679.1,XM_008253189.2,XM_002714023.3,XM_008255466.2,XM_008262183.2,XM_002710333.3,XM_002722218.3,XM_008254170.2,XM_008255465.2,XM_008253478.2,XM_017340235.1,XM_017348890.1,XM_017345155.1,NM_001171119.1
	aminoglycan biosynthetic process	4	807	82	25694	0.2666	0.521891	1.55312	GO:0006023	XM_008250565.2,XM_008260554.2,XM_017339433.1,XM_002710745.3
	macroautophagy	15	807	394	25694	0.267	0.52209	1.21214	GO:0016236	XM_008259201.2,XM_008259207.1,NM_001082629.1,XM_017339476.1,XM_008259205.2,XM_017344617.1,XM_008259199.2,XM_008254170.2,XM_008260554.2,XM_017347687.1,XM_002721600.3,XM_008259206.2,XM_008259202.2,XM_008259203.2,XM_017343140.1
	single-organism carbohydrate metabolic process	27	807	750	25694	0.2671	0.52209	1.1462	GO:0044723	XM_017338354.1,XM_008258896.2,XM_008252821.2,XM_008248588.2,XM_002712716.3,XM_008250565.2,XM_017346968.1,XM_008261259.1,XM_017338820.1,XM_017339433.1,XM_002717483.3,XM_017338821.1,XM_002717168.3,XM_008260281.2,XM_008248587.2,XM_002721687.3,XM_008269167.1,XM_002721600.3,XM_017342406.1,XM_017338819.1,NM_001082184.1,XM_008252833.2,XM_002722880.3,XM_008248586.2,XM_008254434.2,XM_002710745.3,XM_008254…
	positive regulation of mesenchymal cell proliferation	3	807	56	25694	0.2675	0.52209	1.70566	GO:0002053	XM_008266589.1,XM_017346951.1,XM_017346952.1
	hippo signaling	3	807	56	25694	0.2675	0.52209	1.70566	GO:0035329	XM_008259923.2,XM_002712803.3,XM_017344972.1
	regulation of ossification	11	807	278	25694	0.2677	0.52209	1.25981	GO:0030278	XM_008252341.1,NM_001171398.1,NM_001195723.1,XM_008264329.2,XM_017346952.1,XM_017339789.1,XM_008253478.2,XM_017339790.1,XM_008266589.1,XM_017346951.1,XM_002723927.3
	regulation of transferase activity	46	807	1325	25694	0.2677	0.52209	1.10535	GO:0051338	XM_008248539.2,XM_008251945.1,XM_002710752.3,NM_001082629.1,XM_008264376.2,XM_002723353.3,XM_017350477.1,XM_008264751.2,XM_008264375.2,XR_001792299.1,XM_008248786.1,NM_001082758.1,XM_008251668.2,XM_002722652.3,XM_008257322.2,XM_008259229.2,XM_002715807.3,XM_008264750.2,XM_002712496.3,XM_002716186.3,XM_008264748.2,XM_017350072.1,XM_008251946.1,XM_008253478.2,XM_008257017.2,NM_001082664.1,XM_008257…
	regulation of muscle system process	9	807	221	25694	0.2688	0.523584	1.29661	GO:0090257	NM_001082707.1,XM_008252341.1,XM_008262253.2,XM_002709702.3,XM_002723353.3,XM_017347554.1,XM_002717256.3,XM_017339789.1,XM_017339790.1
	regulation of protein kinase B signaling	9	807	221	25694	0.2688	0.523584	1.29661	GO:0051896	XR_001795528.1,NM_001122938.1,XM_002723353.3,NM_001082679.1,XM_017350154.1,XM_017350152.1,XM_008251668.2,XM_017350150.1,XR_001795529.1
	positive regulation of cellular amide metabolic process	6	807	137	25694	0.2704	0.526048	1.3944	GO:0034250	XM_008252270.2,XR_519600.2,XM_008255797.2,XM_008251668.2,XM_002710333.3,XM_002723353.3
	spermatid differentiation	8	807	193	25694	0.2704	0.526048	1.31975	GO:0048515	XM_017349414.1,XM_017346574.1,XM_017346575.1,XM_017349415.1,XM_017346573.1,XM_017346577.1,XM_017346576.1,XM_002723845.3
	regulation of cellular amide metabolic process	18	807	484	25694	0.272	0.528833	1.18409	GO:0034248	XM_002723915.3,XM_017347741.1,XM_017342179.1,XM_017342219.1,NM_001082315.1,XM_002723353.3,XM_017342178.1,XM_008251668.2,XM_008248341.2,XM_008257080.2,XM_008252270.2,XR_519600.2,XM_002710333.3,XM_008255797.2,NM_001082664.1,XM_008253164.2,XM_002723842.3,XM_008252827.1
	regulation of cell cycle arrest	5	807	110	25694	0.2732	0.530241	1.44722	GO:0071156	XM_017340184.1,XM_008262183.2,XM_002714023.3,XM_002723842.3,XM_017350072.1
	regulation of epithelial cell apoptotic process	5	807	110	25694	0.2732	0.530241	1.44722	GO:1904035	XM_002720499.3,XM_002722024.3,XM_002720500.3,XM_002722652.3,XM_002723353.3
	regulation of cellular amine metabolic process	4	807	83	25694	0.2734	0.530241	1.53441	GO:0033238	XM_017348075.1,XM_017348074.1,XM_017338195.1,XM_008269069.2
	labyrinthine layer development	4	807	83	25694	0.2734	0.530241	1.53441	GO:0060711	XM_017349243.1,XM_002719190.3,XM_002717333.3,NM_001082629.1
	negative regulation of cellular process	198	807	6055	25694	0.2739	0.530882	1.04114	GO:0048523	XM_008251945.1,XM_008252341.1,XM_017349532.1,XM_008256672.2,XM_008254336.2,XM_002711721.3,XM_002723353.3,XM_008252027.2,XM_017339907.1,XM_017338987.1,XM_017339789.1,XM_002711778.3,XM_008251668.2,XR_001795529.1,XM_002712954.3,XM_017349537.1,XM_002711085.3,XM_008257714.2,XM_008257345.1,XM_008264750.2,NM_001122938.1,XM_017349538.1,XM_017346952.1,XM_008251946.1,XM_008253478.2,XM_008266643.2,XM_002716…
	multicellular organismal process	273	807	8420	25694	0.2758	0.533057	1.03231	GO:0032501	XM_008252341.1,XM_008256672.2,XM_002711721.3,XM_017350477.1,XM_017345281.1,XM_017338987.1,XM_017339789.1,XR_001795529.1,XM_002712954.3,XM_017349537.1,XM_008251781.1,XM_017338986.1,XM_017349999.1,XM_017346952.1,XM_002720881.3,XM_008251782.1,XM_008253478.2,XM_008266643.2,XM_008251816.1,XM_002720928.3,XM_002708369.2,XM_008253164.2,XM_017339377.1,XM_008261810.2,NM_001082679.1,XM_017347554.1,XM_002718…
	regulation of protein serine/threonine kinase activity	26	807	724	25694	0.2759	0.533057	1.14339	GO:0071900	XM_008248539.2,XM_002711387.3,NM_001082629.1,XM_008264751.2,NM_001195723.1,XR_001792299.1,XM_008259923.2,XM_008248786.1,XM_017340846.1,XM_002722652.3,XM_002714023.3,XM_008259229.2,XM_008249196.2,XM_002715807.3,XM_008264750.2,XM_002712496.3,XM_008262183.2,XM_008264748.2,XM_017344617.1,XM_017350072.1,XM_008253478.2,XM_008257017.2,XM_002712803.3,NM_001082664.1,XM_008257890.2,XM_017345155.1
	positive regulation of protein modification process	56	807	1636	25694	0.2761	0.533057	1.08984	GO:0031401	XM_008248539.2,XM_008257333.2,NM_001082629.1,XM_017345009.1,XM_008264376.2,XM_002723353.3,XM_002714360.3,XM_008264751.2,XM_017350154.1,XM_008264375.2,XM_002723699.3,NM_001082758.1,XM_017341872.1,XM_008251668.2,XR_001795529.1,XM_017348723.1,XM_008253710.2,XM_002711085.3,XM_008259229.2,XM_002715807.3,XM_008264750.2,XM_002712496.3,NM_001122938.1,XM_008264748.2,XM_002708583.3,XM_017350072.1,XM_008253…
	cartilage condensation	2	807	32	25694	0.2774	0.533057	1.98993	GO:0001502	XM_008259259.2,XM_008253478.2
	protein localization to cell surface	2	807	32	25694	0.2774	0.533057	1.98993	GO:0034394	XM_008262183.2,XM_002714023.3
	cAMP catabolic process	2	807	32	25694	0.2774	0.533057	1.98993	GO:0006198	XM_008262253.2,XM_002723285.3
	regulation of dopamine secretion	2	807	32	25694	0.2774	0.533057	1.98993	GO:0014059	XM_008263985.2,XM_008263988.2
	cell aggregation	2	807	32	25694	0.2774	0.533057	1.98993	GO:0098743	XM_008259259.2,XM_008253478.2
	peripheral nervous system axon ensheathment	2	807	32	25694	0.2774	0.533057	1.98993	GO:0032292	XM_008257157.2,XM_002711458.3
	myelination in peripheral nervous system	2	807	32	25694	0.2774	0.533057	1.98993	GO:0022011	XM_008257157.2,XM_002711458.3
	regulation of establishment of cell polarity	2	807	32	25694	0.2774	0.533057	1.98993	GO:2000114	XM_002720499.3,XM_002720500.3
	regulation of T cell migration	2	807	32	25694	0.2774	0.533057	1.98993	GO:2000404	XM_017348890.1,XM_002718804.3
	positive regulation of NF-kappaB import into nucleus	2	807	32	25694	0.2774	0.533057	1.98993	GO:0042346	XM_002720063.3,XM_008251651.2
	DNA catabolic process	2	807	32	25694	0.2774	0.533057	1.98993	GO:0006308	XM_008252767.2,XM_017340462.1
	regulation of transmembrane receptor protein serine/threonine kinase signaling pathway	11	807	281	25694	0.2785	0.534686	1.24636	GO:0090092	XM_002711085.3,XM_002711721.3,XM_008262183.2,NM_001195723.1,XM_017346952.1,XM_017347939.1,XM_017341872.1,XM_008266589.1,XM_017346951.1,XM_008253710.2,XM_002714023.3
	positive regulation of actin filament polymerization	5	807	111	25694	0.2791	0.534686	1.43419	GO:0030838	XM_017343990.1,XM_008261008.2,XM_008251668.2,XM_002723353.3,XM_017343991.1
	positive regulation of interleukin-6 production	5	807	111	25694	0.2791	0.534686	1.43419	GO:0032755	XM_008264375.2,XM_017345807.1,XM_008264378.2,XM_008264376.2,XM_002715338.3
	positive regulation of DNA replication	5	807	111	25694	0.2791	0.534686	1.43419	GO:0045740	XR_001792299.1,XM_008248786.1,XM_008262183.2,NM_001195723.1,XM_002714023.3
	nephron tubule morphogenesis	5	807	111	25694	0.2791	0.534686	1.43419	GO:0072078	XM_002711085.3,XM_008253478.2,XM_008253904.2,XM_008253710.2,XM_017344972.1
	negative regulation of cell communication	59	807	1731	25694	0.2804	0.536849	1.08521	GO:0010648	XM_002718875.3,XM_008257749.2,XM_002710752.3,XM_017342219.1,XM_002711721.3,XM_002723353.3,XM_017342178.1,XM_017350154.1,XR_001792299.1,XM_008248786.1,XM_002709770.3,NM_001082758.1,XM_008251668.2,XM_002722652.3,XR_001795529.1,XM_017341260.1,XM_017344653.1,XM_008257322.2,XM_002711085.3,XM_002710239.3,XM_008254255.2,NM_001122938.1,XM_008266413.2,XM_017346952.1,XM_017350072.1,XM_008257747.2,XM_017347…
	cytosolic transport	10	807	253	25694	0.2819	0.539063	1.25845	GO:0016482	XM_008260393.2,XM_008252636.2,XM_017341790.1,XM_017341791.1,XM_017348865.1,XM_002718991.2,XM_008252720.2,XM_008253204.2,XM_008256361.2,XM_008256360.2
	gliogenesis	10	807	253	25694	0.2819	0.539063	1.25845	GO:0042063	XM_008249196.2,NM_001082629.1,XM_008262183.2,XM_008257157.2,XM_002711458.3,XM_017350072.1,XM_002711778.3,XM_002720091.3,XM_008253710.2,XM_002714023.3
	negative regulation of biosynthetic process	74	807	2195	25694	0.2829	0.540646	1.07338	GO:0009890	XM_002723915.3,XM_008252341.1,XM_017349532.1,XM_008256672.2,XM_008264375.2,XM_017339789.1,XM_017349531.1,XM_017349537.1,XM_008257322.2,XM_008256670.2,XM_017349538.1,XM_008266643.2,XM_017340006.1,XM_002710366.3,XM_008255958.2,XM_002711068.3,XM_008259259.2,XM_017342179.1,XM_008255374.2,XM_002711458.3,XM_002718440.3,XM_008266642.2,XM_008256671.2,XM_002716500.2,XM_008256548.2,XM_002708159.3,XM_017350…
	negative regulation of RNA metabolic process	65	807	1918	25694	0.2839	0.541481	1.079	GO:0051253	XM_008252341.1,XM_017349532.1,XM_008256672.2,XM_017339789.1,XM_017349531.1,XM_017349537.1,XM_008257322.2,XM_008256670.2,XM_017349538.1,XM_008266643.2,XM_017340006.1,XM_002710366.3,XM_008255958.2,XM_002711068.3,XM_008259259.2,XM_008255374.2,XM_002711458.3,XM_002718440.3,XM_008266642.2,XM_008256671.2,XM_002716500.2,XM_008256548.2,XM_002708159.3,XM_008255797.2,XM_017350784.1,XM_008265223.2,XM_008255…
	negative regulation of muscle tissue development	3	807	58	25694	0.2842	0.541481	1.64684	GO:1901862	XM_008257157.2,NM_001195723.1,XM_002711458.3
	membrane depolarization	3	807	58	25694	0.2842	0.541481	1.64684	GO:0051899	XM_008249437.2,NM_001082758.1,XM_008257078.1
	detection of mechanical stimulus	3	807	58	25694	0.2842	0.541481	1.64684	GO:0050982	XM_008253478.2,XM_017338195.1,XM_002710874.2
	I-kappaB kinase/NF-kappaB signaling	3	807	58	25694	0.2842	0.541481	1.64684	GO:0007249	XM_002711387.3,XM_008251651.2,XM_017350072.1
	single-organism catabolic process	38	807	1091	25694	0.2844	0.541534	1.10896	GO:0044712	NM_001082629.1,XM_017350154.1,XM_017349243.1,XM_002709770.3,XR_001795529.1,XM_008254752.2,XM_008254255.2,NM_001122938.1,XM_008254745.2,XM_017340887.1,XM_008256128.2,NM_001082184.1,XM_017339919.1,XM_008254748.2,XM_008254749.2,XM_017338354.1,XM_008269138.2,XM_017346301.1,XM_008262253.2,XR_001795528.1,XM_002712324.3,XM_002711458.3,XM_008254755.2,XM_017350152.1,XM_002719190.3,XM_017350150.1,XM_008254…
	regulation of smoothened signaling pathway	5	807	112	25694	0.285	0.541932	1.42138	GO:0008589	XM_008266589.1,XM_017346951.1,XM_008262183.2,XM_002714023.3,XM_017346952.1
	negative regulation of metabolic process	125	807	3781	25694	0.2851	0.541932	1.0526	GO:0009892	XM_002723915.3,XM_008251945.1,XM_008252341.1,XM_017349532.1,XM_008256672.2,XM_002711721.3,XM_002723353.3,XM_008252027.2,XM_017339907.1,XM_008264375.2,XR_001792299.1,XM_017339789.1,NM_001082758.1,XM_017349531.1,XM_008251668.2,XM_002722652.3,XR_001795529.1,NM_001291987.1,XM_017349537.1,XM_008257322.2,XM_008256670.2,XM_002711085.3,NM_001122938.1,XM_017349538.1,XM_008251946.1,XM_008266643.2,XM_017340…
	epidermis development	12	807	312	25694	0.2853	0.541932	1.22457	GO:0008544	XM_008253904.2,NM_001082629.1,XM_008254255.2,XM_008262183.2,XM_002720063.3,XM_008259923.2,XM_002709770.3,XM_002712803.3,XM_008251045.2,XM_008253710.2,XM_002714023.3,XM_008254254.2
	purine-containing compound biosynthetic process	7	807	168	25694	0.2853	0.541932	1.32662	GO:0072522	XM_017345358.1,XM_017346804.1,XM_008253216.2,XM_008266232.2,XM_017346801.1,XM_017346802.1,XM_017346803.1
	regulation of anatomical structure morphogenesis	51	807	1489	25694	0.2859	0.542743	1.09052	GO:0022603	XM_017347856.1,XM_002716472.2,XM_017342219.1,NM_001082629.1,XM_017345009.1,XM_017338985.1,XM_008251476.2,XM_002714360.3,XM_017350154.1,XM_008252029.2,XM_017338987.1,XM_017341872.1,XM_002720500.3,XM_002722652.3,XR_001795529.1,XM_017338496.1,XM_002711085.3,XM_008259229.2,XM_002712496.3,NM_001122938.1,XM_008260281.2,XM_017350072.1,XM_017343829.1,XM_008253478.2,XM_017345155.1,XM_017338984.1,XM_008250…
	apoptotic cell clearance	2	807	33	25694	0.2888	0.545936	1.92963	GO:0043277	XM_008254044.1,XM_002710085.3
	synaptic vesicle recycling	2	807	33	25694	0.2888	0.545936	1.92963	GO:0036465	XM_002718991.2,XM_017348865.1
	prostate gland morphogenesis	2	807	33	25694	0.2888	0.545936	1.92963	GO:0060512	XM_008262183.2,XM_002714023.3
	multicellular organismal movement	2	807	33	25694	0.2888	0.545936	1.92963	GO:0050879	XM_008251668.2,XM_002723353.3
	musculoskeletal movement	2	807	33	25694	0.2888	0.545936	1.92963	GO:0050881	XM_008251668.2,XM_002723353.3
	lymphocyte migration	2	807	33	25694	0.2888	0.545936	1.92963	GO:0072676	XM_008257333.2,XM_008256506.2
	protein activation cascade	2	807	33	25694	0.2888	0.545936	1.92963	GO:0072376	XM_008255465.2,XM_008255466.2
	negative regulation of cell activation	10	807	255	25694	0.2896	0.547119	1.24858	GO:0050866	XM_002716500.2,NM_001195723.1,XM_017338495.1,XM_008266642.2,XM_008252639.2,XM_008250161.2,XM_008266643.2,XM_008254044.1,XM_017338496.1,XM_002723927.3
	positive regulation of adaptive immune response	5	807	113	25694	0.2909	0.549244	1.4088	GO:0002821	XM_017342360.1,XM_002722026.3,NM_001082758.1,XM_008249158.2,NM_001171119.1
	positive regulation of inflammatory response	6	807	141	25694	0.2914	0.549527	1.35485	GO:0050729	XM_008254170.2,XM_002722218.3,XM_008255465.2,XM_008255466.2,XM_008251651.2,NM_001171119.1
	detection of external stimulus	6	807	141	25694	0.2914	0.549527	1.35485	GO:0009581	XM_008253478.2,XM_017338195.1,NM_001082735.1,XM_002710874.2,XM_017347554.1,XM_017345281.1
	kidney epithelium development	9	807	227	25694	0.2933	0.552778	1.26234	GO:0072073	XM_002711085.3,XM_008259229.2,XM_008253904.2,XM_002712496.3,XM_017344972.1,NM_001195723.1,XM_017347939.1,XM_008253478.2,XM_008253710.2
	regulation of response to stress	69	807	2049	25694	0.2945	0.554706	1.07217	GO:0080134	XM_002723353.3,XM_017350477.1,XR_001792299.1,XM_008251668.2,XM_002722652.3,XR_001795529.1,XM_017348723.1,XM_008257322.2,XM_008253699.2,NM_001122938.1,XM_008269069.2,XM_008250416.2,XM_008256128.2,XM_008266643.2,XM_008257890.2,XM_002723087.3,XM_017340331.1,XM_002711387.3,XM_017347554.1,XM_002711458.3,XM_017338495.1,XM_008266642.2,XM_002717256.3,XM_002720499.3,XM_008264330.2,XM_017350152.1,XM_017350…
	cell growth	7	807	170	25694	0.2949	0.555127	1.31101	GO:0016049	XM_008253189.2,XM_008257714.2,XM_017343829.1,NM_001082758.1,XM_008251668.2,XM_017340235.1,XM_008252833.2
	negative regulation of nucleocytoplasmic transport	5	807	114	25694	0.2968	0.558034	1.39644	GO:0046823	XM_008253478.2,XM_008251668.2,XM_002722652.3,XM_002723353.3,XM_017350072.1
	embryonic pattern specification	5	807	114	25694	0.2968	0.558034	1.39644	GO:0009880	XM_002711085.3,XM_017343829.1,XM_017347939.1,XM_008262183.2,XM_002714023.3
	cell cycle phase transition	10	807	257	25694	0.2974	0.558827	1.23887	GO:0044770	XM_008256670.2,XM_008256671.2,XM_008252341.1,XM_008256672.2,XM_008256669.2,XM_008259923.2,XM_017339789.1,XM_017339790.1,XM_002712803.3,XM_008256673.2
	regulation of protein modification process	85	807	2548	25694	0.299	0.561497	1.06213	GO:0031399	XM_008248539.2,XM_008251945.1,XM_002723353.3,XM_008252027.2,XM_002718804.3,XM_017339907.1,XM_008264375.2,XR_001792299.1,NM_001082758.1,XM_008251668.2,XM_002722652.3,XR_001795529.1,XM_017348723.1,XM_002711085.3,XM_008264750.2,NM_001122938.1,XM_008264748.2,XM_008251946.1,XM_008253478.2,XM_008266643.2,XM_008257017.2,XM_008257890.2,XM_017340315.1,XM_002710366.3,XM_008251944.1,XM_002711387.3,XM_008255…
	phagocytosis, engulfment	2	807	34	25694	0.3001	0.561547	1.87288	GO:0006911	XM_002720499.3,XM_002720500.3
	peptidyl-tyrosine autophosphorylation	2	807	34	25694	0.3001	0.561547	1.87288	GO:0038083	XR_001792299.1,XM_008248786.1
	trophoblast giant cell differentiation	2	807	34	25694	0.3001	0.561547	1.87288	GO:0060707	XM_002710331.3,XM_008255296.2
	regulation of N-methyl-D-aspartate selective glutamate receptor activity	2	807	34	25694	0.3001	0.561547	1.87288	GO:2000310	XM_017342179.1,XM_017342178.1
	long-term memory	2	807	34	25694	0.3001	0.561547	1.87288	GO:0007616	NM_001082758.1,XM_002723353.3
	regulation of transcription from RNA polymerase III promoter	2	807	34	25694	0.3001	0.561547	1.87288	GO:0006359	XM_008251668.2,XM_002723353.3
	positive regulation of macromolecule metabolic process	144	807	4390	25694	0.3006	0.561704	1.04437	GO:0010604	XM_008248539.2,XM_017345517.1,XM_008252341.1,XM_008254336.2,XM_008249449.2,XM_002716591.3,XM_002723353.3,XM_008264375.2,XM_017339789.1,XM_008251668.2,XM_008264045.2,XR_001795529.1,XM_002711085.3,XM_008253699.2,XM_002710743.3,XM_008264750.2,NM_001122938.1,XM_008253478.2,XM_008266643.2,XM_008257890.2,XM_002710366.3,XM_008254335.2,XM_008254731.2,XM_002711458.3,XM_008266642.2,XM_002720499.3,XM_008264…
	establishment of spindle orientation	4	807	87	25694	0.3007	0.561704	1.46386	GO:0051294	XM_017345807.1,XM_008262183.2,XM_017350477.1,XM_002714023.3
	cellular response to interferon-gamma	3	807	60	25694	0.3009	0.561704	1.59195	GO:0071346	XM_017342179.1,XM_008257333.2,XM_017342178.1
	smooth muscle cell differentiation	3	807	60	25694	0.3009	0.561704	1.59195	GO:0051145	XM_008262183.2,NM_001195723.1,XM_002714023.3
	synapse organization	8	807	200	25694	0.3012	0.56193	1.27356	GO:0050808	XM_008269267.2,XM_008269269.2,XM_017348865.1,XM_017345281.1,XM_002718991.2,XM_008257078.1,XM_017348161.1,XM_008269268.2
	response to toxic substance	9	807	229	25694	0.3016	0.562085	1.25131	GO:0009636	XM_002716071.3,XM_008262418.2,XM_017338986.1,XM_008252767.2,XM_017338985.1,XM_017338987.1,XM_017339919.1,XM_002723811.3,XM_017338984.1
	mesonephric epithelium development	6	807	143	25694	0.302	0.562085	1.3359	GO:0072163	XM_002711085.3,XM_008253478.2,XM_008253904.2,XM_017347939.1,XM_017344972.1,NM_001195723.1
	regulation of reproductive process	6	807	143	25694	0.302	0.562085	1.3359	GO:2000241	XM_008249886.2,XM_008249443.2,XM_008257157.2,NM_001195723.1,XM_008264329.2,XM_002711458.3
	mesonephric tubule development	6	807	143	25694	0.302	0.562085	1.3359	GO:0072164	XM_002711085.3,XM_008253478.2,XM_008253904.2,XM_017347939.1,XM_017344972.1,NM_001195723.1
	regulation of defense response	33	807	948	25694	0.3022	0.562124	1.10832	GO:0031347	XM_017348074.1,NM_001082629.1,XM_017345009.1,XM_017350477.1,XM_002714360.3,XM_008253698.2,XM_017338496.1,XM_008257322.2,XM_008253699.2,XM_008269069.2,XM_017350072.1,XM_008256128.2,XM_008266643.2,XM_002723087.3,XM_002711387.3,XM_017340331.1,XM_008251651.2,XM_017338495.1,XM_002711458.3,XM_008266642.2,XM_017343671.1,XM_017348075.1,XM_008255466.2,XM_008257157.2,XM_002716500.2,XM_008260554.2,XM_002722…
	positive regulation of RNA metabolic process	83	807	2489	25694	0.303	0.563278	1.06172	GO:0051254	XM_008264309.2,XM_017345517.1,XM_008252341.1,XM_008254336.2,XM_008249449.2,XM_002723353.3,XM_017339789.1,NM_001082758.1,XM_008253632.2,XM_008251668.2,XM_002722652.3,XM_008264045.2,XM_008256647.2,XM_008262913.2,XM_008257322.2,XM_008264308.2,XM_002711085.3,XM_008253699.2,XM_002710743.3,XM_008264750.2,XM_008264748.2,XM_008253478.2,XR_515321.2,XM_008254335.2,XM_008254731.2,XM_002711387.3,XM_008259259…
	positive regulation of signal transduction	66	807	1963	25694	0.3041	0.56484	1.07049	GO:0009967	XM_008248539.2,XM_017340699.1,XM_002723353.3,XM_017340702.1,XM_008264375.2,NM_001082758.1,XR_001795529.1,XM_017348723.1,XM_008257322.2,XM_002711085.3,XM_008253699.2,XM_017340698.1,NM_001122938.1,XM_017340704.1,XM_017348865.1,XM_008253478.2,XM_008257017.2,XM_008257890.2,XM_017340315.1,XM_002710366.3,XM_002711387.3,XM_017340061.1,NM_001082679.1,XM_008255374.2,XM_002718991.2,XM_002720499.3,XM_017350…
	negative regulation of protein depolymerization	11	807	288	25694	0.3042	0.56484	1.21607	GO:1901880	XM_008257345.1,XM_017345807.1,XM_002711544.3,XM_008257341.1,XM_008257344.2,XM_017344617.1,XM_002720499.3,XM_008256509.2,XM_002720500.3,XM_002711778.3,XM_008257342.1
	regulation of establishment of protein localization to mitochondrion	7	807	172	25694	0.3046	0.565248	1.29577	GO:1903747	XM_017350663.1,XM_017350664.1,XM_017350665.1,XM_002721171.3,XM_017350666.1,XM_017350662.1,XM_002712954.3
	regulation of epithelial cell proliferation	17	807	466	25694	0.3051	0.565841	1.16151	GO:0050678	XM_017338195.1,XR_001795528.1,XM_002723353.3,NM_001195723.1,XM_017350154.1,XM_017350152.1,XM_017341872.1,XM_017350150.1,XR_001795529.1,XM_008253710.2,XM_002714023.3,XM_017338570.1,NM_001122938.1,XM_008262183.2,XM_017350072.1,XM_008253478.2,XM_017345155.1
	cellular localization	91	807	2741	25694	0.3072	0.569249	1.05704	GO:0051641	XM_017346355.1,XM_017348294.1,XM_017341790.1,XM_017348293.1,XM_002717973.3,XM_017350477.1,XM_002718804.3,NM_001082758.1,XM_008262913.2,XM_008257714.2,XM_008257345.1,XM_002713251.3,XM_008264750.2,XM_008264748.2,XM_017348865.1,XM_008250416.2,XM_002718242.3,XM_008264447.2,XM_002711064.3,XM_008253478.2,XM_008266643.2,XM_008261035.2,XM_008252636.2,XM_002711544.3,XM_008252801.2,XM_008265886.2,XM_008253…
	regulation of anion transport	6	807	144	25694	0.3073	0.569249	1.32662	GO:0044070	XM_008254170.2,XM_002723516.3,XM_008263985.2,XM_002723353.3,XM_008263988.2,XM_008264329.2
	regulation of MAP kinase activity	18	807	497	25694	0.3082	0.570411	1.15312	GO:0043405	XM_008248539.2,XM_002711387.3,NM_001082629.1,NM_001195723.1,XR_001792299.1,XM_008248786.1,XM_017340846.1,XM_002722652.3,XM_002714023.3,XM_008259229.2,XM_008249196.2,XM_002712496.3,XM_008262183.2,XM_017350072.1,XM_008257017.2,NM_001082664.1,XM_008257890.2,XM_017345155.1
	establishment of localization in cell	69	807	2059	25694	0.3086	0.570411	1.06697	GO:0051649	XM_017346355.1,XM_017341790.1,XM_002717973.3,XM_017350477.1,XM_002718804.3,NM_001082758.1,XM_008257345.1,XM_002713251.3,XM_008264750.2,XM_008264748.2,XM_017348865.1,XM_008250416.2,XM_008264447.2,XM_002711064.3,XM_008253478.2,XM_008266643.2,XM_008261035.2,XM_008252636.2,XM_002711544.3,XM_008265886.2,XM_008261008.2,XM_017340061.1,XM_008264446.2,XM_002718991.2,XM_008266642.2,XM_017340065.1,XM_017342…
	defense response to virus	5	807	116	25694	0.3087	0.570411	1.37237	GO:0051607	XM_008253632.2,XM_008256128.2,XM_017340492.1,XM_017340462.1,XM_008257322.2
	positive regulation of B cell proliferation	3	807	61	25694	0.3092	0.570411	1.56585	GO:0030890	XM_008266642.2,XM_008266643.2,XM_002716500.2
	mammary gland duct morphogenesis	3	807	61	25694	0.3092	0.570411	1.56585	GO:0060603	XM_008262183.2,XM_002714023.3,XM_002723842.3
	water-soluble vitamin metabolic process	3	807	61	25694	0.3092	0.570411	1.56585	GO:0006767	XM_008264363.2,XM_017345009.1,XM_002723825.3
	Golgi to plasma membrane transport	3	807	61	25694	0.3092	0.570411	1.56585	GO:0006893	XM_017347687.1,XM_017350384.1,XM_008261035.2
	gland morphogenesis	7	807	173	25694	0.3094	0.570445	1.28828	GO:0022612	XM_002720063.3,XM_008253904.2,XM_008262183.2,NM_001195723.1,XM_002723927.3,XM_002714023.3,XM_002723842.3
	hair follicle morphogenesis	2	807	35	25694	0.3115	0.573643	1.81937	GO:0031069	XM_008262183.2,XM_002714023.3
	regulation of wound healing, spreading of epidermal cells	2	807	35	25694	0.3115	0.573643	1.81937	GO:1903689	XM_002720499.3,XM_002720500.3
	skin development	11	807	290	25694	0.3117	0.573674	1.20768	GO:0043588	XM_008253904.2,NM_001082629.1,XM_008254255.2,XM_008262183.2,XM_002720063.3,XM_008259923.2,XM_002709770.3,XM_008253478.2,XM_002712803.3,XM_002714023.3,XM_008254254.2
	osteoblast differentiation	7	807	174	25694	0.3143	0.577782	1.28088	GO:0001649	XM_008264309.2,XM_002720881.3,NM_001171398.1,XM_008264310.2,XM_017345794.1,XM_002715319.3,XM_008264308.2
	positive regulation of endocytosis	7	807	174	25694	0.3143	0.577782	1.28088	GO:0045807	XM_008250161.2,XM_008254044.1,XM_017345009.1,XM_017345155.1,XM_002714360.3,XM_017338496.1,XM_017338495.1
	positive regulation of fibroblast proliferation	4	807	89	25694	0.3145	0.577811	1.43096	GO:0048146	XM_002711085.3,XM_008262183.2,XM_002714023.3,XM_002723842.3
	transforming growth factor beta receptor signaling pathway	5	807	117	25694	0.3147	0.57784	1.36064	GO:0007179	XM_002711387.3,NM_001082758.1,XM_017341872.1,XM_008257017.2,XM_002723842.3
	protein polyubiquitination	11	807	291	25694	0.3154	0.578448	1.20353	GO:0000209	XM_008257749.2,XM_008253282.1,XM_008250781.2,XM_008257751.2,XM_008257753.2,XM_017342471.1,XM_008257747.2,XM_008257750.2,XM_002711763.3,XM_008257748.2,XM_002723087.3
	nuclear chromosome segregation	11	807	291	25694	0.3154	0.578448	1.20353	GO:0098813	XM_008257345.1,XM_002715807.3,XM_002711544.3,XM_008264750.2,XM_008257341.1,XM_008257344.2,XM_008264748.2,XM_008264751.2,XM_008256509.2,XM_002721183.2,XM_008257342.1
	regulation of transport	82	807	2468	25694	0.3162	0.579577	1.05786	GO:0051049	XM_017347741.1,XM_017340699.1,XM_002723353.3,XM_002718804.3,XM_017340702.1,XM_008251649.1,NM_001082758.1,XM_008253632.2,XM_008251668.2,XM_002722652.3,XM_002712954.3,NM_001082707.1,XM_017340698.1,XM_017350662.1,XM_008263985.2,XM_008254617.2,XM_017340704.1,XM_017349999.1,XM_017348865.1,XM_002711064.3,XM_008253478.2,XM_017349524.1,XM_017342179.1,XM_017350665.1,XM_017347554.1,XM_017338495.1,XM_002718…
	response to organic substance	94	807	2843	25694	0.3179	0.582196	1.05271	GO:0010033	XM_017341790.1,XM_002710035.3,XM_008249449.2,XM_002723353.3,XM_017338985.1,XM_002718804.3,XM_008264375.2,XM_017338987.1,NM_001082758.1,XM_008251668.2,XM_002722652.3,XM_008256647.2,XM_017348723.1,XM_002711085.3,NM_001082707.1,XM_002710743.3,XM_008252767.2,XM_017346952.1,XM_002720881.3,XM_008253478.2,XM_008257017.2,XR_515321.2,XM_008261035.2,XM_017338354.1,XM_002711387.3,XM_017342179.1,XM_017347554…
	negative regulation of immune effector process	6	807	146	25694	0.318	0.582196	1.30845	GO:0002698	XM_008266642.2,XM_008250161.2,XM_008266643.2,XM_017338496.1,XM_002716500.2,XM_017338495.1
	negative regulation of nitrogen compound metabolic process	74	807	2221	25694	0.3184	0.582588	1.06082	GO:0051172	XM_002723915.3,XM_008252341.1,XM_017349532.1,XM_008256672.2,XM_017339789.1,XM_017349531.1,XM_017349537.1,XM_008257322.2,XM_008256670.2,XM_017349538.1,XM_008266643.2,XM_017340006.1,XM_002710366.3,XM_008255958.2,XM_002711068.3,XM_008259259.2,XM_017342179.1,XM_008255374.2,XM_002711458.3,XM_002718440.3,XM_008266642.2,XM_008256671.2,XM_002716500.2,XM_008256548.2,XM_002708159.3,XM_008255797.2,XM_017350…
	regulation of cellular response to stress	37	807	1079	25694	0.3199	0.584992	1.09179	GO:0080135	XM_008257749.2,NM_001082629.1,XM_002723353.3,XM_017350154.1,XR_001792299.1,XM_008248786.1,XM_008251668.2,XM_002722652.3,XR_001795529.1,XM_017348723.1,XM_017341260.1,XM_008259229.2,XM_002712496.3,NM_001122938.1,XM_002710333.3,XM_017350072.1,XM_008257747.2,XM_008266643.2,XM_008257890.2,XR_001795528.1,XM_008266642.2,XM_008253189.2,XM_017350152.1,XM_008264330.2,XM_017350150.1,XM_008257748.2,XM_002714…
	response to organophosphorus	5	807	118	25694	0.3207	0.586113	1.34911	GO:0046683	XM_002717256.3,NM_001082707.1,XM_008262253.2,XM_008262038.2,XM_017347554.1
	establishment of localization	164	807	5038	25694	0.321	0.58632	1.03644	GO:0051234	XM_008252341.1,XM_002717973.3,XM_017350477.1,XM_017345281.1,XM_017339789.1,XM_017347586.1,XM_017346575.1,XR_001795529.1,XM_008257345.1,XM_008264750.2,XM_002708223.3,NM_001122938.1,XM_008263985.2,XM_008254617.2,XM_017349999.1,XM_002711064.3,XM_008253478.2,XM_008266643.2,XM_008253164.2,XM_002714850.3,XM_008261035.2,XM_017340331.1,XM_017349524.1,XM_002711544.3,XM_008265886.2,XM_008261008.2,XM_017338…
	ncRNA catabolic process	2	807	36	25694	0.3227	0.586354	1.76883	GO:0034661	XM_017342360.1,XM_017340492.1
	response to ATP	2	807	36	25694	0.3227	0.586354	1.76883	GO:0033198	XM_002717256.3,XM_017347554.1
	regulation of syncytium formation by plasma membrane fusion	2	807	36	25694	0.3227	0.586354	1.76883	GO:0060142	XM_017345009.1,XM_002714360.3
	positive regulation of monooxygenase activity	2	807	36	25694	0.3227	0.586354	1.76883	GO:0032770	XM_002722026.3,XM_008249158.2
	positive regulation of kidney development	2	807	36	25694	0.3227	0.586354	1.76883	GO:0090184	XM_002710239.3,NM_001195723.1
	gluconeogenesis	2	807	36	25694	0.3227	0.586354	1.76883	GO:0006094	XM_017346968.1,XM_008252821.2
	androgen receptor signaling pathway	2	807	36	25694	0.3227	0.586354	1.76883	GO:0030521	XM_002720091.3,XM_002710743.3
	regulation of vacuolar transport	2	807	36	25694	0.3227	0.586354	1.76883	GO:1903335	NM_001082629.1,NM_001082664.1
	positive regulation of synaptic transmission, glutamatergic	2	807	36	25694	0.3227	0.586354	1.76883	GO:0051968	XM_002718991.2,XM_017348865.1
	purine ribonucleotide biosynthetic process	6	807	147	25694	0.3233	0.587104	1.29955	GO:0009152	XM_017345358.1,XM_017346804.1,XM_008266232.2,XM_017346801.1,XM_017346802.1,XM_017346803.1
	immune system process	73	807	2194	25694	0.3241	0.588216	1.05936	GO:0002376	XM_008257090.2,XM_002716472.2,XM_008252341.1,XM_002713846.3,XM_017338985.1,XM_017339706.1,XM_017338987.1,XR_001792299.1,XM_017339789.1,XM_008253632.2,XM_008257322.2,XM_008261808.2,XM_002711085.3,XM_008253699.2,XM_008251781.1,XM_008266413.2,XM_002711064.3,XM_008251782.1,XM_008253478.2,XM_008256128.2,XM_008266643.2,XM_002716339.3,XM_017339922.1,XM_008254731.2,XM_017340331.1,XM_002711387.3,XM_017342…
	carbohydrate derivative biosynthetic process	26	807	745	25694	0.3244	0.58842	1.11116	GO:1901137	XM_017338354.1,XM_017345358.1,XM_008258896.2,XM_008253216.2,XM_008266232.2,XM_002712716.3,XM_008250565.2,XM_017346804.1,XM_008261259.1,XM_017338820.1,XM_017339433.1,XM_002717483.3,XM_017338821.1,XM_002717168.3,XM_017346802.1,XM_008260281.2,XM_008260554.2,XM_002721600.3,XM_017342406.1,XM_017338819.1,XM_017346801.1,XM_002722880.3,XM_008254434.2,XM_002710745.3,XM_008254437.2,XM_017346803.1
	response to steroid hormone	15	807	413	25694	0.3259	0.589279	1.15638	GO:0048545	XM_002710743.3,XM_008249449.2,XM_017338985.1,XM_008249443.2,NM_001195723.1,XM_008249448.2,XM_017338987.1,XR_001792392.1,XR_515319.2,XM_017347939.1,XM_002720091.3,XM_008249450.2,XM_002721592.3,XR_515321.2,XM_017338984.1
	terpenoid metabolic process	3	807	63	25694	0.326	0.589279	1.51614	GO:0006721	XM_002709770.3,XM_008254255.2,XM_008254254.2
	regulation of acute inflammatory response	3	807	63	25694	0.326	0.589279	1.51614	GO:0002673	XM_002722218.3,XM_008255465.2,XM_008255466.2
	detection of light stimulus	3	807	63	25694	0.326	0.589279	1.51614	GO:0009583	NM_001082735.1,XM_017347554.1,XM_017345281.1
	social behavior	3	807	63	25694	0.326	0.589279	1.51614	GO:0035176	XM_002718991.2,XM_002718421.3,XM_002723353.3
	intraspecies interaction between organisms	3	807	63	25694	0.326	0.589279	1.51614	GO:0051703	XM_002718991.2,XM_002718421.3,XM_002723353.3
	interaction with host	5	807	119	25694	0.3267	0.589865	1.33777	GO:0051701	XM_008254170.2,XM_017340061.1,XM_002717973.3,XM_017344617.1,XM_017345469.1
[truncated: 2,367 more rows]
