# Supplementary material for: Genome-wide identification and characterization of perirenal adipose tissue microRNAs in rabbits fed a high-fat diet
Source: Biosci Rep. 2021 Apr 27;41(4):BSR20204297. doi: 10.1042/BSR20204297 (PMC8082595; doi:10.1042/BSR20204297)
Supplement: Supplementary Tables S1-S8 [file BSR-2020-4297_supp.zip › BSR-2020-4297_suppS8.xlsx]

## Sheet: Sheet1
Pathway	Target genes annotation in term	Target genes with KEGG annotation	Genes annotation in term	All genes with KEGG annotation	Pvalue	FDR	Rich factor	Pathway ID	Level 1	Level 2	Genes	KOs
Citrate cycle (TCA cycle)	19	1066	90	33430	1.007e-09	2.76925e-07	6.62049	ko00020	Metabolism	Carbohydrate metabolism	NM_001082315.1;XM_008248341.2;XM_008251351.2;XM_008252821.2;XM_008253164.2;XM_008269615.2;XM_008272296.1;XM_008273164.2;XM_008273511.1;XM_017337692.1;XM_017337711.1;XM_017339216.1;XM_017344848.1;XM_017344858.1;XM_017346968.1;XM_017347602.1;XM_017347614.1;XM_017347641.1;XM_017348341.1	K01681+K01679+K01958+K00234
RNA degradation	26	1066	236	33430	2.038e-07	2.80225e-05	3.45494	ko03018	Genetic Information Processing	Folding, sorting and degradation	NM_001171391.1;XM_002711078.3;XM_002715194.3;XM_008251643.2;XM_008251644.2;XM_008255797.2;XM_008256657.2;XM_008256658.2;XM_008256659.2;XM_008256660.2;XM_008256661.2;XM_008256662.2;XM_008256663.2;XM_008256664.2;XM_008256665.2;XM_008265521.2;XM_008265522.2;XM_008265523.2;XM_017339376.1;XM_017339377.1;XM_017340492.1;XM_017341939.1;XM_017342360.1;XM_017346435.1;XM_017350737.1;XR_519600.2	K12580+K12571+K13126+K11600+K12587
DNA replication	16	1066	100	33430	5.953e-07	5.45692e-05	5.01764	ko03030	Genetic Information Processing	Replication and repair	XM_008248900.2;XM_008251351.2;XM_008268753.2;XM_008269615.2;XM_008272296.1;XM_008273164.2;XM_008273511.1;XM_017337692.1;XM_017337711.1;XM_017340935.1;XM_017344848.1;XM_017344858.1;XM_017347602.1;XM_017347614.1;XM_017347641.1;XM_017348341.1	K02210+K10744
Pyruvate metabolism	17	1066	123	33430	1.657e-06	0.000113919	4.33434	ko00620	Metabolism	Carbohydrate metabolism	XM_008251351.2;XM_008252821.2;XM_008255547.2;XM_008269615.2;XM_008272245.2;XM_008272296.1;XM_008273164.2;XM_008273511.1;XM_017337692.1;XM_017337711.1;XM_017344848.1;XM_017344858.1;XM_017346968.1;XM_017347602.1;XM_017347614.1;XM_017347641.1;XM_017348341.1	K01679+K01958+K00128
Renal cell carcinoma	18	1066	155	33430	7.646e-06	0.00042053	3.64183	ko05211	Human Diseases	Cancers: Specific types	NM_001082629.1;XM_002717333.3;XM_008251351.2;XM_008269615.2;XM_008272296.1;XM_008273164.2;XM_008273511.1;XM_017337692.1;XM_017337711.1;XM_017337937.1;XM_017340357.1;XM_017344848.1;XM_017344858.1;XM_017345155.1;XM_017347602.1;XM_017347614.1;XM_017347641.1;XM_017348341.1	K04368+K09592+K01679+K06277+K03099+K05448
Caffeine metabolism	6	1066	14	33430	2.294e-05	0.00105142	13.4401	ko00232	Metabolism	Biosynthesis of other secondary metabolites	NM_001122938.1;XM_017350150.1;XM_017350152.1;XM_017350154.1;XR_001795528.1;XR_001795529.1	K00106
Carbon metabolism	23	1066	271	33430	5.011e-05	0.00196861	2.66157	ko01200	Metabolism	Global and overview maps	NM_001082315.1;XM_008248341.2;XM_008251351.2;XM_008252821.2;XM_008253164.2;XM_008269615.2;XM_008272296.1;XM_008273164.2;XM_008273511.1;XM_017337692.1;XM_017337711.1;XM_017339216.1;XM_017343860.1;XM_017343861.1;XM_017343862.1;XM_017343863.1;XM_017344848.1;XM_017344858.1;XM_017346968.1;XM_017347602.1;XM_017347614.1;XM_017347641.1;XM_017348341.1	K01681+K01679+K01958+K00234+K11529
HIF-1 signaling pathway	19	1066	201	33430	5.974e-05	0.00205356	2.9644	ko04066	Environmental Information Processing	Signal transduction	NM_001082629.1;XM_002715338.3;XM_002717333.3;XM_002721687.3;XM_002723353.3;XM_008248586.2;XM_008248587.2;XM_008248588.2;XM_008248786.1;XM_008251668.2;XM_008264375.2;XM_008264376.2;XM_008264378.2;XM_017337716.1;XM_017337717.1;XM_017337784.1;XM_017337786.1;XM_017345155.1;XR_001792299.1	K04368+K05055+K09592+K01103+K07203+K05087+K05448
Basal transcription factors	12	1066	92	33430	9.052e-05	0.00276589	4.09046	ko03022	Genetic Information Processing	Transcription	XM_002714675.3;XM_008262913.2;XM_008268753.2;XM_008272296.1;XM_008272772.2;XM_008272775.2;XM_008272778.2;XM_017347614.1;XM_017349805.1;XM_017349806.1;XM_017349807.1;XM_017350902.1	K14649+K06634+K03125+K03141
Glycerolipid metabolism	18	1066	198	33430	0.0001453	0.00399575	2.85093	ko00561	Metabolism	Lipid metabolism	XM_008248519.2;XM_008254745.2;XM_008254747.2;XM_008254748.2;XM_008254749.2;XM_008254750.2;XM_008254751.2;XM_008254752.2;XM_008254755.2;XM_008255547.2;XM_008272245.2;XM_017340887.1;XM_017340888.1;XM_017340889.1;XM_017343860.1;XM_017343861.1;XM_017343862.1;XM_017343863.1	K00901+K15728+K00128+K11529
Phosphatidylinositol signaling system	25	1066	340	33430	0.0002012	0.00503	2.3059	ko04070	Environmental Information Processing	Signal transduction	XM_002719190.3;XM_002719591.3;XM_008248519.2;XM_008251351.2;XM_008263731.2;XM_008268753.2;XM_008269167.1;XM_008269615.2;XM_008272296.1;XM_008273164.2;XM_008273511.1;XM_017337692.1;XM_017337711.1;XM_017340935.1;XM_017344848.1;XM_017344858.1;XM_017347602.1;XM_017347614.1;XM_017347641.1;XM_017348341.1;XM_017349243.1;XM_017349458.1;XM_017349511.1;XM_017349512.1;XM_017349513.1	K05857+K00913+K00901+K07756+K20279+K00911+K02183
Hippo signaling pathway - multiple species	11	1066	98	33430	0.000567	0.0129938	3.52003	ko04392	Environmental Information Processing	Signal transduction	XM_002710366.3;XM_002712803.3;XM_002718242.3;XM_002718243.3;XM_008255374.2;XM_008259923.2;XM_017342219.1;XM_017344972.1;XM_017348292.1;XM_017348293.1;XM_017348294.1	K16685+K08791+K16822+K16682+K16507
Autophagy - animal	25	1066	376	33430	0.0008031	0.0169887	2.08512	ko04140	Cellular Processes	Transport and catabolism	NM_001082629.1;XM_002710752.3;XM_002716186.3;XM_002723353.3;XM_008248786.1;XM_008251668.2;XM_008253189.2;XM_008254170.2;XM_008259199.2;XM_008259201.2;XM_008259202.2;XM_008259203.2;XM_008259205.2;XM_008259206.2;XM_008259207.1;XM_017337784.1;XM_017337786.1;XM_017339476.1;XM_017340235.1;XM_017341776.1;XM_017342178.1;XM_017342179.1;XM_017343140.1;XM_017344617.1;XR_001792299.1	K04368+K20402+K08333+K07203+K05087+K08269+K08512+K17907+K17906+K07207+K08803+K21249
Glycerophospholipid metabolism	18	1066	252	33430	0.001996	0.0392071	2.24002	ko00564	Metabolism	Lipid metabolism	XM_008248519.2;XM_008254745.2;XM_008254747.2;XM_008254748.2;XM_008254749.2;XM_008254750.2;XM_008254751.2;XM_008254752.2;XM_008254755.2;XM_008259540.2;XM_008269138.2;XM_017339065.1;XM_017339067.1;XM_017340887.1;XM_017340888.1;XM_017340889.1;XM_017343338.1;XR_001793702.1	K00901+K15728+K00894+K16342+K14676
EGFR tyrosine kinase inhibitor resistance	15	1066	201	33430	0.003105	0.0560656	2.34032	ko01521	Human Diseases	Drug resistance: Antineoplastic	NM_001082629.1;XM_002715338.3;XM_002723353.3;XM_008248786.1;XM_008251668.2;XM_008264375.2;XM_008264376.2;XM_008264378.2;XM_017337784.1;XM_017337786.1;XM_017337808.1;XM_017340061.1;XM_017340357.1;XM_017345155.1;XR_001792299.1	K04368+K05055+K07203+K05087+K04363+K16341+K03099+K05448
Glioma	12	1066	143	33430	0.003262	0.0560656	2.63163	ko05214	Human Diseases	Cancers: Specific types	NM_001082629.1;XM_002723353.3;XM_008248786.1;XM_008251668.2;XM_017337784.1;XM_017337786.1;XM_017337808.1;XM_017340357.1;XM_017349511.1;XM_017349512.1;XM_017349513.1;XR_001792299.1	K04368+K07203+K05087+K04363+K03099+K02183
Pathways in cancer	50	1066	1043	33430	0.004071	0.0658544	1.50337	ko05200	Human Diseases	Cancers: Overview	NM_001082629.1;NM_001195723.1;XM_002708583.3;XM_002711085.3;XM_002714023.3;XM_002717333.3;XM_002718804.3;XM_002723353.3;XM_002723699.3;XM_002723842.3;XM_008248786.1;XM_008249050.1;XM_008250161.2;XM_008251351.2;XM_008251668.2;XM_008253904.2;XM_008259735.2;XM_008259736.2;XM_008261877.2;XM_008262123.2;XM_008262183.2;XM_008267274.2;XM_008269615.2;XM_008272296.1;XM_008272447.2;XM_008273164.2;XM_008273…	K04368+K04662+K16060+K03209+K04358+K09592+K07203+K10054+K05087+K06247+K08878+K01679+K06240+K08390+K08736+K04197+K04726+K06225+K04363+K05454+K03099+K08803+K05448+K08732
Melanoma	11	1066	137	33430	0.006417	0.0980375	2.51797	ko05218	Human Diseases	Cancers: Specific types	NM_001082629.1;XM_002714023.3;XM_002718804.3;XM_002723699.3;XM_008248786.1;XM_008262183.2;XM_017337784.1;XM_017337786.1;XM_017337808.1;XM_017348890.1;XR_001792299.1	K04368+K04358+K05087+K04363
Mineral absorption	8	1066	84	33430	0.007672	0.108364	2.98669	ko04978	Organismal Systems	Digestive system	XM_002723023.3;XM_008251119.2;XM_008252333.1;XM_008253658.2;XM_017339018.1;XM_017339019.1;XM_017339021.1;XM_017340119.1	K14686+K01539+K14710
Mannose type O-glycan biosynthesis	7	1066	67	33430	0.007881	0.108364	3.27644	ko00515	Metabolism	Glycan biosynthesis and metabolism	XM_002715180.3;XM_002722880.3;XM_017338819.1;XM_017338820.1;XM_017338821.1;XM_017345736.1;XM_017345737.1	K07968+K19873
Apoptosis	22	1066	385	33430	0.008583	0.112396	1.79201	ko04210	Cellular Processes	Cell growth and death	NM_001082629.1;XM_002708583.3;XM_002710176.3;XM_008252767.2;XM_008262123.2;XM_008262923.2;XM_008272296.1;XM_008272334.2;XM_017338954.1;XM_017338955.1;XM_017338956.1;XM_017338957.1;XM_017338958.1;XM_017338959.1;XM_017338960.1;XM_017338961.1;XM_017339075.1;XM_017340061.1;XM_017340357.1;XM_017340935.1;XM_017343671.1;XM_017350072.1	K04368+K16060+K07611+K01173+K07374+K04726+K02512+K06114+K02374+K16341+K19901
Glyoxylate and dicarboxylate metabolism	7	1066	74	33430	0.01267	0.151489	2.96651	ko00630	Metabolism	Carbohydrate metabolism	NM_001082315.1;XM_008248341.2;XM_008253164.2;XM_017343860.1;XM_017343861.1;XM_017343862.1;XM_017343863.1	K01681+K11529
SNARE interactions in vesicular transport	7	1066	74	33430	0.01267	0.151489	2.96651	ko04130	Genetic Information Processing	Folding, sorting and degradation	XM_002715894.3;XM_008250416.2;XM_008253204.2;XM_008254170.2;XM_008264068.2;XM_008264069.2;XM_008264070.2	K08513+K08486+K08504+K08512
Platinum drug resistance	12	1066	188	33430	0.02219	0.25426	2.00172	ko01524	Human Diseases	Drug resistance: Antineoplastic	XM_002708583.3;XM_002715799.3;XM_002723023.3;XM_008251119.2;XM_008261877.2;XM_008262123.2;XM_008272296.1;XM_017339018.1;XM_017339019.1;XM_017339021.1;XM_017340935.1;XM_017343671.1	K16060+K00799+K14686+K08736+K04726
TGF-beta signaling pathway	12	1066	195	33430	0.02801	0.30811	1.92986	ko04350	Environmental Information Processing	Signal transduction	NM_001195723.1;XM_002712431.3;XM_002712609.3;XM_002712610.3;XM_002713251.3;XM_008259060.2;XM_008260514.2;XM_008260515.2;XM_008266589.1;XM_017346951.1;XM_017346952.1;XM_017347939.1	K04662+K13596+K04679+K04657+K04677
Vitamin digestion and absorption	5	1066	54	33430	0.03545	0.374952	2.90372	ko04977	Organismal Systems	Digestive system	XM_002716591.3;XM_008256180.2;XM_008256181.2;XM_017341714.1;XM_017341715.1	K14616+K14620
Insect hormone biosynthesis	2	1066	9	33430	0.04361	0.428411	6.96894	ko00981	Metabolism	Metabolism of terpenoids and polyketides	XM_008255547.2;XM_008272245.2	K00128
cGMP-PKG signaling pathway	20	1066	406	33430	0.04362	0.428411	1.54484	ko04022	Environmental Information Processing	Signal transduction	NM_001082629.1;XM_002708415.3;XM_002715319.3;XM_002716071.3;XM_008252333.1;XM_008252341.1;XM_008264308.2;XM_008264309.2;XM_008264310.2;XM_008267274.2;XM_017339789.1;XM_017339790.1;XM_017339791.1;XM_017340119.1;XM_017341761.1;XM_017345794.1;XM_017346329.1;XM_017349511.1;XM_017349512.1;XM_017349513.1	K04368+K12318+K09262+K04213+K01539+K04446+K04197+K04137+K04138+K02183
Glycosaminoglycan biosynthesis - keratan sulfate	3	1066	25	33430	0.05435	0.500133	3.76323	ko00533	Metabolism	Glycan biosynthesis and metabolism	XM_002715180.3;XM_017345736.1;XM_017345737.1	K07968
Breast cancer	16	1066	316	33430	0.05456	0.500133	1.58786	ko05224	Human Diseases	Cancers: Specific types	NM_001082629.1;XM_002711085.3;XM_002714023.3;XM_002718804.3;XM_002723353.3;XM_002723699.3;XM_008248786.1;XM_008251668.2;XM_008253710.2;XM_008262183.2;XM_017337784.1;XM_017337786.1;XM_017340357.1;XM_017344361.1;XM_017348890.1;XR_001792299.1	K04368+K03209+K04358+K07203+K05087+K06055+K03099+K02599
Dorso-ventral axis formation	9	1066	149	33430	0.05731	0.508395	1.89424	ko04320	Organismal Systems	Development	NM_001082629.1;XM_008261008.2;XM_008264161.2;XM_008264727.2;XM_017340357.1;XM_017343990.1;XM_017343991.1;XM_017344361.1;XM_017350784.1	K04368+K02098+K02156+K03099+K02599+K02678
Histidine metabolism	4	1066	45	33430	0.06432	0.55275	2.78758	ko00340	Metabolism	Amino acid metabolism	XM_002724181.3;XM_008255547.2;XM_008272245.2;XM_017340352.1	K00129+K00128
Drug metabolism - other enzymes	9	1066	155	33430	0.06903	0.574507	1.82092	ko00983	Metabolism	Xenobiotics biodegradation and metabolism	NM_001122938.1;XM_002723887.3;XM_008252549.2;XM_017339897.1;XM_017350150.1;XM_017350152.1;XM_017350154.1;XR_001795528.1;XR_001795529.1	K00106+K00758+K00876
Thyroid hormone signaling pathway	13	1066	253	33430	0.07103	0.574507	1.61139	ko04919	Organismal Systems	Endocrine system	NM_001082629.1;NM_001195723.1;XM_002710743.3;XM_002719190.3;XM_002720091.3;XM_002723353.3;XM_008251668.2;XM_008252333.1;XM_017337832.1;XM_017340119.1;XM_017341776.1;XM_017344361.1;XM_017349243.1	K04368+K04662+K15143+K05857+K15162+K07203+K01539+K08231+K07207+K02599
Fructose and mannose metabolism	6	1066	90	33430	0.07716	0.593771	2.09068	ko00051	Metabolism	Carbohydrate metabolism	XM_002721687.3;XM_008248586.2;XM_008248587.2;XM_008248588.2;XM_017337716.1;XM_017337717.1	K01103
Cytokine-cytokine receptor interaction	21	1066	464	33430	0.07773	0.593771	1.41932	ko04060	Environmental Information Processing	Signaling molecules and interaction	NM_001171119.1;XM_002709268.3;XM_002712431.3;XM_002712609.3;XM_002712610.3;XM_002715338.3;XM_002720063.3;XM_008252708.2;XM_008257333.2;XM_008259060.2;XM_008264375.2;XM_008264376.2;XM_008264378.2;XM_008268537.2;XM_008272738.2;XM_008272739.2;XM_008275403.2;XM_017337808.1;XM_017340033.1;XM_017345155.1;XM_017350642.1	K05468+K05156+K13596+K05055+K05480+K04181+K21095+K05076+K05078+K04363+K05454+K05448
Non-homologous end-joining	3	1066	30	33430	0.08096	0.60173	3.13602	ko03450	Genetic Information Processing	Replication and repair	XM_002713846.3;XM_008261808.2;XM_008261810.2	K03513
Bladder cancer	5	1066	72	33430	0.08992	0.650737	2.17779	ko05219	Human Diseases	Cancers: Specific types	NM_001082629.1;XM_002723887.3;XM_017342178.1;XM_017342179.1;XM_017345155.1	K04368+K00758+K08803+K05448
Glycosphingolipid biosynthesis - lacto and neolacto series	5	1066	74	33430	0.09771	0.688981	2.11893	ko00601	Metabolism	Glycan biosynthesis and metabolism	XM_002712716.3;XM_002715180.3;XM_008250565.2;XM_017345736.1;XM_017345737.1	K03371+K07968+K07971
Signaling pathways regulating pluripotency of stem cells	15	1066	321	33430	0.1005	0.690937	1.46543	ko04550	Cellular Processes	Cellular community - eukaryotes	NM_001082629.1;NM_001195723.1;XM_002710331.3;XM_002711085.3;XM_002712431.3;XM_002712609.3;XM_002712610.3;XM_002719759.3;XM_008248786.1;XM_008255296.2;XM_008259060.2;XM_008274001.2;XM_017337784.1;XM_017337786.1;XR_001792299.1	K04368+K04662+K09071+K03209+K13596+K18493+K05087+K11305
2-Oxocarboxylic acid metabolism	3	1066	34	33430	0.1055	0.69994	2.76708	ko01210	Metabolism	Global and overview maps	NM_001082315.1;XM_008248341.2;XM_008253164.2	K01681
Rap1 signaling pathway	27	1066	649	33430	0.1069	0.69994	1.30466	ko04015	Environmental Information Processing	Signal transduction	NM_001082629.1;NM_001082758.1;XM_002714023.3;XM_002718082.3;XM_002718804.3;XM_002723699.3;XM_008248786.1;XM_008259735.2;XM_008259736.2;XM_008262183.2;XM_008271352.2;XM_008272606.2;XM_008273491.2;XM_008273492.2;XM_017337784.1;XM_017337786.1;XM_017337808.1;XM_017337937.1;XM_017339706.1;XM_017340357.1;XM_017345155.1;XM_017348890.1;XM_017349511.1;XM_017349512.1;XM_017349513.1;XR_001792299.1;XR_001793…	K04368+K18952+K04358+K05726+K05087+K08390+K17699+K05631+K08018+K04363+K06277+K06082+K04351+K05448+K02183+K08732
ABC transporters	6	1066	100	33430	0.1107	0.707965	1.88161	ko02010	Environmental Information Processing	Membrane transport	XM_008271295.2;XM_017338671.1;XM_017339588.1;XM_017339589.1;XM_017347586.1;XM_017350906.1	K05667+K05680+K05643+K05657+K05032
Primary immunodeficiency	5	1066	86	33430	0.151	0.94375	1.82327	ko05340	Human Diseases	Immune diseases	XM_008257322.2;XM_008257715.2;XM_008257716.2;XM_008257717.2;XM_017342451.1	K08060
AGE-RAGE signaling pathway in diabetic complications	10	1066	219	33430	0.1735	1	1.43197	ko04933	Human Diseases	Endocrine and metabolic diseases	NM_001082758.1;XM_002710239.3;XM_002719190.3;XM_008252341.1;XM_017339789.1;XM_017339790.1;XM_017339791.1;XM_017339971.1;XM_017345155.1;XM_017349243.1	K18952+K09203+K05857+K04446+K19720+K05448
Pentose phosphate pathway	4	1066	69	33430	0.1892	1	1.81798	ko00030	Metabolism	Carbohydrate metabolism	XM_017343860.1;XM_017343861.1;XM_017343862.1;XM_017343863.1	K11529
Hematopoietic cell lineage	11	1066	255	33430	0.2028	1	1.35279	ko04640	Organismal Systems	Immune system	XM_002715338.3;XM_002722026.3;XM_002722748.3;XM_008249158.2;XM_008264375.2;XM_008264376.2;XM_008264378.2;XM_017338699.1;XM_017338700.1;XM_017338701.1;XM_017340033.1	K05055+K06468+K06262+K05454
Longevity regulating pathway - multiple species	6	1066	122	33430	0.2051	1	1.54231	ko04213	Organismal Systems	Aging	XM_002723353.3;XM_008248786.1;XM_008251668.2;XM_017337784.1;XM_017337786.1;XR_001792299.1	K07203+K05087
Sulfur relay system	2	1066	26	33430	0.214	1	2.41233	ko04122	Genetic Information Processing	Folding, sorting and degradation	XM_002711407.2;XM_008257069.2	K01011
beta-Alanine metabolism	4	1066	73	33430	0.2148	1	1.71837	ko00410	Metabolism	Metabolism of other amino acids	XM_002724181.3;XM_008255547.2;XM_008272245.2;XM_017340352.1	K00129+K00128
Long-term depression	7	1066	151	33430	0.2179	1	1.45379	ko04730	Organismal Systems	Nervous system	NM_001082629.1;XM_002708415.3;XM_008248786.1;XM_008269138.2;XM_017337784.1;XM_017337786.1;XR_001792299.1	K04368+K12318+K05087+K16342
Ras signaling pathway	25	1066	658	33430	0.2199	1	1.1915	ko04014	Environmental Information Processing	Signal transduction	NM_001082629.1;XM_002711064.3;XM_002714023.3;XM_002718804.3;XM_002723699.3;XM_008248786.1;XM_008262183.2;XM_008269138.2;XM_008271049.2;XM_017337784.1;XM_017337786.1;XM_017337808.1;XM_017340357.1;XM_017341777.1;XM_017344399.1;XM_017345155.1;XM_017348890.1;XM_017348982.1;XM_017349511.1;XM_017349512.1;XM_017349513.1;XM_017349622.1;XM_017350784.1;XR_001792299.1;XR_001793215.1	K04368+K07888+K04358+K05087+K16342+K14958+K04363+K03099+K17638+K08091+K05448+K02183+K18529+K02678+K08732
Valine, leucine and isoleucine degradation	5	1066	100	33430	0.225	1	1.56801	ko00280	Metabolism	Amino acid metabolism	XM_002715195.3;XM_002721104.3;XM_008255547.2;XM_008272245.2;XM_008274525.2	K01027+K01969+K00128
Cardiac muscle contraction	7	1066	153	33430	0.2269	1	1.43478	ko04260	Organismal Systems	Circulatory system	XM_002710006.3;XM_002723346.2;XM_008251649.1;XM_008251650.1;XM_008252333.1;XM_008257078.1;XM_017340119.1	K02265+K04871+K01539+K04867
mRNA surveillance pathway	11	1066	263	33430	0.2297	1	1.31164	ko03015	Genetic Information Processing	Translation	XM_002715194.3;XM_008252270.2;XM_008255797.2;XM_008264315.2;XM_008265521.2;XM_008265522.2;XM_008265523.2;XM_017339075.1;XM_017346435.1;XM_017350737.1;XR_519600.2	K13126+K14328+K11125+K14376
p53 signaling pathway	8	1066	181	33430	0.2315	1	1.38609	ko04115	Cellular Processes	Cell growth and death	XM_002712954.3;XM_002715807.3;XM_008264748.2;XM_008264750.2;XM_008264751.2;XM_008272296.1;XM_017340935.1;XM_017341776.1	K04506+K10129+K04726+K07207
Toxoplasmosis	12	1066	292	33430	0.2334	1	1.28878	ko05145	Human Diseases	Infectious diseases: Parasitic	XM_002708583.3;XM_002711387.3;XM_008249050.1;XM_008253904.2;XM_008257017.2;XM_008257322.2;XM_008257715.2;XM_008257716.2;XM_008257717.2;XM_008262123.2;XM_017342451.1;XM_017343671.1	K16060+K04403+K06247+K06240+K08060
PI3K-Akt signaling pathway	29	1066	785	33430	0.2413	1	1.15853	ko04151	Environmental Information Processing	Signal transduction	NM_001082629.1;XM_002714023.3;XM_002715338.3;XM_002718720.3;XM_002718804.3;XM_002723353.3;XM_002723699.3;XM_008248786.1;XM_008249050.1;XM_008251668.2;XM_008253904.2;XM_008256506.2;XM_008259735.2;XM_008259736.2;XM_008262183.2;XM_008264375.2;XM_008264376.2;XM_008264378.2;XM_008270543.2;XM_017337784.1;XM_017337786.1;XM_017337808.1;XM_017340061.1;XM_017340357.1;XM_017341776.1;XM_017345155.1;XM_017348…	K04368+K04358+K05055+K06238+K07203+K05087+K06247+K06240+K06590+K08390+K04363+K16341+K03099+K07207+K05448
Other types of O-glycan biosynthesis	3	1066	52	33430	0.2413	1	1.80924	ko00514	Metabolism	Glycan biosynthesis and metabolism	XM_002715180.3;XM_017345736.1;XM_017345737.1	K07968
MAPK signaling pathway	25	1066	669	33430	0.2435	1	1.17191	ko04010	Environmental Information Processing	Signal transduction	NM_001082629.1;XM_002711387.3;XM_002713221.2;XM_002714023.3;XM_002718804.3;XM_002722652.3;XM_002723346.2;XM_002723699.3;XM_008251649.1;XM_008251650.1;XM_008252341.1;XM_008253594.2;XM_008257017.2;XM_008257078.1;XM_008262183.2;XM_008269138.2;XM_008271646.2;XM_008273491.2;XM_008273492.2;XM_017337808.1;XM_017339789.1;XM_017339790.1;XM_017339791.1;XM_017340357.1;XM_017348890.1	K04368+K04403+K04444+K04358+K04464+K04871+K04446+K04405+K04867+K16342+K04380+K08018+K04363+K03099
mTOR signaling pathway	14	1066	353	33430	0.2478	1	1.24375	ko04150	Environmental Information Processing	Signal transduction	NM_001082629.1;XM_002710752.3;XM_002711085.3;XM_002723353.3;XM_008248786.1;XM_008251668.2;XM_008253189.2;XM_017337784.1;XM_017337786.1;XM_017340235.1;XM_017340315.1;XM_017340357.1;XM_017341776.1;XR_001792299.1	K04368+K20402+K03209+K07203+K05087+K08269+K20411+K03099+K07207
AMPK signaling pathway	14	1066	354	33430	0.2508	1	1.24023	ko04152	Environmental Information Processing	Signal transduction	XM_002721687.3;XM_002723353.3;XM_008248586.2;XM_008248587.2;XM_008248588.2;XM_008248786.1;XM_008251474.2;XM_008251668.2;XM_017337716.1;XM_017337717.1;XM_017337784.1;XM_017337786.1;XM_017341776.1;XR_001792299.1	K01103+K07203+K05087+K00665+K07207
Prostate cancer	9	1066	214	33430	0.2541	1	1.31889	ko05215	Human Diseases	Cancers: Specific types	NM_001082629.1;XM_002723353.3;XM_008248786.1;XM_008251668.2;XM_017337784.1;XM_017337786.1;XM_017337808.1;XM_017340357.1;XR_001792299.1	K04368+K07203+K05087+K04363+K03099
cAMP signaling pathway	19	1066	499	33430	0.2543	1	1.19408	ko04024	Environmental Information Processing	Signal transduction	NM_001082629.1;NM_001082707.1;XM_002722218.3;XM_002723285.3;XM_008252333.1;XM_008252341.1;XM_008262253.2;XM_008267274.2;XM_008272447.2;XM_017338315.1;XM_017339789.1;XM_017339790.1;XM_017339791.1;XM_017340119.1;XM_017340331.1;XM_017340357.1;XM_017349511.1;XM_017349512.1;XM_017349513.1	K04368+K04957+K04328+K13293+K01539+K04446+K04197+K06225+K05840+K05730+K04351+K02183
Oxytocin signaling pathway	15	1066	386	33430	0.2611	1	1.21866	ko04921	Organismal Systems	Endocrine system	NM_001082629.1;XM_002708415.3;XM_002722652.3;XM_002723346.2;XM_008251649.1;XM_008251650.1;XM_008252341.1;XM_008257078.1;XM_008269138.2;XM_017339789.1;XM_017339790.1;XM_017339791.1;XM_017349511.1;XM_017349512.1;XM_017349513.1	K04368+K12318+K04464+K04871+K04446+K04867+K16342+K02183
Th17 cell differentiation	10	1066	246	33430	0.2697	1	1.27481	ko04659	Organismal Systems	Immune system	XM_002715338.3;XM_002723353.3;XM_008251668.2;XM_008252341.1;XM_008264375.2;XM_008264376.2;XM_008264378.2;XM_017339789.1;XM_017339790.1;XM_017339791.1	K05055+K07203+K04446
Endocrine resistance	9	1066	218	33430	0.2703	1	1.29469	ko01522	Human Diseases	Drug resistance: Antineoplastic	NM_001082629.1;XM_002723353.3;XM_008248786.1;XM_008251668.2;XM_017337784.1;XM_017337786.1;XM_017340357.1;XM_017344361.1;XR_001792299.1	K04368+K07203+K05087+K03099+K02599
Cell adhesion molecules (CAMs)	16	1066	422	33430	0.2824	1	1.18901	ko04514	Environmental Information Processing	Signaling molecules and interaction	XM_002711721.3;XM_002715281.3;XM_002715818.3;XM_002715819.3;XM_002715820.3;XM_002718991.2;XM_008256506.2;XM_008269267.2;XM_008269268.2;XM_008269269.2;XM_017338174.1;XM_017340075.1;XM_017346030.1;XM_017348161.1;XM_017348865.1;XM_017349527.1	K06816+K06780+K07522+K07378+K06590+K06771+K06496+K06491
Aldosterone-regulated sodium reabsorption	5	1066	110	33430	0.2832	1	1.42546	ko04960	Organismal Systems	Excretory system	NM_001082752.1;XM_008252333.1;XM_017339109.1;XM_017339110.1;XM_017340119.1	K00071+K01539+K08555
Insulin signaling pathway	15	1066	394	33430	0.2856	1	1.19392	ko04910	Organismal Systems	Endocrine system	NM_001082184.1;NM_001082629.1;NM_001082758.1;XM_002714360.3;XM_002723353.3;XM_008251474.2;XM_008251668.2;XM_008275444.2;XM_017337937.1;XM_017340357.1;XM_017341776.1;XM_017345009.1;XM_017349511.1;XM_017349512.1;XM_017349513.1	K00688+K04368+K18952+K07192+K07203+K00665+K06277+K03099+K07207+K02183
Apoptosis - multiple species	6	1066	139	33430	0.2922	1	1.35368	ko04215	Cellular Processes	Cell growth and death	XM_002708583.3;XM_008262123.2;XM_008272296.1;XM_017340061.1;XM_017340935.1;XM_017343671.1	K16060+K04726+K16341
Metabolic pathways	108	1066	3215	33430	0.3025	1	1.05347	ko01100	Metabolism	Global and overview maps	NM_001082184.1;NM_001082315.1;NM_001122938.1;XM_002709759.3;XM_002709770.3;XM_002710006.3;XM_002710272.3;XM_002710745.3;XM_002711407.2;XM_002712431.3;XM_002712609.3;XM_002712610.3;XM_002712716.3;XM_002715180.3;XM_002719190.3;XM_002719591.3;XM_002720881.3;XM_002721104.3;XM_002721592.3;XM_002722001.3;XM_002722880.3;XM_002723825.3;XM_002723887.3;XM_002724181.3;XM_008248341.2;XM_008248519.2;XM_008249…	K00688+K01681+K00106+K00072+K12664+K02265+K02564+K02366+K01011+K01886+K03371+K07968+K05857+K00913+K07436+K01969+K15013+K04710+K19873+K00868+K00758+K00129+K00901+K00771+K07971+K01679+K00665+K00876+K01958+K00759+K06240+K12316+K15728+K00128+K12352+K00894+K09656+K03369+K20279+K00953+K16342+K00911+K18201+K00234+K00558+K09672+K11529+K01490+K01831+K05546
Natural killer cell mediated cytotoxicity	10	1066	255	33430	0.305	1	1.22981	ko04650	Organismal Systems	Immune system	NM_001082629.1;XM_008249853.2;XM_008252341.1;XM_008272296.1;XM_017339789.1;XM_017339790.1;XM_017339791.1;XM_017340331.1;XM_017340357.1;XM_017340935.1	K04368+K07984+K04446+K04726+K05730+K03099
Apelin signaling pathway	13	1066	344	33430	0.3125	1	1.18512	ko04371	Environmental Information Processing	Signal transduction	NM_001082629.1;XM_002710239.3;XM_002715319.3;XM_002716186.3;XM_002723353.3;XM_008251668.2;XM_008264308.2;XM_008264309.2;XM_008264310.2;XM_017345794.1;XM_017349511.1;XM_017349512.1;XM_017349513.1	K04368+K09203+K09262+K08333+K07203+K02183
Vitamin B6 metabolism	1	1066	11	33430	0.3139	1	2.85093	ko00750	Metabolism	Metabolism of cofactors and vitamins	XM_002723825.3	K00868
ECM-receptor interaction	11	1066	287	33430	0.3171	1	1.20196	ko04512	Environmental Information Processing	Signaling molecules and interaction	XM_002718720.3;XM_002722748.3;XM_008249050.1;XM_008253904.2;XM_008256506.2;XM_008270543.2;XM_017338699.1;XM_017338700.1;XM_017338701.1;XM_017346486.1;XM_017348587.1	K06238+K06262+K06247+K06240+K06590+K06255
Sulfur metabolism	2	1066	35	33430	0.3176	1	1.79201	ko00920	Metabolism	Energy metabolism	XM_002711407.2;XM_008257069.2	K01011
Phototransduction	3	1066	62	33430	0.3257	1	1.51743	ko04744	Organismal Systems	Sensory system	XM_017349511.1;XM_017349512.1;XM_017349513.1	K02183
Glycine, serine and threonine metabolism	4	1066	90	33430	0.3311	1	1.39379	ko00260	Metabolism	Amino acid metabolism	XM_017343860.1;XM_017343861.1;XM_017343862.1;XM_017343863.1	K11529
Fatty acid biosynthesis	3	1066	64	33430	0.3427	1	1.47001	ko00061	Metabolism	Lipid metabolism	XM_002721592.3;XM_008251474.2;XM_017337650.1	K15013+K00665
Glycosaminoglycan biosynthesis - heparan sulfate / heparin	3	1066	65	33430	0.3512	1	1.4474	ko00534	Metabolism	Glycan biosynthesis and metabolism	XM_002710745.3;XM_008249349.2;XM_017338066.1	K02366+K00771
Prion diseases	4	1066	94	33430	0.3592	1	1.33448	ko05020	Human Diseases	Neurodegenerative diseases	NM_001082629.1;XM_002710239.3;XM_017344361.1;XM_017349527.1	K04368+K09203+K02599+K06491
Fatty acid degradation	5	1066	123	33430	0.3623	1	1.27481	ko00071	Metabolism	Lipid metabolism	XM_002721592.3;XM_008255547.2;XM_008272245.2;XM_017337650.1;XM_017346301.1	K15013+K00128+K08766
Phenylalanine metabolism	2	1066	39	33430	0.363	1	1.60822	ko00360	Metabolism	Amino acid metabolism	XM_002724181.3;XM_017340352.1	K00129
Longevity regulating pathway	9	1066	240	33430	0.3641	1	1.17601	ko04211	Organismal Systems	Aging	XM_002723353.3;XM_008248786.1;XM_008251668.2;XM_008253189.2;XM_017337784.1;XM_017337786.1;XM_017340235.1;XM_017341776.1;XR_001792299.1	K07203+K05087+K08269+K07207
B cell receptor signaling pathway	7	1066	182	33430	0.3676	1	1.20616	ko04662	Organismal Systems	Immune system	NM_001082629.1;XM_008252341.1;XM_017339789.1;XM_017339790.1;XM_017339791.1;XM_017340331.1;XM_017340357.1	K04368+K04446+K05730+K03099
Focal adhesion	21	1066	602	33430	0.3731	1	1.09396	ko04510	Cellular Processes	Cellular community - eukaryotes	NM_001082629.1;XM_002708583.3;XM_002718082.3;XM_002718720.3;XM_008248786.1;XM_008249050.1;XM_008253904.2;XM_008256506.2;XM_008262123.2;XM_008270543.2;XM_017337784.1;XM_017337786.1;XM_017337808.1;XM_017337937.1;XM_017338822.1;XM_017340331.1;XM_017340357.1;XM_017343671.1;XM_017345155.1;XM_017348587.1;XR_001792299.1	K04368+K16060+K05726+K06238+K05087+K06247+K06240+K06590+K04363+K06277+K05732+K05730+K03099+K05448
FoxO signaling pathway	11	1066	308	33430	0.3988	1	1.12001	ko04068	Environmental Information Processing	Signal transduction	NM_001082629.1;XM_002716500.2;XM_008248786.1;XM_008266642.2;XM_008266643.2;XM_017337784.1;XM_017337786.1;XM_017340061.1;XM_017340357.1;XM_017346409.1;XR_001792299.1	K04368+K15618+K05087+K16341+K03099+K17847
Riboflavin metabolism	1	1066	16	33430	0.4136	1	1.96001	ko00740	Metabolism	Metabolism of cofactors and vitamins	XM_008264363.2	K00953
Glycosaminoglycan biosynthesis - chondroitin sulfate / dermatan sulfate	2	1066	44	33430	0.4179	1	1.42546	ko00532	Metabolism	Glycan biosynthesis and metabolism	XM_008249349.2;XM_017338066.1	K00771
Acute myeloid leukemia	5	1066	133	33430	0.4236	1	1.17896	ko05221	Human Diseases	Cancers: Specific types	NM_001082629.1;XM_002723353.3;XM_002723842.3;XM_008251668.2;XM_017340357.1	K04368+K07203+K10054+K03099
Gap junction	7	1066	195	33430	0.4332	1	1.12575	ko04540	Cellular Processes	Cellular community - eukaryotes	NM_001082629.1;XM_002708415.3;XM_002722652.3;XM_008262923.2;XM_008269917.2;XM_017337808.1;XM_017340357.1	K04368+K12318+K04464+K07374+K05701+K04363+K03099
Inflammatory bowel disease (IBD)	5	1066	135	33430	0.4357	1	1.16149	ko05321	Human Diseases	Immune diseases	XM_008252341.1;XM_008258847.2;XM_017339789.1;XM_017339790.1;XM_017339791.1	K04446+K11222
Tuberculosis	17	1066	502	33430	0.4379	1	1.062	ko05152	Human Diseases	Infectious diseases: Bacterial	XM_002711064.3;XM_002713251.3;XM_002723927.3;XM_008257322.2;XM_008257715.2;XM_008257716.2;XM_008257717.2;XM_008260514.2;XM_008260515.2;XM_008271049.2;XM_008272296.1;XM_017340935.1;XM_017342451.1;XM_017348982.1;XM_017349511.1;XM_017349512.1;XM_017349513.1	K07888+K12478+K10048+K08060+K14958+K04726+K02183
Biosynthesis of amino acids	5	1066	137	33430	0.4478	1	1.14453	ko01230	Metabolism	Global and overview maps	NM_001082315.1;XM_008248341.2;XM_008252821.2;XM_008253164.2;XM_017346968.1	K01681+K01958
Th1 and Th2 cell differentiation	7	1066	198	33430	0.4483	1	1.10869	ko04658	Organismal Systems	Immune system	XM_008252341.1;XM_008258847.2;XM_017339789.1;XM_017339790.1;XM_017339791.1;XM_017344361.1;XM_017350847.1	K04446+K11222+K02599+K06061
Synthesis and degradation of ketone bodies	1	1066	18	33430	0.4493	1	1.74223	ko00072	Metabolism	Lipid metabolism	XM_002715195.3	K01027
Type II diabetes mellitus	4	1066	107	33430	0.4498	1	1.17234	ko04930	Human Diseases	Endocrine and metabolic diseases	NM_001082758.1;XM_002723353.3;XM_008251668.2;XM_017350906.1	K18952+K07203+K05032
GnRH signaling pathway	8	1066	229	33430	0.4503	1	1.09555	ko04912	Organismal Systems	Endocrine system	NM_001082629.1;XM_002722652.3;XM_008249443.2;XM_008269138.2;XM_017340357.1;XM_017349511.1;XM_017349512.1;XM_017349513.1	K04368+K04464+K05252+K16342+K03099+K02183
Transcriptional misregulation in cancer	17	1066	507	33430	0.4536	1	1.05153	ko05202	Human Diseases	Cancers: Overview	XM_002716500.2;XM_002721183.2;XM_002723842.3;XM_002723927.3;XM_008248786.1;XM_008249437.2;XM_008249900.2;XM_008256506.2;XM_008266642.2;XM_008266643.2;XM_008274703.1;XM_017337784.1;XM_017337786.1;XM_017350249.1;XM_017350253.1;XM_017350270.1;XR_001792299.1	K15618+K15620+K10054+K10048+K05087+K09186+K15619+K06590+K10500
Adrenergic signaling in cardiomyocytes	12	1066	353	33430	0.4547	1	1.06607	ko04261	Organismal Systems	Circulatory system	XM_002723346.2;XM_008251649.1;XM_008251650.1;XM_008252197.2;XM_008252333.1;XM_008257078.1;XM_017340119.1;XM_017340357.1;XM_017341761.1;XM_017349511.1;XM_017349512.1;XM_017349513.1	K04871+K04926+K01539+K04867+K04351+K04137+K02183
Glycosphingolipid biosynthesis - ganglio series	2	1066	48	33430	0.4601	1	1.30668	ko00604	Metabolism	Glycan biosynthesis and metabolism	XM_002712716.3;XM_008261259.1	K03371+K03369
Platelet activation	11	1066	327	33430	0.4736	1	1.05493	ko04611	Organismal Systems	Immune system	NM_001082758.1;XM_002708415.3;XM_002722748.3;XM_008254170.2;XM_008269138.2;XM_017338699.1;XM_017338700.1;XM_017338701.1;XM_017338822.1;XM_017339971.1;XM_017349999.1	K18952+K12318+K06262+K08512+K16342+K05732+K19720+K16059
Hippo signaling pathway - fly	9	1066	265	33430	0.4736	1	1.06506	ko04391	Environmental Information Processing	Signal transduction	XM_002710366.3;XM_002711085.3;XM_002712803.3;XM_002714972.3;XM_008255374.2;XM_008259923.2;XM_008269917.2;XM_017342219.1;XM_017344972.1	K16685+K03209+K08791+K16675+K12076+K16682+K16507
Chronic myeloid leukemia	6	1066	175	33430	0.4888	1	1.07521	ko05220	Human Diseases	Cancers: Specific types	NM_001082629.1;XM_008250161.2;XM_017338495.1;XM_017338496.1;XM_017340357.1;XM_017344399.1	K04368+K08878+K03099+K08091
Ovarian steroidogenesis	5	1066	144	33430	0.4896	1	1.0889	ko04913	Organismal Systems	Endocrine system	XM_008248786.1;XM_008269138.2;XM_017337784.1;XM_017337786.1;XR_001792299.1	K05087+K16342
RNA transport	15	1066	457	33430	0.4928	1	1.02933	ko03013	Genetic Information Processing	Translation	XM_002715194.3;XM_002723986.3;XM_008252270.2;XM_008252827.1;XM_008255797.2;XM_008257080.2;XM_008265521.2;XM_008265522.2;XM_008265523.2;XM_017340075.1;XM_017346435.1;XM_017350638.1;XM_017350737.1;XR_001792808.1;XR_519600.2	K13126+K13131+K14328+K03253+K03251+K14312+K03538
Antifolate resistance	3	1066	83	33430	0.4987	1	1.1335	ko01523	Human Diseases	Drug resistance: Antineoplastic	XM_002708223.3;XM_008256805.2;XM_008271295.2	K14613+K05667
Toll and Imd signaling pathway	4	1066	115	33430	0.5036	1	1.09079	ko04624	Organismal Systems	Immune system	XM_002708583.3;XM_008253282.1;XM_008262123.2;XM_017343671.1	K16060+K10704
Glucagon signaling pathway	8	1066	241	33430	0.5056	1	1.041	ko04922	Organismal Systems	Endocrine system	NM_001082184.1;XM_002708396.3;XM_008261575.2;XM_008261586.2;XM_008275444.2;XM_017349511.1;XM_017349512.1;XM_017349513.1	K00688+K16311+K02183
Proximal tubule bicarbonate reclamation	2	1066	53	33430	0.5102	1	1.1834	ko04964	Organismal Systems	Excretory system	XM_008252333.1;XM_017340119.1	K01539
Glycolysis / Gluconeogenesis	4	1066	118	33430	0.5231	1	1.06306	ko00010	Metabolism	Carbohydrate metabolism	XM_002724181.3;XM_008255547.2;XM_008272245.2;XM_017340352.1	K00129+K00128
TNF signaling pathway	9	1066	277	33430	0.525	1	1.01892	ko04668	Environmental Information Processing	Signal transduction	NM_001082629.1;NM_001171119.1;XM_002708583.3;XM_002711387.3;XM_002723927.3;XM_008257017.2;XM_008262123.2;XM_017343671.1;XM_017350072.1	K04368+K05468+K16060+K04403+K10048+K19901
Aminoacyl-tRNA biosynthesis	4	1066	119	33430	0.5296	1	1.05413	ko00970	Genetic Information Processing	Translation	XM_002712431.3;XM_002712609.3;XM_002712610.3;XM_008259060.2	K01886
Jak-STAT signaling pathway	10	1066	311	33430	0.5343	1	1.00837	ko04630	Environmental Information Processing	Signal transduction	XM_002715338.3;XM_002723353.3;XM_008251668.2;XM_008258847.2;XM_008264375.2;XM_008264376.2;XM_008264378.2;XM_008268537.2;XM_008275403.2;XM_017340357.1	K05055+K07203+K11222+K05076+K05078+K03099
Fluid shear stress and atherosclerosis	13	1066	408	33430	0.5404	1	0.999223	ko05418	Human Diseases	Cardiovascular diseases	NM_001082758.1;NM_001195723.1;XM_002712431.3;XM_002712609.3;XM_002712610.3;XM_002715799.3;XM_002722652.3;XM_008259060.2;XM_017345155.1;XM_017345807.1;XM_017349511.1;XM_017349512.1;XM_017349513.1	K18952+K04662+K13596+K00799+K04464+K05448+K12791+K02183
Insulin resistance	8	1066	249	33430	0.5415	1	1.00756	ko04931	Human Diseases	Endocrine and metabolic diseases	NM_001082184.1;NM_001082758.1;XM_002718669.3;XM_002723353.3;XM_008251668.2;XM_008275444.2;XM_017348510.1;XR_001795154.1	K00688+K18952+K15719+K07203
Choline metabolism in cancer	9	1066	281	33430	0.5418	1	1.00442	ko05231	Human Diseases	Cancers: Overview	NM_001082629.1;XM_002723353.3;XM_008248519.2;XM_008251668.2;XM_008269138.2;XM_017337808.1;XM_017340357.1;XM_017341776.1;XR_001793215.1	K04368+K07203+K00901+K16342+K04363+K03099+K07207+K08732
Central carbon metabolism in cancer	4	1066	121	33430	0.5423	1	1.0367	ko05230	Human Diseases	Cancers: Overview	NM_001082629.1;XM_002723353.3;XM_008251668.2;XM_017337808.1	K04368+K07203+K04363
Starch and sucrose metabolism	3	1066	89	33430	0.5441	1	1.05709	ko00500	Metabolism	Carbohydrate metabolism	NM_001082184.1;XM_008254103.2;XM_008275444.2	K00688+K12316
Axon guidance	16	1066	505	33430	0.5457	1	0.993591	ko04360	Organismal Systems	Development	NM_001082758.1;XM_002712496.3;XM_002715818.3;XM_002715819.3;XM_002715820.3;XM_002716472.2;XM_002717256.3;XM_008259229.2;XM_008260687.2;XM_008267078.1;XM_008272447.2;XM_017338570.1;XM_017339262.1;XM_017343829.1;XM_017346030.1;XM_017347554.1	K18952+K05105+K07522+K05112+K04966+K06840+K05107+K06225+K06821
Notch signaling pathway	4	1066	123	33430	0.5549	1	1.01984	ko04330	Environmental Information Processing	Signal transduction	XM_002715601.3;XM_008253710.2;XM_017344361.1;XM_017350847.1	K06172+K06055+K02599+K06061
MAPK signaling pathway - fly	8	1066	255	33430	0.5677	1	0.98385	ko04013	Environmental Information Processing	Signal transduction	NM_001082629.1;NM_001195723.1;XM_002712954.3;XM_008248539.2;XM_017337703.1;XM_017340357.1;XM_017349622.1;XM_017350784.1	K04368+K04662+K04506+K04417+K03099+K18529+K02678
Glycosphingolipid biosynthesis - globo and isoglobo series	1	1066	26	33430	0.5717	1	1.20616	ko00603	Metabolism	Glycan biosynthesis and metabolism	XM_002712716.3	K03371
Phospholipase D signaling pathway	13	1066	418	33430	0.5746	1	0.975318	ko04072	Environmental Information Processing	Signal transduction	NM_001082629.1;NM_001082735.1;XM_002723353.3;XM_008248519.2;XM_008251668.2;XM_008259735.2;XM_008259736.2;XM_008269138.2;XM_017337808.1;XM_017340357.1;XM_017341776.1;XM_017344399.1;XR_001793215.1	K04368+K04608+K07203+K00901+K08390+K16342+K04363+K04351+K03099+K07207+K08091+K08732
Protein digestion and absorption	8	1066	257	33430	0.5763	1	0.976194	ko04974	Organismal Systems	Digestive system	XM_002718720.3;XM_008252197.2;XM_008252333.1;XM_008270543.2;XM_017339971.1;XM_017340119.1;XM_017341606.1;XM_017348587.1	K06238+K04926+K01539+K19720+K16630
Nucleotide excision repair	4	1066	128	33430	0.5855	1	0.980007	ko03420	Genetic Information Processing	Replication and repair	XM_008268753.2;XM_008272296.1;XM_017347614.1;XM_017350902.1	K06634+K03141
Hippo signaling pathway	14	1066	455	33430	0.5902	1	0.96493	ko04390	Environmental Information Processing	Signal transduction	NM_001082758.1;NM_001195723.1;XM_002710366.3;XM_002711085.3;XM_002712803.3;XM_002718242.3;XM_002718243.3;XM_008255374.2;XM_008259923.2;XM_008269917.2;XM_017342219.1;XM_017348292.1;XM_017348293.1;XM_017348294.1	K18952+K04662+K16685+K03209+K08791+K16822+K12076+K16682
VEGF signaling pathway	4	1066	130	33430	0.5973	1	0.96493	ko04370	Environmental Information Processing	Signal transduction	NM_001082629.1;XM_002713221.2;XM_008269138.2;XM_017345155.1	K04368+K04444+K16342+K05448
Antigen processing and presentation	6	1066	197	33430	0.6008	1	0.955134	ko04612	Organismal Systems	Immune system	XM_008257322.2;XM_008257715.2;XM_008257716.2;XM_008257717.2;XM_008269418.2;XM_017342451.1	K08060+K06696
Renin secretion	5	1066	166	33430	0.6117	1	0.944585	ko04924	Organismal Systems	Endocrine system	XM_002708415.3;XM_008267274.2;XM_017349511.1;XM_017349512.1;XM_017349513.1	K12318+K04197+K02183
Phototransduction - fly	3	1066	100	33430	0.6208	1	0.940807	ko04745	Organismal Systems	Sensory system	XM_017349511.1;XM_017349512.1;XM_017349513.1	K02183
Salivary secretion	7	1066	235	33430	0.6228	1	0.934134	ko04970	Organismal Systems	Digestive system	XM_002708415.3;XM_008252333.1;XM_017340119.1;XM_017341761.1;XM_017349511.1;XM_017349512.1;XM_017349513.1	K12318+K01539+K04137+K02183
Arrhythmogenic right ventricular cardiomyopathy (ARVC)	6	1066	202	33430	0.6243	1	0.931492	ko05412	Human Diseases	Cardiovascular diseases	XM_002723346.2;XM_008251649.1;XM_008251650.1;XM_008254674.2;XM_008256506.2;XM_008257078.1	K04871+K10366+K06590+K04867
Osteoclast differentiation	11	1066	369	33430	0.6293	1	0.934858	ko04380	Organismal Systems	Development	NM_001082629.1;XM_002711387.3;XM_008249014.2;XM_008251655.2;XM_008252341.1;XM_008257017.2;XM_017337912.1;XM_017339789.1;XM_017339790.1;XM_017339791.1;XM_017344399.1	K04368+K04403+K06512+K14377+K04446+K08091
Folate biosynthesis	1	1066	32	33430	0.6453	1	0.980007	ko00790	Metabolism	Metabolism of cofactors and vitamins	XM_002709759.3	K00072
Fc epsilon RI signaling pathway	5	1066	173	33430	0.6468	1	0.906365	ko04664	Organismal Systems	Immune system	NM_001082629.1;XM_008269138.2;XM_017340331.1;XM_017340357.1;XM_017344399.1	K04368+K16342+K05730+K03099+K08091
Endocrine and other factor-regulated calcium reabsorption	4	1066	139	33430	0.6482	1	0.902453	ko04961	Organismal Systems	Excretory system	XM_008252333.1;XM_008253085.2;XM_017340119.1;XM_017340185.1	K01539+K11824
T cell receptor signaling pathway	8	1066	275	33430	0.6497	1	0.912297	ko04660	Organismal Systems	Immune system	NM_001082629.1;XM_008252341.1;XM_008269917.2;XM_017339789.1;XM_017339790.1;XM_017339791.1;XM_017340331.1;XM_017340357.1	K04368+K04446+K12076+K05730+K03099
MicroRNAs in cancer	13	1066	443	33430	0.655	1	0.920277	ko05206	Human Diseases	Cancers: Overview	NM_001082629.1;XM_002720881.3;XM_002722652.3;XM_002723353.3;XM_008251668.2;XM_008264161.2;XM_008264727.2;XM_017337808.1;XM_017340061.1;XM_017340140.1;XM_017340357.1;XM_017344361.1;XM_017345155.1	K04368+K07436+K04464+K07203+K12035+K04363+K16341+K00558+K03099+K02599+K05448
Oocyte meiosis	9	1066	313	33430	0.6661	1	0.901732	ko04114	Cellular Processes	Cell growth and death	NM_001082629.1;XM_008248786.1;XM_008256509.2;XM_017337784.1;XM_017337786.1;XM_017349511.1;XM_017349512.1;XM_017349513.1;XR_001792299.1	K04368+K05087+K02365+K02183
Synaptic vesicle cycle	4	1066	143	33430	0.6694	1	0.877209	ko04721	Organismal Systems	Nervous system	XM_008250416.2;XM_008252720.2;XM_008253085.2;XM_017340185.1	K08486+K15294+K11824
Non-small cell lung cancer	3	1066	108	33430	0.6707	1	0.871117	ko05223	Human Diseases	Cancers: Specific types	NM_001082629.1;XM_017340357.1;XM_017340846.1	K04368+K03099+K05119
Tyrosine metabolism	2	1066	73	33430	0.6782	1	0.859184	ko00350	Metabolism	Amino acid metabolism	XM_002724181.3;XM_017340352.1	K00129
Gastric acid secretion	6	1066	215	33430	0.6816	1	0.875169	ko04971	Organismal Systems	Digestive system	XM_008252197.2;XM_008252333.1;XM_017340119.1;XM_017349511.1;XM_017349512.1;XM_017349513.1	K04926+K01539+K02183
Hepatitis B	9	1066	318	33430	0.6836	1	0.887554	ko05161	Human Diseases	Infectious diseases: Viral	NM_001082629.1;XM_008252341.1;XM_008253698.2;XM_008253699.2;XM_008258847.2;XM_017339789.1;XM_017339790.1;XM_017339791.1;XM_017346486.1	K04368+K04446+K09447+K11222+K06255
Cell cycle	9	1066	319	33430	0.6871	1	0.884771	ko04110	Cellular Processes	Cell growth and death	XM_008248900.2;XM_008252639.2;XM_008256509.2;XM_008268753.2;XM_008272296.1;XM_017347614.1;XM_017350249.1;XM_017350253.1;XM_017350270.1	K02210+K06638+K02365+K06634+K10500
Calcium signaling pathway	13	1066	455	33430	0.6906	1	0.896006	ko04020	Environmental Information Processing	Signal transduction	XM_002709702.3;XM_002719190.3;XM_008261023.2;XM_008267274.2;XM_008269167.1;XM_017337808.1;XM_017338315.1;XM_017341761.1;XM_017349243.1;XM_017349511.1;XM_017349512.1;XM_017349513.1;XM_017349999.1	K04222+K05857+K04633+K04197+K00911+K04363+K05840+K04137+K02183+K16059
Inositol phosphate metabolism	6	1066	218	33430	0.694	1	0.863125	ko00562	Metabolism	Carbohydrate metabolism	XM_002719190.3;XM_002719591.3;XM_008263731.2;XM_008269167.1;XM_017349243.1;XM_017349458.1	K05857+K00913+K20279+K00911
N-Glycan biosynthesis	4	1066	148	33430	0.6946	1	0.847574	ko00510	Metabolism	Glycan biosynthesis and metabolism	XM_002715180.3;XM_017345736.1;XM_017345737.1;XM_017350384.1	K07968+K05546
Mismatch repair	1	1066	37	33430	0.6968	1	0.847574	ko03430	Genetic Information Processing	Replication and repair	XM_008261877.2	K08736
NOD-like receptor signaling pathway	14	1066	495	33430	0.7083	1	0.886956	ko04621	Organismal Systems	Immune system	XM_002708583.3;XM_002711387.3;XM_008251651.2;XM_008253632.2;XM_008253698.2;XM_008253699.2;XM_008257017.2;XM_008262123.2;XM_008269899.2;XM_017339606.1;XM_017343671.1;XM_017346115.1;XM_017346116.1;XM_017346117.1	K16060+K04403+K20865+K01165+K09447+K20909+K20899
Progesterone-mediated oocyte maturation	6	1066	223	33430	0.7139	1	0.843773	ko04914	Organismal Systems	Endocrine system	NM_001082629.1;XM_008248786.1;XM_008252639.2;XM_017337784.1;XM_017337786.1;XR_001792299.1	K04368+K05087+K06638
Influenza A	11	1066	396	33430	0.7155	1	0.871117	ko05164	Human Diseases	Infectious diseases: Viral	NM_001082629.1;XM_002723842.3;XM_008249706.2;XM_008253632.2;XM_008253698.2;XM_008253699.2;XM_008257322.2;XM_008257715.2;XM_008257716.2;XM_008257717.2;XM_017342451.1	K04368+K10054+K15047+K01165+K09447+K08060
Toll-like receptor signaling pathway	5	1066	194	33430	0.7395	1	0.808253	ko04620	Organismal Systems	Immune system	NM_001082629.1;XM_002711387.3;XM_008253698.2;XM_008253699.2;XM_008257017.2	K04368+K04403+K09447
Steroid biosynthesis	1	1066	43	33430	0.7489	1	0.729308	ko00100	Metabolism	Lipid metabolism	XM_002720881.3	K07436
Neuroactive ligand-receptor interaction	15	1066	547	33430	0.7536	1	0.85997	ko04080	Environmental Information Processing	Signaling molecules and interaction	NM_001082226.1;NM_001082735.1;XM_002709702.3;XM_002713061.3;XM_002716071.3;XM_002722300.3;XM_008260255.2;XM_008264329.2;XM_008267274.2;XM_008269882.1;XM_017337945.1;XM_017338315.1;XM_017341761.1;XM_017345601.1;XM_017346329.1	K04151+K04608+K04222+K04589+K04213+K05205+K04269+K04197+K05206+K04804+K05840+K04137+K08398+K04138
Basal cell carcinoma	3	1066	125	33430	0.7604	1	0.752645	ko05217	Human Diseases	Cancers: Specific types	NM_001195723.1;XM_002711085.3;XM_008272447.2	K04662+K03209+K06225
Non-alcoholic fatty liver disease (NAFLD)	9	1066	344	33430	0.7653	1	0.820471	ko04932	Human Diseases	Endocrine and metabolic diseases	XM_002710006.3;XM_002715338.3;XM_008264375.2;XM_008264376.2;XM_008264378.2;XM_008272296.1;XM_017339216.1;XM_017340061.1;XM_017340935.1	K02265+K05055+K04726+K00234+K16341
Ascorbate and aldarate metabolism	2	1066	87	33430	0.7655	1	0.720925	ko00053	Metabolism	Carbohydrate metabolism	XM_008255547.2;XM_008272245.2	K00128
Fatty acid metabolism	4	1066	164	33430	0.766	1	0.764884	ko01212	Metabolism	Global and overview maps	XM_002721592.3;XM_008251474.2;XM_017337650.1;XM_017346301.1	K15013+K00665+K08766
Vasopressin-regulated water reabsorption	2	1066	89	33430	0.7762	1	0.704724	ko04962	Organismal Systems	Excretory system	XM_002711064.3;XM_002716249.3	K07888+K10416
NF-kappa B signaling pathway	6	1066	241	33430	0.7781	1	0.780752	ko04064	Environmental Information Processing	Signal transduction	NM_001171119.1;XM_002708583.3;XM_002711387.3;XM_008257017.2;XM_008262123.2;XM_017343671.1	K05468+K16060+K04403
Cysteine and methionine metabolism	3	1066	129	33430	0.7784	1	0.729308	ko00270	Metabolism	Amino acid metabolism	XM_002711407.2;XM_008257069.2;XM_017340140.1	K01011+K00558
Long-term potentiation	4	1066	169	33430	0.7854	1	0.742254	ko04720	Organismal Systems	Nervous system	NM_001082629.1;XM_017349511.1;XM_017349512.1;XM_017349513.1	K04368+K02183
Peroxisome	6	1066	244	33430	0.7876	1	0.771153	ko04146	Cellular Processes	Transport and catabolism	NM_001122938.1;XM_017350150.1;XM_017350152.1;XM_017350154.1;XR_001795528.1;XR_001795529.1	K00106
Sphingolipid signaling pathway	7	1066	281	33430	0.7894	1	0.781216	ko04071	Environmental Information Processing	Signal transduction	NM_001082629.1;NM_001082758.1;XM_002716071.3;XM_002722001.3;XM_008272296.1;XM_017340935.1;XM_017344399.1	K04368+K18952+K04213+K04710+K04726+K08091
Maturity onset diabetes of the young	1	1066	49	33430	0.7921	1	0.640005	ko04950	Human Diseases	Endocrine and metabolic diseases	XM_008263893.1	K08025
Ubiquitin mediated proteolysis	11	1066	427	33430	0.7973	1	0.807875	ko04120	Genetic Information Processing	Folding, sorting and degradation	XM_002708583.3;XM_002712954.3;XM_002723842.3;XM_008251359.2;XM_008262123.2;XM_008262932.2;XM_008274117.2;XM_017339193.1;XM_017339194.1;XM_017343671.1;XR_001795387.1	K16060+K04506+K10054+K10588+K10613+K10602+K10590
Mucin type O-glycan biosynthesis	1	1066	51	33430	0.8048	1	0.614906	ko00512	Metabolism	Glycan biosynthesis and metabolism	XM_017339433.1	K09905
Butanoate metabolism	1	1066	51	33430	0.8048	1	0.614906	ko00650	Metabolism	Carbohydrate metabolism	XM_002715195.3	K01027
Thyroid hormone synthesis	4	1066	176	33430	0.8104	1	0.712732	ko04918	Organismal Systems	Endocrine system	XM_008252333.1;XM_008262418.2;XM_008270817.2;XM_017340119.1	K01539+K00432+K10064
Neurotrophin signaling pathway	9	1066	362	33430	0.8123	1	0.779674	ko04722	Organismal Systems	Nervous system	NM_001082629.1;NM_001082664.1;XM_002722652.3;XM_017337937.1;XM_017340357.1;XM_017342564.1;XM_017349511.1;XM_017349512.1;XM_017349513.1	K04368+K12388+K04464+K06277+K03099+K12459+K02183
Hypertrophic cardiomyopathy (HCM)	6	1066	253	33430	0.8144	1	0.743721	ko05410	Human Diseases	Cardiovascular diseases	XM_002723346.2;XM_008251649.1;XM_008251650.1;XM_008254674.2;XM_008256506.2;XM_008257078.1	K04871+K10366+K06590+K04867
Arginine and proline metabolism	2	1066	98	33430	0.8189	1	0.640005	ko00330	Metabolism	Amino acid metabolism	XM_008255547.2;XM_008272245.2	K00128
Fc gamma R-mediated phagocytosis	6	1066	255	33430	0.82	1	0.737888	ko04666	Organismal Systems	Immune system	NM_001082629.1;XM_002720499.3;XM_002720500.3;XM_008273374.2;XM_017340331.1;XM_017344399.1	K04368+K05768+K05730+K08091
Insulin secretion	4	1066	180	33430	0.8236	1	0.696894	ko04911	Organismal Systems	Endocrine system	XM_008252333.1;XM_017340119.1;XM_017340357.1;XM_017350906.1	K01539+K04351+K05032
Lysine degradation	6	1066	262	33430	0.8385	1	0.718173	ko00310	Metabolism	Amino acid metabolism	XM_008249437.2;XM_008255547.2;XM_008272245.2;XM_008273604.2;XM_008273837.2;XM_017337655.1	K09186+K00128+K11433+K18494+K18201
Carbohydrate digestion and absorption	2	1066	103	33430	0.8394	1	0.608936	ko04973	Organismal Systems	Digestive system	XM_008252333.1;XM_017340119.1	K01539
Longevity regulating pathway - worm	4	1066	186	33430	0.842	1	0.674413	ko04212	Organismal Systems	Aging	XM_002723353.3;XM_008251668.2;XM_008253189.2;XM_017340235.1	K07203+K08269
Drug metabolism - cytochrome P450	3	1066	146	33430	0.8427	1	0.644388	ko00982	Metabolism	Xenobiotics biodegradation and metabolism	XM_002715799.3;XM_002724181.3;XM_017340352.1	K00799+K00129
Hedgehog signaling pathway - fly	2	1066	104	33430	0.8432	1	0.603081	ko04341	Environmental Information Processing	Signal transduction	NM_001195723.1;XM_008272447.2	K04662+K06225
Glutathione metabolism	2	1066	105	33430	0.847	1	0.597338	ko00480	Metabolism	Metabolism of other amino acids	XM_002715799.3;XM_008262418.2	K00799+K00432
Alzheimer's disease	9	1066	378	33430	0.8479	1	0.746672	ko05010	Human Diseases	Neurodegenerative diseases	XM_002710006.3;XM_002715601.3;XM_008271646.2;XM_008272296.1;XM_017339216.1;XM_017340935.1;XM_017349511.1;XM_017349512.1;XM_017349513.1	K02265+K06172+K04380+K04726+K00234+K02183
Melanogenesis	5	1066	229	33430	0.8521	1	0.684721	ko04916	Organismal Systems	Endocrine system	NM_001082629.1;XM_002711085.3;XM_017349511.1;XM_017349512.1;XM_017349513.1	K04368+K03209+K02183
Vascular smooth muscle contraction	8	1066	343	33430	0.8521	1	0.731434	ko04270	Organismal Systems	Circulatory system	NM_001082629.1;XM_002708415.3;XM_008267274.2;XM_008269138.2;XM_017341761.1;XM_017349511.1;XM_017349512.1;XM_017349513.1	K04368+K12318+K04197+K16342+K04137+K02183
Lysosome	7	1066	306	33430	0.8531	1	0.717391	ko04142	Cellular Processes	Transport and catabolism	NM_001082664.1;XM_008254103.2;XM_008269995.2;XM_008269996.2;XM_008270775.2;XM_008272447.2;XM_017348723.1	K12388+K12316+K12382+K06501+K12385
Pertussis	4	1066	193	33430	0.8613	1	0.649953	ko05133	Human Diseases	Infectious diseases: Bacterial	NM_001082229.1;XM_017349511.1;XM_017349512.1;XM_017349513.1	K10067+K02183
Sphingolipid metabolism	2	1066	111	33430	0.8678	1	0.565049	ko00600	Metabolism	Lipid metabolism	XM_002722001.3;XM_008257515.2	K04710+K12352
Estrogen signaling pathway	5	1066	238	33430	0.8735	1	0.658828	ko04915	Organismal Systems	Endocrine system	NM_001082629.1;XM_017340357.1;XM_017349511.1;XM_017349512.1;XM_017349513.1	K04368+K03099+K02183
Purine metabolism	11	1066	469	33430	0.8788	1	0.735528	ko00230	Metabolism	Nucleotide metabolism	NM_001122938.1;XM_002708415.3;XM_002723285.3;XM_008253216.2;XM_008262253.2;XM_017345358.1;XM_017350150.1;XM_017350152.1;XM_017350154.1;XR_001795528.1;XR_001795529.1	K00106+K12318+K13293+K00759+K01490
Bile secretion	3	1066	160	33430	0.8829	1	0.588004	ko04976	Organismal Systems	Digestive system	XM_008252333.1;XM_008271295.2;XM_017340119.1	K01539+K05667
Dilated cardiomyopathy (DCM)	6	1066	282	33430	0.883	1	0.667239	ko05414	Human Diseases	Cardiovascular diseases	XM_002723346.2;XM_008251649.1;XM_008251650.1;XM_008254674.2;XM_008256506.2;XM_008257078.1	K04871+K10366+K06590+K04867
Tryptophan metabolism	2	1066	116	33430	0.8831	1	0.540694	ko00380	Metabolism	Amino acid metabolism	XM_008255547.2;XM_008272245.2	K00128
Amino sugar and nucleotide sugar metabolism	3	1066	161	33430	0.8854	1	0.584352	ko00520	Metabolism	Carbohydrate metabolism	XM_002710272.3;XM_008255154.2;XM_008255155.2	K02564
alpha-Linolenic acid metabolism	1	1066	70	33430	0.8926	1	0.448003	ko00592	Metabolism	Lipid metabolism	XM_008269138.2	K16342
Proteasome	1	1066	70	33430	0.8926	1	0.448003	ko03050	Genetic Information Processing	Folding, sorting and degradation	XM_008269418.2	K06696
Circadian rhythm	1	1066	71	33430	0.8959	1	0.441693	ko04710	Organismal Systems	Environmental adaptation	XM_017339551.1	K09026
Vibrio cholerae infection	2	1066	121	33430	0.8968	1	0.518351	ko05110	Human Diseases	Infectious diseases: Bacterial	XM_008252197.2;XM_008269917.2	K04926+K05701
Small cell lung cancer	5	1066	251	33430	0.8997	1	0.624706	ko05222	Human Diseases	Cancers: Specific types	XM_002708583.3;XM_008249050.1;XM_008253904.2;XM_008262123.2;XM_017343671.1	K16060+K06247+K06240
Adipocytokine signaling pathway	4	1066	210	33430	0.9	1	0.597338	ko04920	Organismal Systems	Endocrine system	XM_002721592.3;XM_002723353.3;XM_008251668.2;XM_017337650.1	K15013+K07203
ErbB signaling pathway	4	1066	213	33430	0.9058	1	0.588924	ko04012	Environmental Information Processing	Signal transduction	NM_001082629.1;XM_002723353.3;XM_008251668.2;XM_017340357.1	K04368+K07203+K03099
Endometrial cancer	2	1066	126	33430	0.909	1	0.497781	ko05213	Human Diseases	Cancers: Specific types	NM_001082629.1;XM_017340357.1	K04368+K03099
Pathogenic Escherichia coli infection	2	1066	132	33430	0.9218	1	0.475155	ko05130	Human Diseases	Infectious diseases: Bacterial	XM_008262923.2;XM_017345807.1	K07374+K12791
Proteoglycans in cancer	12	1066	540	33430	0.9223	1	0.696894	ko05205	Human Diseases	Cancers: Overview	NM_001082629.1;XM_002711085.3;XM_002723353.3;XM_008248786.1;XM_008251668.2;XM_008272447.2;XM_017337784.1;XM_017337786.1;XM_017340357.1;XM_017345155.1;XM_017346486.1;XR_001792299.1	K04368+K03209+K07203+K05087+K06225+K03099+K05448+K06255
Amphetamine addiction	3	1066	180	33430	0.9245	1	0.52267	ko05031	Human Diseases	Substance dependence	XM_017349511.1;XM_017349512.1;XM_017349513.1	K02183
Thyroid cancer	1	1066	83	33430	0.9286	1	0.377834	ko05216	Human Diseases	Cancers: Specific types	NM_001082629.1	K04368
PPAR signaling pathway	4	1066	227	33430	0.9289	1	0.552603	ko03320	Organismal Systems	Endocrine system	XM_002721592.3;XM_002722024.3;XM_017337650.1;XM_017346301.1	K15013+K08767+K08766
Alcoholism	7	1066	354	33430	0.9316	1	0.620117	ko05034	Human Diseases	Substance dependence	NM_001082629.1;XM_002718440.3;XM_002721620.3;XM_017340357.1;XM_017349511.1;XM_017349512.1;XM_017349513.1	K04368+K11251+K03099+K02183
Adherens junction	6	1066	314	33430	0.9325	1	0.59924	ko04520	Cellular Processes	Cellular community - eukaryotes	XM_008248786.1;XM_008269917.2;XM_017337784.1;XM_017337786.1;XM_017339706.1;XR_001792299.1	K05087+K05701+K06082
Amoebiasis	5	1066	274	33430	0.9346	1	0.572267	ko05146	Human Diseases	Infectious diseases: Parasitic	XM_002711064.3;XM_008249050.1;XM_008253904.2;XM_008261023.2;XM_017339971.1	K07888+K06247+K06240+K04633+K19720
Retinol metabolism	3	1066	191	33430	0.9411	1	0.492569	ko00830	Metabolism	Metabolism of cofactors and vitamins	XM_002709770.3;XM_008254254.2;XM_008254255.2	K12664
Regulation of actin cytoskeleton	15	1066	684	33430	0.9482	1	0.687724	ko04810	Cellular Processes	Cell motility	NM_001082629.1;XM_002714023.3;XM_002718082.3;XM_002718804.3;XM_002720499.3;XM_002720500.3;XM_002723699.3;XM_008256506.2;XM_008262183.2;XM_008273374.2;XM_017337808.1;XM_017338822.1;XM_017340331.1;XM_017340357.1;XM_017348890.1	K04368+K04358+K05726+K05768+K06590+K04363+K05732+K05730+K03099
Endocytosis	18	1066	800	33430	0.9502	1	0.705605	ko04144	Cellular Processes	Transport and catabolism	NM_001082758.1;XM_002711064.3;XM_002713251.3;XM_002714850.3;XM_002723842.3;XM_008248786.1;XM_008249328.2;XM_008253085.2;XM_008260393.2;XM_008260514.2;XM_008260515.2;XM_008261035.2;XM_017337784.1;XM_017337786.1;XM_017337808.1;XM_017338599.1;XM_017340185.1;XR_001792299.1	K18952+K07888+K04679+K12478+K12199+K10054+K05087+K12472+K11824+K12481+K07891+K04363+K12471
Cytosolic DNA-sensing pathway	2	1066	151	33430	0.9521	1	0.415367	ko04623	Organismal Systems	Immune system	XM_008253698.2;XM_008253699.2	K09447
Prolactin signaling pathway	2	1066	152	33430	0.9533	1	0.412635	ko04917	Organismal Systems	Endocrine system	NM_001082629.1;XM_017340357.1	K04368+K03099
Inflammatory mediator regulation of TRP channels	5	1066	292	33430	0.9539	1	0.53699	ko04750	Organismal Systems	Sensory system	XM_008264329.2;XM_008269138.2;XM_017349511.1;XM_017349512.1;XM_017349513.1	K04269+K16342+K02183
Pancreatic cancer	3	1066	202	33430	0.9542	1	0.465746	ko05212	Human Diseases	Cancers: Specific types	NM_001082629.1;XM_017345155.1;XR_001793215.1	K04368+K05448+K08732
Aldosterone synthesis and secretion	3	1066	205	33430	0.9573	1	0.45893	ko04925	Organismal Systems	Endocrine system	XM_017349511.1;XM_017349512.1;XM_017349513.1	K02183
Metabolism of xenobiotics by cytochrome P450	3	1066	208	33430	0.9602	1	0.452311	ko00980	Metabolism	Xenobiotics biodegradation and metabolism	XM_002715799.3;XM_002724181.3;XM_017340352.1	K00799+K00129
Apoptosis - fly	3	1066	208	33430	0.9602	1	0.452311	ko04214	Cellular Processes	Cell growth and death	XM_002710176.3;XM_002712803.3;XM_008259923.2	K07611+K08791
Phagosome	7	1066	386	33430	0.9608	1	0.568709	ko04145	Cellular Processes	Transport and catabolism	NM_001082229.1;XM_002711064.3;XM_002713251.3;XM_002716249.3;XM_008260514.2;XM_008260515.2;XM_008262923.2	K10067+K07888+K12478+K10416+K07374
Circadian entrainment	4	1066	257	33430	0.9621	1	0.488097	ko04713	Organismal Systems	Environmental adaptation	XM_002708415.3;XM_017349511.1;XM_017349512.1;XM_017349513.1	K12318+K02183
RIG-I-like receptor signaling pathway	2	1066	160	33430	0.9622	1	0.392003	ko04622	Organismal Systems	Immune system	XM_008253698.2;XM_008253699.2	K09447
Galactose metabolism	1	1066	104	33430	0.9632	1	0.301541	ko00052	Metabolism	Carbohydrate metabolism	XM_008254103.2	K12316
Malaria	1	1066	105	33430	0.9643	1	0.298669	ko05144	Human Diseases	Infectious diseases: Parasitic	XM_017340075.1	K06496
Herpes simplex infection	8	1066	434	33430	0.9649	1	0.578069	ko05168	Human Diseases	Infectious diseases: Viral	NM_001171119.1;XM_002711387.3;XM_002723842.3;XM_008253632.2;XM_008253698.2;XM_008253699.2;XM_008257017.2;XM_017339266.1	K05468+K04403+K10054+K01165+K09447+K11299
Hepatitis C	4	1066	261	33430	0.9652	1	0.480616	ko05160	Human Diseases	Infectious diseases: Viral	XM_008253632.2;XM_008253698.2;XM_008253699.2;XM_017340357.1	K01165+K09447+K03099
Homologous recombination	1	1066	106	33430	0.9654	1	0.295851	ko03440	Genetic Information Processing	Replication and repair	XM_002710874.2	K10877
Intestinal immune network for IgA production	1	1066	109	33430	0.9685	1	0.287708	ko04672	Organismal Systems	Immune system	XM_008256506.2	K06590
Amyotrophic lateral sclerosis (ALS)	2	1066	170	33430	0.971	1	0.368944	ko05014	Human Diseases	Neurodegenerative diseases	XM_008272296.1;XM_017340935.1	K04726
Wnt signaling pathway	6	1066	361	33430	0.9719	1	0.521223	ko04310	Environmental Information Processing	Signal transduction	XM_002711085.3;XM_002712954.3;XM_008252341.1;XM_017339789.1;XM_017339790.1;XM_017339791.1	K03209+K04506+K04446
Arachidonic acid metabolism	3	1066	228	33430	0.9752	1	0.412635	ko00590	Metabolism	Lipid metabolism	XM_008262418.2;XM_008269138.2;XM_017347614.1	K00432+K16342+K01831
Linoleic acid metabolism	1	1066	117	33430	0.9755	1	0.268036	ko00591	Metabolism	Lipid metabolism	XM_008269138.2	K16342
Colorectal cancer	3	1066	231	33430	0.977	1	0.407276	ko05210	Human Diseases	Cancers: Specific types	NM_001082629.1;XM_008261877.2;XR_001793215.1	K04368+K08736+K08732
IL-17 signaling pathway	4	1066	280	33430	0.9771	1	0.448003	ko04657	Organismal Systems	Immune system	XM_002722652.3;XM_002723927.3;XM_008264411.2;XM_017345869.1	K04464+K10048+K21128
Viral carcinogenesis	9	1066	502	33430	0.9777	1	0.562235	ko05203	Human Diseases	Cancers: Overview	XM_002720499.3;XM_002720500.3;XM_008252639.2;XM_008253698.2;XM_008253699.2;XM_008269917.2;XM_008273374.2;XM_017338195.1;XM_017350902.1	K05768+K06638+K09447+K12076+K08665+K03141
Ribosome biogenesis in eukaryotes	2	1066	182	33430	0.9789	1	0.344618	ko03008	Genetic Information Processing	Translation	XM_017347574.1;XM_017350638.1	K14570+K03538
Protein processing in endoplasmic reticulum	7	1066	420	33430	0.979	1	0.52267	ko04141	Genetic Information Processing	Folding, sorting and degradation	NM_001171364.1;XM_002712324.3;XM_008258896.2;XM_008264330.2;XM_017338354.1;XM_017347741.1;XM_017350384.1	K04571+K09530+K11718+K04523+K10086+K09521+K05546
Tight junction	11	1066	589	33430	0.9792	1	0.585675	ko04530	Cellular Processes	Cellular community - eukaryotes	NM_001082758.1;XM_002711778.3;XM_002723448.3;XM_008257799.2;XM_008262923.2;XM_008269917.2;XM_008272606.2;XM_008273491.2;XM_008273492.2;XM_017342496.1;XM_017345807.1	K18952+K21068+K10352+K07374+K05701+K12076+K05631+K08018+K12791
Salmonella infection	2	1066	183	33430	0.9795	1	0.342735	ko05132	Human Diseases	Infectious diseases: Bacterial	XM_002716249.3;XM_008269917.2	K10416+K05701
Viral myocarditis	3	1066	237	33430	0.9801	1	0.396965	ko05416	Human Diseases	Cardiovascular diseases	XM_008254674.2;XM_008272296.1;XM_017340935.1	K10366+K04726
Type I diabetes mellitus	1	1066	124	33430	0.9804	1	0.252905	ko04940	Human Diseases	Endocrine and metabolic diseases	NM_001171119.1	K05468
Leishmaniasis	2	1066	185	33430	0.9806	1	0.339029	ko05140	Human Diseases	Infectious diseases: Parasitic	XM_002711387.3;XM_008257017.2	K04403
Ether lipid metabolism	1	1066	125	33430	0.981	1	0.250882	ko00565	Metabolism	Lipid metabolism	XM_008269138.2	K16342
Complement and coagulation cascades	3	1066	240	33430	0.9815	1	0.392003	ko04610	Organismal Systems	Immune system	NM_001082679.1;XM_008255465.2;XM_008255466.2	K01320+K01328
Pancreatic secretion	3	1066	240	33430	0.9815	1	0.392003	ko04972	Organismal Systems	Digestive system	XM_008252197.2;XM_008252333.1;XM_017340119.1	K04926+K01539
Chemokine signaling pathway	7	1066	430	33430	0.9826	1	0.510515	ko04062	Organismal Systems	Immune system	NM_001082629.1;NM_001082758.1;XM_002718082.3;XM_008252708.2;XM_008257333.2;XM_017340331.1;XM_017340357.1	K04368+K18952+K05726+K04181+K21095+K05730+K03099
Huntington's disease	6	1066	388	33430	0.9835	1	0.484952	ko05016	Human Diseases	Neurodegenerative diseases	XM_002710006.3;XM_002711390.3;XM_008253085.2;XM_008273652.2;XM_017339216.1;XM_017340185.1	K02265+K10412+K11824+K10410+K00234
Chemical carcinogenesis	3	1066	249	33430	0.9851	1	0.377834	ko05204	Human Diseases	Cancers: Overview	XM_002715799.3;XM_002724181.3;XM_017340352.1	K00799+K00129
Cholinergic synapse	2	1066	197	33430	0.986	1	0.318378	ko04725	Organismal Systems	Nervous system	NM_001082629.1;XM_008252197.2	K04368+K04926
Parkinson's disease	3	1066	255	33430	0.9872	1	0.368944	ko05012	Human Diseases	Neurodegenerative diseases	XM_002710006.3;XM_008261023.2;XM_017339216.1	K02265+K04633+K00234
Glutamatergic synapse	4	1066	306	33430	0.9873	1	0.409938	ko04724	Organismal Systems	Nervous system	NM_001082735.1;XM_002722300.3;XM_008269138.2;XM_017343592.1	K04608+K05205+K16342+K14990
Leukocyte transendothelial migration	4	1066	307	33430	0.9876	1	0.408602	ko04670	Organismal Systems	Immune system	XM_002718082.3;XM_017338822.1;XM_017340331.1;XM_017340357.1	K05726+K05732+K05730+K04351
Dopaminergic synapse	5	1066	356	33430	0.9877	1	0.440453	ko04728	Organismal Systems	Nervous system	XM_008261023.2;XM_017338315.1;XM_017349511.1;XM_017349512.1;XM_017349513.1	K04633+K05840+K02183
Pyrimidine metabolism	3	1066	259	33430	0.9884	1	0.363246	ko00240	Metabolism	Nucleotide metabolism	XM_002723887.3;XM_008252549.2;XM_017339897.1	K00758+K00876
Taste transduction	1	1066	144	33430	0.9896	1	0.217779	ko04742	Organismal Systems	Sensory system	NM_001082707.1	K04957
Hedgehog signaling pathway	1	1066	145	33430	0.9899	1	0.216277	ko04340	Environmental Information Processing	Signal transduction	XM_008272447.2	K06225
Oxidative phosphorylation	2	1066	210	33430	0.9902	1	0.298669	ko00190	Metabolism	Energy metabolism	XM_002710006.3;XM_017339216.1	K02265+K00234
HTLV-I infection	10	1066	607	33430	0.9926	1	0.516643	ko05166	Human Diseases	Infectious diseases: Viral	NM_001171119.1;XM_002710239.3;XM_002711085.3;XM_008252341.1;XM_008269917.2;XM_017337808.1;XM_017339789.1;XM_017339790.1;XM_017339791.1;XM_017350784.1	K05468+K09203+K03209+K04446+K12076+K04363+K02678
Measles	3	1066	278	33430	0.9928	1	0.33842	ko05162	Human Diseases	Infectious diseases: Viral	XM_002709702.3;XM_008253698.2;XM_008253699.2	K04222+K09447
Epithelial cell signaling in Helicobacter pylori infection	1	1066	156	33430	0.9928	1	0.201027	ko05120	Human Diseases	Infectious diseases: Bacterial	XM_008269917.2	K05701
Morphine addiction	2	1066	228	33430	0.994	1	0.27509	ko05032	Human Diseases	Substance dependence	XM_002723285.3;XM_008262253.2	K13293
Staphylococcus aureus infection	1	1066	162	33430	0.9941	1	0.193582	ko05150	Human Diseases	Infectious diseases: Bacterial	XM_017340075.1	K06496
GABAergic synapse	1	1066	165	33430	0.9946	1	0.190062	ko04727	Organismal Systems	Nervous system	XM_017343592.1	K14990
Systemic lupus erythematosus	2	1066	248	33430	0.9966	1	0.252905	ko05322	Human Diseases	Immune diseases	XM_002718440.3;XM_002721620.3	K11251
Bacterial invasion of epithelial cells	2	1066	255	33430	0.9972	1	0.245963	ko05100	Human Diseases	Infectious diseases: Bacterial	XM_002718082.3;XM_008252816.2	K05726+K16938
Rheumatoid arthritis	1	1066	188	33430	0.9974	1	0.16681	ko05323	Human Diseases	Immune diseases	XM_017345155.1	K05448
Ribosome	4	1066	375	33430	0.9975	1	0.334509	ko03010	Genetic Information Processing	Translation	XM_002720773.2;XM_002723915.3;XM_017346355.1;XM_017348455.1	K02893+K02872+K02995+K02976
Serotonergic synapse	2	1066	283	33430	0.9987	1	0.221627	ko04726	Organismal Systems	Nervous system	NM_001082629.1;XM_008269138.2	K04368+K16342
Chagas disease (American trypanosomiasis)	1	1066	226	33430	0.9992	1	0.138762	ko05142	Human Diseases	Infectious diseases: Parasitic	XM_008261023.2	K04633
Steroid hormone biosynthesis	1	1066	227	33430	0.9992	1	0.138151	ko00140	Metabolism	Lipid metabolism	NM_001082752.1	K00071
Spliceosome	3	1066	368	33430	0.9993	1	0.255654	ko03040	Genetic Information Processing	Transcription	XM_002723613.3;XM_008256128.2;XM_017338050.1	K11096+K12830+K12841
Epstein-Barr virus infection	4	1066	465	33430	0.9997	1	0.269765	ko05169	Human Diseases	Infectious diseases: Viral	XM_002711387.3;XM_002722026.3;XM_008249158.2;XM_008257017.2	K04403+K06468
Olfactory transduction	9	1066	1079	33430	1	1	0.261577	ko04740	Organismal Systems	Sensory system	XM_008249835.2;XM_008251816.1;XM_008253609.1;XM_008253707.2;XM_008261023.2;XM_017338315.1;XM_017349511.1;XM_017349512.1;XM_017349513.1	K19695+K04257+K04633+K02183
